# Supplementary material for: Aeromonas hydrophila ST251 and Aeromonas dhakensis are major emerging pathogens of striped catfish in Vietnam
Source: Front Microbiol. 2023 Jan 26;13:1067235. doi: 10.3389/fmicb.2022.1067235 (PMC9924233; doi:10.3389/fmicb.2022.1067235)
Supplement: Supplementary file 1 [file Data_Sheet_1.CSV]

# Supplementary Table S1 - Samples of the isolate collection	collection date and origins.
isolate	fish_sample	host_scientific_name	geographic_location_(country)	collection_type	clinical_presentation	tissue_type	collection_date	geographic_location_(region)	PubMLST_isolate_id
AL09-71		Ictalurus punctatus	USA	Reference isolate	MAS		2009		414
B2/12		Unknown	Bangladesh	Reference isolate
F2D20		Rana rugulosa	Thailand	Reference isolate
T4		Labeo rohita	Bangladesh	Reference isolate	MAS	Ulcer	1994
VDS		Ictalurus punctatus	India	Reference isolate	MAS	Lesion
LMG 13067		Unspecified Frog	USA	Reference isolate
ATCC 7966		Cow Milk	UK	Type strain	Not applicable	Milk			1
NCIMB 1134		Oncorhynchus mykiss	UK	Type strain					10
CECT 4228		Clinical isolate	USA	Type strain	Diarrhoea	Stool	1980		16
CECT 4487		Clinical isolate	India	Type strain	Stool	Stool			19
CECT 7289		Water of ornamental fish	Portugal	Type strain		Aquarium water
CECT 838		Cavia porcellus	USA	Type strain					14
CIP 107500		Clinical isolate	Bangladesh	Type strain	Child with diarrhoea	Stool			203
NCIMB 1102		Salmo salar	UK	Type strain	Furunculosis		1962		2
NCIMB 12065		Cyprinus carpio	France	Type strain					22
NCIMB 13015		Clinical isolate	USA	Type strain	Drowning victim	Sputum	1983		20
NCIMB 13442		Anguilla anguilla	Spain	Type strain	Healthy eel		1987		9
NCIMB 74		Freshwater fish		Type strain					11
CAF011		Pangasianodon hypophthalmus	Vietnam	Field isolate	MAS	Internal organ	2015	Ben Tre
CAF012		Pangasianodon hypophthalmus	Vietnam	Field isolate	MAS	Internal organ	2015	Ben Tre
CAF013		Pangasianodon hypophthalmus	Vietnam	Field isolate	MAS	Internal organ	2015	Tien Giang
CAF014		Pangasianodon hypophthalmus	Vietnam	Field isolate	MAS	Internal organ	2015	Tien Giang
CAF015		Pangasianodon hypophthalmus	Vietnam	Field isolate	MAS	Internal organ	2015	An Giang
CAF016		Pangasianodon hypophthalmus	Vietnam	Field isolate	MAS	Internal organ	2015	An Giang
CAF017		Pangasianodon hypophthalmus	Vietnam	Field isolate	MAS	Internal organ	2015	Vinh Long
CAF018		Pangasianodon hypophthalmus	Vietnam	Field isolate	MAS	Internal organ	2015	Vinh Long
CAF019		Pangasianodon hypophthalmus	Vietnam	Field isolate	MAS	Internal organ	2015	Can Tho
CAF020		Pangasianodon hypophthalmus	Vietnam	Field isolate	MAS	Internal organ	2015	Can Tho
CAF021		Pangasianodon hypophthalmus	Vietnam	Field isolate	MAS	Internal organ	2016	Dong Thap
CAF022		Pangasianodon hypophthalmus	Vietnam	Field isolate	MAS	Internal organ	2016	Dong Thap
CAF023		Pangasianodon hypophthalmus	Vietnam	Field isolate	MAS	Internal organ	2016	An Giang
CAF024		Pangasianodon hypophthalmus	Vietnam	Field isolate	MAS	Internal organ	2016	An Giang
CAF025		Pangasianodon hypophthalmus	Vietnam	Field isolate	MAS	Internal organ	2016	Tien Giang
CAF026		Pangasianodon hypophthalmus	Vietnam	Field isolate	MAS	Internal organ	2016	Tien Giang
CAF027		Pangasianodon hypophthalmus	Vietnam	Field isolate	MAS	Internal organ	2016	Vinh Long
CAF028		Pangasianodon hypophthalmus	Vietnam	Field isolate	MAS	Internal organ	2016	Vinh Long
CAF029		Pangasianodon hypophthalmus	Vietnam	Field isolate	MAS	Internal organ	2016	Can Tho
CAF030		Pangasianodon hypophthalmus	Vietnam	Field isolate	MAS	Internal organ	2016	Can Tho
CAF031		Pangasianodon hypophthalmus	Vietnam	Field isolate	MAS	Internal organ	2017	Dong Thap
CAF033		Pangasianodon hypophthalmus	Vietnam	Field isolate	MAS	Internal organ	2017	Vinh Long
CAF034		Pangasianodon hypophthalmus	Vietnam	Field isolate	MAS	Internal organ	2017	Vinh Long
CAF035		Pangasianodon hypophthalmus	Vietnam	Field isolate	MAS	Internal organ	2017	Can Tho
CAF036		Pangasianodon hypophthalmus	Vietnam	Field isolate	MAS	Internal organ	2017	Can Tho
CAF037		Pangasianodon hypophthalmus	Vietnam	Field isolate	MAS	Internal organ	2017	An Giang
CAF038		Pangasianodon hypophthalmus	Vietnam	Field isolate	MAS	Internal organ	2017	An Giang
CAF039		Pangasianodon hypophthalmus	Vietnam	Field isolate	MAS	Internal organ	2017	Hau Giang
CAF040		Pangasianodon hypophthalmus	Vietnam	Field isolate	MAS	Internal organ	2017	Hau Giang
CAF041		Pangasianodon hypophthalmus	Vietnam	Field isolate	MAS	Internal organ	2018	An Giang
CAF043		Pangasianodon hypophthalmus	Vietnam	Field isolate	MAS	Internal organ	2018	Hau Giang
CAF044		Pangasianodon hypophthalmus	Vietnam	Field isolate	MAS	Internal organ	2018	Hau Giang
CAF045		Pangasianodon hypophthalmus	Vietnam	Field isolate	MAS	Internal organ	2018	Dong Thap
CAF046		Pangasianodon hypophthalmus	Vietnam	Field isolate	MAS	Internal organ	2018	Dong Thap
CAF047		Pangasianodon hypophthalmus	Vietnam	Field isolate	MAS	Internal organ	2018	Can Tho
CAF048		Pangasianodon hypophthalmus	Vietnam	Field isolate	MAS	Internal organ	2018	Can Tho
CAF049		Pangasianodon hypophthalmus	Vietnam	Field isolate	MAS	Internal organ	2018	Vinh Long
CAF050		Pangasianodon hypophthalmus	Vietnam	Field isolate	MAS	Internal organ	2018	Vinh Long
CAF051		Pangasianodon hypophthalmus	Vietnam	Field isolate	MAS	Internal organ	2019	An Giang
CAF052		Pangasianodon hypophthalmus	Vietnam	Field isolate	MAS	Internal organ	2019	An Giang
TN1		Pangasianodon hypophthalmus	Vietnam	Field isolate	MAS	Internal organ	2013-10	An Giang
TN10		Pangasianodon hypophthalmus	Vietnam	Field isolate	MAS	Internal organ	2014-07	An Giang
TN103		Pangasianodon hypophthalmus	Vietnam	Field isolate	MAS	Internal organ	2018-10	Dong Thap
TN11		Pangasianodon hypophthalmus	Vietnam	Field isolate	MAS	Internal organ	2014-03	An Giang
TN117		Pangasianodon hypophthalmus	Vietnam	Field isolate	MAS	Internal organ	2018-10	Dong Thap
TN12		Pangasianodon hypophthalmus	Vietnam	Field isolate	MAS	Internal organ	2014-09	An Giang
TN120		Pangasianodon hypophthalmus	Vietnam	Field isolate	MAS	Internal organ	2018	An Giang
TN13		Pangasianodon hypophthalmus	Vietnam	Field isolate	MAS	Internal organ	2013-09	An Giang
TN14		Pangasianodon hypophthalmus	Vietnam	Field isolate	MAS	Internal organ	2013-08	An Giang
TN15		Pangasianodon hypophthalmus	Vietnam	Field isolate	MAS	Internal organ	2013-08	An Giang
TN16		Pangasianodon hypophthalmus	Vietnam	Field isolate	MAS	Internal organ	2014-03	An Giang
TN17		Pangasianodon hypophthalmus	Vietnam	Field isolate	MAS	Internal organ	2015-05	Can Tho
TN19		Pangasianodon hypophthalmus	Vietnam	Field isolate	MAS	Internal organ	2015-05	Can Tho
TN2		Pangasianodon hypophthalmus	Vietnam	Field isolate	MAS	Internal organ	2013-09	An Giang
TN20		Pangasianodon hypophthalmus	Vietnam	Field isolate	MAS	Internal organ	2015-05	Can Tho
TN21		Pangasianodon hypophthalmus	Vietnam	Field isolate	MAS	Internal organ	2015-05	Can Tho
TN22		Pangasianodon hypophthalmus	Vietnam	Field isolate	MAS	Internal organ	2015-01	Can Tho
TN23		Pangasianodon hypophthalmus	Vietnam	Field isolate	MAS	Internal organ	2015-01	Can Tho
TN24		Pangasianodon hypophthalmus	Vietnam	Field isolate	MAS	Internal organ	2013-07	Dong Thap
TN25		Pangasianodon hypophthalmus	Vietnam	Field isolate	MAS	Internal organ	2014-03	Dong Thap
TN26		Pangasianodon hypophthalmus	Vietnam	Field isolate	MAS	Internal organ	2013-07	Dong Thap
TN27		Pangasianodon hypophthalmus	Vietnam	Field isolate	MAS	Internal organ	2014-03	Dong Thap
TN28		Pangasianodon hypophthalmus	Vietnam	Field isolate	MAS	Internal organ	2013-07	Dong Thap
TN29		Pangasianodon hypophthalmus	Vietnam	Field isolate	MAS	Internal organ	2013-07	Dong Thap
TN3		Pangasianodon hypophthalmus	Vietnam	Field isolate	MAS	Internal organ	2013-08	An Giang
TN30		Pangasianodon hypophthalmus	Vietnam	Field isolate	MAS	Internal organ	2013-07	Dong Thap
TN31		Pangasianodon hypophthalmus	Vietnam	Field isolate	MAS	Internal organ	2013-07	Dong Thap
TN32		Pangasianodon hypophthalmus	Vietnam	Field isolate	MAS	Internal organ	2014-03	Dong Thap
TN33		Pangasianodon hypophthalmus	Vietnam	Field isolate	MAS	Internal organ	2013-07	Dong Thap
TN34		Pangasianodon hypophthalmus	Vietnam	Field isolate	MAS	Internal organ	2013-07	Dong Thap
TN35		Pangasianodon hypophthalmus	Vietnam	Field isolate	MAS	Internal organ	2013-07	Dong Thap
TN36		Pangasianodon hypophthalmus	Vietnam	Field isolate	MAS	Internal organ	2013-07	Dong Thap
TN37		Pangasianodon hypophthalmus	Vietnam	Field isolate	MAS	Internal organ	2013-08	Dong Thap
TN38		Pangasianodon hypophthalmus	Vietnam	Field isolate	MAS	Internal organ	2013-07	Dong Thap
TN39		Pangasianodon hypophthalmus	Vietnam	Field isolate	MAS	Internal organ	2013-10	Dong Thap
TN4		Pangasianodon hypophthalmus	Vietnam	Field isolate	MAS	Internal organ	2014-03	An Giang
TN40		Pangasianodon hypophthalmus	Vietnam	Field isolate	MAS	Internal organ	2018-01	Ben Tre
TN41		Pangasianodon hypophthalmus	Vietnam	Field isolate	MAS	Internal organ	2015-01	Ben Tre
TN42		Pangasianodon hypophthalmus	Vietnam	Field isolate	MAS	Internal organ	2015-01	Ben Tre
TN43		Pangasianodon hypophthalmus	Vietnam	Field isolate	MAS	Internal organ	2015-09	Can Tho
TN44		Pangasianodon hypophthalmus	Vietnam	Field isolate	MAS	Internal organ	2015-01	Tien Giang
TN45		Pangasianodon hypophthalmus	Vietnam	Field isolate	MAS	Internal organ	2018-01	Tien Giang
TN46		Pangasianodon hypophthalmus	Vietnam	Field isolate	MAS	Internal organ	2015-01	Dong Nai
TN47		Pangasianodon hypophthalmus	Vietnam	Field isolate	MAS	Internal organ	2015-01	Dong Nai
TN49		Pangasianodon hypophthalmus	Vietnam	Field isolate	MAS	Internal organ	2015-10	An Giang
TN5		Pangasianodon hypophthalmus	Vietnam	Field isolate	MAS	Internal organ	2013-09	An Giang
TN50		Pangasianodon hypophthalmus	Vietnam	Field isolate	MAS	Internal organ	2015-09	An Giang
TN504		Pangasianodon hypophthalmus	Vietnam	Field isolate	MAS	Internal organ	2019-03	An Giang
TN51		Pangasianodon hypophthalmus	Vietnam	Field isolate	MAS	Internal organ	2015-09	An Giang
TN52		Pangasianodon hypophthalmus	Vietnam	Field isolate	MAS	Internal organ	2015-09	An Giang
TN53		Pangasianodon hypophthalmus	Vietnam	Field isolate	MAS	Internal organ	2015-09	An Giang
TN54		Pangasianodon hypophthalmus	Vietnam	Field isolate	MAS	Internal organ	2015-09	An Giang
TN55		Pangasianodon hypophthalmus	Vietnam	Field isolate	MAS	Internal organ	2015-09	An Giang
TN56		Pangasianodon hypophthalmus	Vietnam	Field isolate	MAS	Internal organ	2015-09	An Giang
TN57		Pangasianodon hypophthalmus	Vietnam	Field isolate	MAS	Internal organ	2015-09	An Giang
TN58		Pangasianodon hypophthalmus	Vietnam	Field isolate	MAS	Internal organ	2015-09	An Giang
TN6		Pangasianodon hypophthalmus	Vietnam	Field isolate	MAS	Internal organ	2013-08	An Giang
TN60		Pangasianodon hypophthalmus	Vietnam	Field isolate	MAS	Internal organ	2015-09	An Giang
TN61		Pangasianodon hypophthalmus	Vietnam	Field isolate	MAS	Internal organ	2015-09	Can Tho
TN62		Pangasianodon hypophthalmus	Vietnam	Field isolate	MAS	Internal organ	2015-09	Can Tho
TN63		Pangasianodon hypophthalmus	Vietnam	Field isolate	MAS	Internal organ	2015-09	Can Tho
TN64		Pangasianodon hypophthalmus	Vietnam	Field isolate	MAS	Internal organ	2015-09	Can Tho
TN65		Pangasianodon hypophthalmus	Vietnam	Field isolate	MAS	Internal organ	2015-09	Dong Thap
TN67		Pangasianodon hypophthalmus	Vietnam	Field isolate	MAS	Internal organ	2015-09	Dong Thap
TN68		Pangasianodon hypophthalmus	Vietnam	Field isolate	MAS	Internal organ	2015-09	Dong Thap
TN69		Pangasianodon hypophthalmus	Vietnam	Field isolate	MAS	Internal organ	2015-09	Dong Thap
TN7		Pangasianodon hypophthalmus	Vietnam	Field isolate	MAS	Internal organ	2013-09	An Giang
TN71		Pangasianodon hypophthalmus	Vietnam	Field isolate	MAS	Internal organ	2015-09	Dong Thap
TN72		Pangasianodon hypophthalmus	Vietnam	Field isolate	MAS	Internal organ	2015-09	Tien Giang
TN73		Pangasianodon hypophthalmus	Vietnam	Field isolate	MAS	Internal organ	2015-09	Tien Giang
TN74		Pangasianodon hypophthalmus	Vietnam	Field isolate	MAS	Internal organ	2015-09	Tien Giang
TN75		Pangasianodon hypophthalmus	Vietnam	Field isolate	MAS	Internal organ	2015-09	Tien Giang
TN77		Pangasianodon hypophthalmus	Vietnam	Field isolate	MAS	Internal organ	2015-09	Tien Giang
TN134	Fish 1	Pangasianodon hypophthalmus	Vietnam	Study site 1	MAS	Spleen	2018-11	Ben Tre
TN135	Fish 1	Pangasianodon hypophthalmus	Vietnam	Study site 1	MAS	Spleen	2018-11	Ben Tre
TN138	Fish 1	Pangasianodon hypophthalmus	Vietnam	Study site 1	MAS	Liver	2018-11	Ben Tre
TN139	Fish 1	Pangasianodon hypophthalmus	Vietnam	Study site 1	MAS	Liver	2018-11	Ben Tre
TN140	Fish 1	Pangasianodon hypophthalmus	Vietnam	Study site 1	MAS	Kidney	2018-11	Ben Tre
TN141	Fish 1	Pangasianodon hypophthalmus	Vietnam	Study site 1	MAS	Kidney	2018-11	Ben Tre
TN142	Fish 1	Pangasianodon hypophthalmus	Vietnam	Study site 1	MAS	Kidney	2018-11	Ben Tre
TN143	Fish 1	Pangasianodon hypophthalmus	Vietnam	Study site 1	MAS	Spleen	2018-11	Ben Tre
TN144	Fish 2	Pangasianodon hypophthalmus	Vietnam	Study site 1	MAS	Spleen	2018-11	Ben Tre
TN145	Fish 2	Pangasianodon hypophthalmus	Vietnam	Study site 1	MAS	Spleen	2018-11	Ben Tre
TN149	Fish 2	Pangasianodon hypophthalmus	Vietnam	Study site 1	MAS	Liver	2018-11	Ben Tre
TN150	Fish 2	Pangasianodon hypophthalmus	Vietnam	Study site 1	MAS	Liver	2018-11	Ben Tre
TN151	Fish 2	Pangasianodon hypophthalmus	Vietnam	Study site 1	MAS	Kidney	2018-11	Ben Tre
TN152	Fish 2	Pangasianodon hypophthalmus	Vietnam	Study site 1	MAS	Kidney	2018-11	Ben Tre
TN153	Fish 2	Pangasianodon hypophthalmus	Vietnam	Study site 1	MAS	Kidney	2018-11	Ben Tre
TN154	Fish 3	Pangasianodon hypophthalmus	Vietnam	Study site 1	MAS	Spleen	2018-11	Ben Tre
TN155	Fish 3	Pangasianodon hypophthalmus	Vietnam	Study site 1	MAS	Spleen	2018-11	Ben Tre
TN158	Fish 3	Pangasianodon hypophthalmus	Vietnam	Study site 1	MAS	Liver	2018-11	Ben Tre
TN159	Fish 3	Pangasianodon hypophthalmus	Vietnam	Study site 1	MAS	Liver	2018-11	Ben Tre
TN160	Fish 3	Pangasianodon hypophthalmus	Vietnam	Study site 1	MAS	Kidney	2018-11	Ben Tre
TN161	Fish 3	Pangasianodon hypophthalmus	Vietnam	Study site 1	MAS	Kidney	2018-11	Ben Tre
TN162	Fish 3	Pangasianodon hypophthalmus	Vietnam	Study site 1	MAS	Spleen	2018-11	Ben Tre
TN163	Fish 4	Pangasianodon hypophthalmus	Vietnam	Study site 1	MAS	Spleen	2018-11	Ben Tre
TN164	Fish 4	Pangasianodon hypophthalmus	Vietnam	Study site 1	MAS	Spleen	2018-11	Ben Tre
TN165	Fish 4	Pangasianodon hypophthalmus	Vietnam	Study site 1	MAS	Kidney	2018-11	Ben Tre
TN166	Fish 4	Pangasianodon hypophthalmus	Vietnam	Study site 1	MAS	Kidney	2018-11	Ben Tre
TN168	Fish 4	Pangasianodon hypophthalmus	Vietnam	Study site 1	MAS	Liver	2018-11	Ben Tre
TN169	Fish 4	Pangasianodon hypophthalmus	Vietnam	Study site 1	MAS	Liver	2018-11	Ben Tre
TN172	Fish 5	Pangasianodon hypophthalmus	Vietnam	Study site 1	MAS	Spleen	2018-11	Ben Tre
TN173	Fish 5	Pangasianodon hypophthalmus	Vietnam	Study site 1	MAS	Spleen	2018-11	Ben Tre
TN176	Fish 5	Pangasianodon hypophthalmus	Vietnam	Study site 1	MAS	Liver	2018-11	Ben Tre
TN177	Fish 5	Pangasianodon hypophthalmus	Vietnam	Study site 1	MAS	Liver	2018-11	Ben Tre
TN178	Fish 5	Pangasianodon hypophthalmus	Vietnam	Study site 1	MAS	Kidney	2018-11	Ben Tre
TN179	Fish 5	Pangasianodon hypophthalmus	Vietnam	Study site 1	MAS	Kidney	2018-11	Ben Tre
TN180	Fish 5	Pangasianodon hypophthalmus	Vietnam	Study site 1	MAS	Kidney	2018-11	Ben Tre
TN312	Fish 1	Pangasianodon hypophthalmus	Vietnam	Study site 2	MAS	Spleen	2018-12	Ben Tre
TN313	Fish 1	Pangasianodon hypophthalmus	Vietnam	Study site 2	MAS	Spleen	2018-12	Ben Tre
TN318	Fish 1	Pangasianodon hypophthalmus	Vietnam	Study site 2	MAS	Kidney	2018-12	Ben Tre
TN319	Fish 1	Pangasianodon hypophthalmus	Vietnam	Study site 2	MAS	Kidney	2018-12	Ben Tre
TN320	Fish 1	Pangasianodon hypophthalmus	Vietnam	Study site 2	MAS	Kidney	2018-12	Ben Tre
TN322	Fish 1	Pangasianodon hypophthalmus	Vietnam	Study site 2	MAS	Liver	2018-12	Ben Tre
TN323	Fish 1	Pangasianodon hypophthalmus	Vietnam	Study site 2	MAS	Liver	2018-12	Ben Tre
TN326	Fish 2	Pangasianodon hypophthalmus	Vietnam	Study site 2	MAS	Kidney	2018-12	Ben Tre
TN328	Fish 2	Pangasianodon hypophthalmus	Vietnam	Study site 2	MAS	Liver	2018-12	Ben Tre
TN329	Fish 2	Pangasianodon hypophthalmus	Vietnam	Study site 2	MAS	Spleen	2018-12	Ben Tre
TN337	Fish 3	Pangasianodon hypophthalmus	Vietnam	Study site 2	MAS	Spleen	2018-12	Ben Tre
TN338	Fish 3	Pangasianodon hypophthalmus	Vietnam	Study site 2	MAS	Kidney	2018-12	Ben Tre
TN339	Fish 3	Pangasianodon hypophthalmus	Vietnam	Study site 2	MAS	Kidney	2018-12	Ben Tre
TN340	Fish 4	Pangasianodon hypophthalmus	Vietnam	Study site 2	MAS	Liver	2018-12	Ben Tre
TN341	Fish 4	Pangasianodon hypophthalmus	Vietnam	Study site 2	MAS	Liver	2018-12	Ben Tre
TN342	Fish 4	Pangasianodon hypophthalmus	Vietnam	Study site 2	MAS	Kidney	2018-12	Ben Tre
TN347	Fish 5	Pangasianodon hypophthalmus	Vietnam	Study site 2	MAS	Liver	2018-12	Ben Tre
TN349	Fish 5	Pangasianodon hypophthalmus	Vietnam	Study site 2	MAS	Liver	2018-12	Ben Tre
TN351	Fish 5	Pangasianodon hypophthalmus	Vietnam	Study site 2	MAS	Kidney	2018-12	Ben Tre
TN357	Fish 6	Pangasianodon hypophthalmus	Vietnam	Study site 2	MAS	Spleen	2018-12	Ben Tre
TN364	Fish 7	Pangasianodon hypophthalmus	Vietnam	Study site 2	MAS	Internal organ	2018-12	Ben Tre
TN600	Fish 1	Pangasianodon hypophthalmus	Vietnam	Study site 3	MAS	Internal organ	2019-03	Can Tho
TN601	Fish 1	Pangasianodon hypophthalmus	Vietnam	Study site 3	MAS	Internal organ	2019-03	Can Tho
TN602	Fish 1	Pangasianodon hypophthalmus	Vietnam	Study site 3	MAS	Internal organ	2019-03	Can Tho
TN603	Fish 1	Pangasianodon hypophthalmus	Vietnam	Study site 3	MAS	Internal organ	2019-03	Can Tho
TN605	Fish 2	Pangasianodon hypophthalmus	Vietnam	Study site 3	MAS	Internal organ	2019-03	Can Tho
TN606	Fish 2	Pangasianodon hypophthalmus	Vietnam	Study site 3	MAS	Internal organ	2019-03	Can Tho
TN607	Fish 2	Pangasianodon hypophthalmus	Vietnam	Study site 3	MAS	Internal organ	2019-03	Can Tho
TN608	Fish 2	Pangasianodon hypophthalmus	Vietnam	Study site 3	MAS	Internal organ	2019-03	Can Tho
TN609	Fish 2	Pangasianodon hypophthalmus	Vietnam	Study site 3	MAS	Internal organ	2019-03	Can Tho
TN610	Fish 3	Pangasianodon hypophthalmus	Vietnam	Study site 3	MAS	Internal organ	2019-03	Can Tho
TN612	Fish 3	Pangasianodon hypophthalmus	Vietnam	Study site 3	MAS	Internal organ	2019-03	Can Tho
TN614	Fish 3	Pangasianodon hypophthalmus	Vietnam	Study site 3	MAS	Internal organ	2019-03	Can Tho
TN616	Fish 4	Pangasianodon hypophthalmus	Vietnam	Study site 3	MAS	Internal organ	2019-03	Can Tho
TN617	Fish 4	Pangasianodon hypophthalmus	Vietnam	Study site 3	MAS	Internal organ	2019-03	Can Tho
TN618	Fish 4	Pangasianodon hypophthalmus	Vietnam	Study site 3	MAS	Internal organ	2019-03	Can Tho
TN619	Fish 4	Pangasianodon hypophthalmus	Vietnam	Study site 3	MAS	Internal organ	2019-03	Can Tho
TN426	Fish 1	Pangasianodon hypophthalmus	Vietnam	Study site 4	MAS	Kidney	2019-01	Dong Thap
TN431	Fish 2	Pangasianodon hypophthalmus	Vietnam	Study site 4	MAS	Kidney	2019-01	Dong Thap
TN432	Fish 2	Pangasianodon hypophthalmus	Vietnam	Study site 4	MAS	Kidney	2019-01	Dong Thap
TN433	Fish 2	Pangasianodon hypophthalmus	Vietnam	Study site 4	MAS	Liver	2019-01	Dong Thap
TN441	Fish 3	Pangasianodon hypophthalmus	Vietnam	Study site 4	MAS	Liver	2019-01	Dong Thap
TN448	Fish 5	Pangasianodon hypophthalmus	Vietnam	Study site 4	MAS	Kidney	2019-01	Dong Thap
TN449	Fish 5	Pangasianodon hypophthalmus	Vietnam	Study site 4	MAS	Kidney	2019-01	Dong Thap
TN451	Fish 5	Pangasianodon hypophthalmus	Vietnam	Study site 4	MAS	Spleen	2019-01	Dong Thap
TN452	Fish 5	Pangasianodon hypophthalmus	Vietnam	Study site 4	MAS	Spleen	2019-01	Dong Thap
TN453	Fish 5	Pangasianodon hypophthalmus	Vietnam	Study site 4	MAS	Spleen	2019-01	Dong Thap
TN457	Fish 6	Pangasianodon hypophthalmus	Vietnam	Study site 4	MAS	Liver	2019-01	Dong Thap
TN460	Fish 6	Pangasianodon hypophthalmus	Vietnam	Study site 4	MAS	Spleen	2019-01	Dong Thap
TN461	Fish 6	Pangasianodon hypophthalmus	Vietnam	Study site 4	MAS	Spleen	2019-01	Dong Thap
TN465	Fish 1	Pangasianodon hypophthalmus	Vietnam	Study site 5	MAS	Kidney	2019-01	Dong Thap
TN466	Fish 1	Pangasianodon hypophthalmus	Vietnam	Study site 5	MAS	Kidney	2019-01	Dong Thap
TN467	Fish 1	Pangasianodon hypophthalmus	Vietnam	Study site 5	MAS	Kidney	2019-01	Dong Thap
TN471	Fish 2	Pangasianodon hypophthalmus	Vietnam	Study site 5	MAS	Kidney	2019-01	Dong Thap
TN473	Fish 2	Pangasianodon hypophthalmus	Vietnam	Study site 5	MAS	Kidney	2019-01	Dong Thap
TN479	Fish 4	Pangasianodon hypophthalmus	Vietnam	Study site 5	MAS	Kidney	2019-01	Dong Thap
TN484	Fish 5	Pangasianodon hypophthalmus	Vietnam	Study site 5	MAS	Kidney	2019-01	Dong Thap
TN489	Fish 6	Pangasianodon hypophthalmus	Vietnam	Study site 5	MAS	Kidney	2019-01	Dong Thap
TN491	Fish 6	Pangasianodon hypophthalmus	Vietnam	Study site 5	MAS	Kidney	2019-01	Dong Thap
TN185	Fish 1	Pangasianodon hypophthalmus	Vietnam	Study site 6	MAS	Liver	2018-11	Tien Giang
TN190	Fish 2	Pangasianodon hypophthalmus	Vietnam	Study site 6	MAS	Spleen	2018-11	Tien Giang
TN191	Fish 2	Pangasianodon hypophthalmus	Vietnam	Study site 6	MAS	Spleen	2018-11	Tien Giang
TN194	Fish 2	Pangasianodon hypophthalmus	Vietnam	Study site 6	MAS	Liver	2018-11	Tien Giang
TN195	Fish 2	Pangasianodon hypophthalmus	Vietnam	Study site 6	MAS	Liver	2018-11	Tien Giang
TN196	Fish 2	Pangasianodon hypophthalmus	Vietnam	Study site 6	MAS	Kidney	2018-11	Tien Giang
TN198	Fish 2	Pangasianodon hypophthalmus	Vietnam	Study site 6	MAS	Kidney	2018-11	Tien Giang
TN203	Fish 3	Pangasianodon hypophthalmus	Vietnam	Study site 6	MAS	Liver	2018-11	Tien Giang
TN204	Fish 3	Pangasianodon hypophthalmus	Vietnam	Study site 6	MAS	Liver	2018-11	Tien Giang
TN205	Fish 3	Pangasianodon hypophthalmus	Vietnam	Study site 6	MAS	Kidney	2018-11	Tien Giang
TN206	Fish 3	Pangasianodon hypophthalmus	Vietnam	Study site 6	MAS	Kidney	2018-11	Tien Giang
TN211	Fish 4	Pangasianodon hypophthalmus	Vietnam	Study site 6	MAS	Liver	2018-11	Tien Giang
TN216	Fish 5	Pangasianodon hypophthalmus	Vietnam	Study site 6	MAS	Spleen	2018-11	Tien Giang
TN217	Fish 5	Pangasianodon hypophthalmus	Vietnam	Study site 6	MAS	Spleen	2018-11	Tien Giang
TN220	Fish 5	Pangasianodon hypophthalmus	Vietnam	Study site 6	MAS	Liver	2018-11	Tien Giang
TN221	Fish 5	Pangasianodon hypophthalmus	Vietnam	Study site 6	MAS	Liver	2018-11	Tien Giang
TN222	Fish 5	Pangasianodon hypophthalmus	Vietnam	Study site 6	MAS	Kidney	2018-11	Tien Giang
TN223	Fish 5	Pangasianodon hypophthalmus	Vietnam	Study site 6	MAS	Kidney	2018-11	Tien Giang
TN224	Fish 5	Pangasianodon hypophthalmus	Vietnam	Study site 6	MAS	Kidney	2018-11	Tien Giang
TN225	Fish 6	Pangasianodon hypophthalmus	Vietnam	Study site 6	MAS	Spleen	2018-11	Tien Giang
TN227	Fish 6	Pangasianodon hypophthalmus	Vietnam	Study site 6	MAS	Liver	2018-11	Tien Giang
TN229	Fish 6	Pangasianodon hypophthalmus	Vietnam	Study site 6	MAS	Kidney	2018-11	Tien Giang
TN231	Fish 6	Pangasianodon hypophthalmus	Vietnam	Study site 6	MAS	Kidney	2018-11	Tien Giang
TN233	Fish 7	Pangasianodon hypophthalmus	Vietnam	Study site 6	MAS	Spleen	2018-11	Tien Giang
TN235	Fish 7	Pangasianodon hypophthalmus	Vietnam	Study site 6	MAS	Liver	2018-11	Tien Giang
TN237	Fish 7	Pangasianodon hypophthalmus	Vietnam	Study site 6	MAS	Kidney	2018-11	Tien Giang
TN238	Fish 8	Pangasianodon hypophthalmus	Vietnam	Study site 6	MAS	Spleen	2018-11	Tien Giang
TN239	Fish 8	Pangasianodon hypophthalmus	Vietnam	Study site 6	MAS	Spleen	2018-11	Tien Giang
TN243	Fish 8	Pangasianodon hypophthalmus	Vietnam	Study site 6	MAS	Liver	2018-11	Tien Giang
TN246	Fish 8	Pangasianodon hypophthalmus	Vietnam	Study site 6	MAS	Kidney	2018-11	Tien Giang
TN247	Fish 8	Pangasianodon hypophthalmus	Vietnam	Study site 6	MAS	Spleen	2018-11	Tien Giang
TN248	Fish 9	Pangasianodon hypophthalmus	Vietnam	Study site 6	MAS	Spleen	2018-11	Tien Giang
TN255	Fish 9	Pangasianodon hypophthalmus	Vietnam	Study site 6	MAS	Kidney	2018-11	Tien Giang
TN256	Fish 10	Pangasianodon hypophthalmus	Vietnam	Study site 6	MAS	Spleen	2018-11	Tien Giang
TN260	Fish 10	Pangasianodon hypophthalmus	Vietnam	Study site 6	MAS	Liver	2018-11	Tien Giang
TN261	Fish 10	Pangasianodon hypophthalmus	Vietnam	Study site 6	MAS	Liver	2018-11	Tien Giang
TN262	Fish 10	Pangasianodon hypophthalmus	Vietnam	Study site 6	MAS	Kidney	2018-11	Tien Giang
TN263	Fish 11	Pangasianodon hypophthalmus	Vietnam	Study site 6	MAS	Spleen	2018-11	Tien Giang
TN264	Fish 11	Pangasianodon hypophthalmus	Vietnam	Study site 6	MAS	Spleen	2018-11	Tien Giang
TN268	Fish 11	Pangasianodon hypophthalmus	Vietnam	Study site 6	MAS	Kidney	2018-11	Tien Giang
TN269	Fish 11	Pangasianodon hypophthalmus	Vietnam	Study site 6	MAS	Kidney	2018-11	Tien Giang
TN271	Fish 11	Pangasianodon hypophthalmus	Vietnam	Study site 6	MAS	Kidney	2018-11	Tien Giang
TN274	Fish 12	Pangasianodon hypophthalmus	Vietnam	Study site 6	MAS	Liver	2018-11	Tien Giang
TN283	Fish 1	Pangasianodon hypophthalmus	Vietnam	Study site 7	MAS	Spleen	2018-11	Tien Giang
TN284	Fish 1	Pangasianodon hypophthalmus	Vietnam	Study site 7	MAS	Spleen	2018-11	Tien Giang
TN287	Fish 1	Pangasianodon hypophthalmus	Vietnam	Study site 7	MAS	Liver	2018-11	Tien Giang
TN288	Fish 1	Pangasianodon hypophthalmus	Vietnam	Study site 7	MAS	Liver	2018-11	Tien Giang
TN290	Fish 1	Pangasianodon hypophthalmus	Vietnam	Study site 7	MAS	Kidney	2018-11	Tien Giang
TN291	Fish 1	Pangasianodon hypophthalmus	Vietnam	Study site 7	MAS	Kidney	2018-11	Tien Giang
TN292	Fish 2	Pangasianodon hypophthalmus	Vietnam	Study site 7	MAS	Spleen	2018-11	Tien Giang
TN293	Fish 2	Pangasianodon hypophthalmus	Vietnam	Study site 7	MAS	Spleen	2018-11	Tien Giang
TN296	Fish 2	Pangasianodon hypophthalmus	Vietnam	Study site 7	MAS	Liver	2018-11	Tien Giang
TN297	Fish 2	Pangasianodon hypophthalmus	Vietnam	Study site 7	MAS	Liver	2018-11	Tien Giang
TN300	Fish 2	Pangasianodon hypophthalmus	Vietnam	Study site 7	MAS	Kidney	2018-11	Tien Giang
TN301	Fish 3	Pangasianodon hypophthalmus	Vietnam	Study site 7	MAS	Kidney	2018-11	Tien Giang
TN304	Fish 3	Pangasianodon hypophthalmus	Vietnam	Study site 7	MAS	Liver	2018-11	Tien Giang
TN306	Fish 3	Pangasianodon hypophthalmus	Vietnam	Study site 7	MAS	Kidney	2018-11	Tien Giang
TN307	Fish 3	Pangasianodon hypophthalmus	Vietnam	Study site 7	MAS	Kidney	2018-11	Tien Giang
TN308	Fish 3	Pangasianodon hypophthalmus	Vietnam	Study site 7	MAS	Kidney	2018-11	Tien Giang
TN309	Fish 3	Pangasianodon hypophthalmus	Vietnam	Study site 7	MAS	Kidney	2018-11	Tien Giang
TN367	Fish 1	Pangasianodon hypophthalmus	Vietnam	Study site 8	MAS	Kidney	2019-01	Tien Giang
TN368	Fish 1	Pangasianodon hypophthalmus	Vietnam	Study site 8	MAS	Kidney	2019-01	Tien Giang
TN370	Fish 1	Pangasianodon hypophthalmus	Vietnam	Study site 8	MAS	Liver	2019-01	Tien Giang
TN371	Fish 1	Pangasianodon hypophthalmus	Vietnam	Study site 8	MAS	Liver	2019-01	Tien Giang
TN372	Fish 1	Pangasianodon hypophthalmus	Vietnam	Study site 8	MAS	Liver	2019-01	Tien Giang
TN373	Fish 1	Pangasianodon hypophthalmus	Vietnam	Study site 8	MAS	Spleen	2019-01	Tien Giang
TN374	Fish 1	Pangasianodon hypophthalmus	Vietnam	Study site 8	MAS	Spleen	2019-01	Tien Giang
TN375	Fish 1	Pangasianodon hypophthalmus	Vietnam	Study site 8	MAS	Spleen	2019-01	Tien Giang
TN379	Fish 2	Pangasianodon hypophthalmus	Vietnam	Study site 8	MAS	Kidney	2019-01	Tien Giang
TN380	Fish 2	Pangasianodon hypophthalmus	Vietnam	Study site 8	MAS	Kidney	2019-01	Tien Giang
TN381	Fish 2	Pangasianodon hypophthalmus	Vietnam	Study site 8	MAS	Kidney	2019-01	Tien Giang
TN382	Fish 2	Pangasianodon hypophthalmus	Vietnam	Study site 8	MAS	Liver	2019-01	Tien Giang
TN383	Fish 2	Pangasianodon hypophthalmus	Vietnam	Study site 8	MAS	Liver	2019-01	Tien Giang
TN384	Fish 2	Pangasianodon hypophthalmus	Vietnam	Study site 8	MAS	Liver	2019-01	Tien Giang
TN385	Fish 2	Pangasianodon hypophthalmus	Vietnam	Study site 8	MAS	Spleen	2019-01	Tien Giang
TN386	Fish 2	Pangasianodon hypophthalmus	Vietnam	Study site 8	MAS	Spleen	2019-01	Tien Giang
TN387	Fish 2	Pangasianodon hypophthalmus	Vietnam	Study site 8	MAS	Spleen	2019-01	Tien Giang
TN390	Fish 2	Pangasianodon hypophthalmus	Vietnam	Study site 8	MAS	Kidney	2019-01	Tien Giang
TN391	Fish 3	Pangasianodon hypophthalmus	Vietnam	Study site 8	MAS	Kidney	2019-01	Tien Giang
TN392	Fish 3	Pangasianodon hypophthalmus	Vietnam	Study site 8	MAS	Kidney	2019-01	Tien Giang
TN393	Fish 3	Pangasianodon hypophthalmus	Vietnam	Study site 8	MAS	Kidney	2019-01	Tien Giang
TN394	Fish 3	Pangasianodon hypophthalmus	Vietnam	Study site 8	MAS	Liver	2019-01	Tien Giang
TN395	Fish 3	Pangasianodon hypophthalmus	Vietnam	Study site 8	MAS	Liver	2019-01	Tien Giang
TN396	Fish 3	Pangasianodon hypophthalmus	Vietnam	Study site 8	MAS	Liver	2019-01	Tien Giang
TN408	Fish 4	Pangasianodon hypophthalmus	Vietnam	Study site 8	MAS	Kidney	2019-01	Tien Giang
TN409	Fish 4	Pangasianodon hypophthalmus	Vietnam	Study site 8	MAS	Liver	2019-01	Tien Giang
TN410	Fish 4	Pangasianodon hypophthalmus	Vietnam	Study site 8	MAS	Liver	2019-01	Tien Giang
TN411	Fish 4	Pangasianodon hypophthalmus	Vietnam	Study site 8	MAS	Liver	2019-01	Tien Giang
TN412	Fish 4	Pangasianodon hypophthalmus	Vietnam	Study site 8	MAS	Spleen	2019-01	Tien Giang
TN413	Fish 4	Pangasianodon hypophthalmus	Vietnam	Study site 8	MAS	Spleen	2019-01	Tien Giang
TN414	Fish 4	Pangasianodon hypophthalmus	Vietnam	Study site 8	MAS	Spleen	2019-01	Tien Giang
TN524	Fish 2	Pangasianodon hypophthalmus	Vietnam	Study site 9	MAS	Liver	2019-03	Vinh Long
TN525	Fish 2	Pangasianodon hypophthalmus	Vietnam	Study site 9	MAS	Liver	2019-03	Vinh Long
TN526	Fish 2	Pangasianodon hypophthalmus	Vietnam	Study site 9	MAS	Liver	2019-03	Vinh Long
TN527	Fish 2	Pangasianodon hypophthalmus	Vietnam	Study site 9	MAS	Liver	2019-03	Vinh Long
TN528	Fish 2	Pangasianodon hypophthalmus	Vietnam	Study site 9	MAS	Liver	2019-03	Vinh Long
TN529	Fish 2	Pangasianodon hypophthalmus	Vietnam	Study site 9	MAS	Kidney	2019-03	Vinh Long
TN530	Fish 2	Pangasianodon hypophthalmus	Vietnam	Study site 9	MAS	Kidney	2019-03	Vinh Long
TN532	Fish 2	Pangasianodon hypophthalmus	Vietnam	Study site 9	MAS	Kidney	2019-03	Vinh Long
TN533	Fish 2	Pangasianodon hypophthalmus	Vietnam	Study site 9	MAS	Kidney	2019-03	Vinh Long
TN542	Fish 3	Pangasianodon hypophthalmus	Vietnam	Study site 9	MAS	Liver	2019-03	Vinh Long
TN543	Fish 3	Pangasianodon hypophthalmus	Vietnam	Study site 9	MAS	Liver	2019-03	Vinh Long
TN544	Fish 3	Pangasianodon hypophthalmus	Vietnam	Study site 9	MAS	Liver	2019-03	Vinh Long
TN545	Fish 3	Pangasianodon hypophthalmus	Vietnam	Study site 9	MAS	Liver	2019-03	Vinh Long
TN546	Fish 3	Pangasianodon hypophthalmus	Vietnam	Study site 9	MAS	Liver	2019-03	Vinh Long
TN547	Fish 3	Pangasianodon hypophthalmus	Vietnam	Study site 9	MAS	Kidney	2019-03	Vinh Long
TN548	Fish 3	Pangasianodon hypophthalmus	Vietnam	Study site 9	MAS	Kidney	2019-03	Vinh Long
TN549	Fish 3	Pangasianodon hypophthalmus	Vietnam	Study site 9	MAS	Kidney	2019-03	Vinh Long
TN551	Fish 3	Pangasianodon hypophthalmus	Vietnam	Study site 9	MAS	Kidney	2019-03	Vinh Long
TN552	Fish 3	Pangasianodon hypophthalmus	Vietnam	Study site 9	MAS	Spleen	2019-03	Vinh Long
TN553	Fish 3	Pangasianodon hypophthalmus	Vietnam	Study site 9	MAS	Spleen	2019-03	Vinh Long
TN554	Fish 3	Pangasianodon hypophthalmus	Vietnam	Study site 9	MAS	Spleen	2019-03	Vinh Long
TN561	Fish 4	Pangasianodon hypophthalmus	Vietnam	Study site 9	MAS	Liver	2019-03	Vinh Long
TN563	Fish 4	Pangasianodon hypophthalmus	Vietnam	Study site 9	MAS	Liver	2019-03	Vinh Long
TN564	Fish 4	Pangasianodon hypophthalmus	Vietnam	Study site 9	MAS	Liver	2019-03	Vinh Long
TN565	Fish 4	Pangasianodon hypophthalmus	Vietnam	Study site 9	MAS	Kidney	2019-03	Vinh Long
TN566	Fish 4	Pangasianodon hypophthalmus	Vietnam	Study site 9	MAS	Kidney	2019-03	Vinh Long
TN567	Fish 4	Pangasianodon hypophthalmus	Vietnam	Study site 9	MAS	Kidney	2019-03	Vinh Long
TN568	Fish 4	Pangasianodon hypophthalmus	Vietnam	Study site 9	MAS	Kidney	2019-03	Vinh Long
TN569	Fish 4	Pangasianodon hypophthalmus	Vietnam	Study site 9	MAS	Kidney	2019-03	Vinh Long
TN570	Fish 4	Pangasianodon hypophthalmus	Vietnam	Study site 9	MAS	Spleen	2019-03	Vinh Long
TN571	Fish 4	Pangasianodon hypophthalmus	Vietnam	Study site 9	MAS	Spleen	2019-03	Vinh Long
TN572	Fish 4	Pangasianodon hypophthalmus	Vietnam	Study site 9	MAS	Spleen	2019-03	Vinh Long
TN573	Fish 4	Pangasianodon hypophthalmus	Vietnam	Study site 9	MAS	Spleen	2019-03	Vinh Long
TN574	Fish 4	Pangasianodon hypophthalmus	Vietnam	Study site 9	MAS	Spleen	2019-03	Vinh Long
TN580	Fish 5	Pangasianodon hypophthalmus	Vietnam	Study site 9	MAS	Liver	2019-03	Vinh Long
TN582	Fish 5	Pangasianodon hypophthalmus	Vietnam	Study site 9	MAS	Liver	2019-03	Vinh Long
TN583	Fish 5	Pangasianodon hypophthalmus	Vietnam	Study site 9	MAS	Liver	2019-03	Vinh Long
TN584	Fish 5	Pangasianodon hypophthalmus	Vietnam	Study site 9	MAS	Liver	2019-03	Vinh Long
TN585	Fish 5	Pangasianodon hypophthalmus	Vietnam	Study site 9	MAS	Kidney	2019-03	Vinh Long
TN586	Fish 5	Pangasianodon hypophthalmus	Vietnam	Study site 9	MAS	Kidney	2019-03	Vinh Long
TN587	Fish 5	Pangasianodon hypophthalmus	Vietnam	Study site 9	MAS	Kidney	2019-03	Vinh Long
TN588	Fish 5	Pangasianodon hypophthalmus	Vietnam	Study site 9	MAS	Kidney	2019-03	Vinh Long
TN589	Fish 5	Pangasianodon hypophthalmus	Vietnam	Study site 9	MAS	Kidney	2019-03	Vinh Long
TN590	Fish 5	Pangasianodon hypophthalmus	Vietnam	Study site 9	MAS	Spleen	2019-03	Vinh Long
TN591	Fish 5	Pangasianodon hypophthalmus	Vietnam	Study site 9	MAS	Spleen	2019-03	Vinh Long
TN593	Fish 5	Pangasianodon hypophthalmus	Vietnam	Study site 9	MAS	Spleen	2019-03	Vinh Long
TN594	Fish 5	Pangasianodon hypophthalmus	Vietnam	Study site 9	MAS	Spleen	2019-03	Vinh Long
