# Supplementary material for: Aeromonas hydrophila ST251 and Aeromonas dhakensis are major emerging pathogens of striped catfish in Vietnam
Source: Front Microbiol. 2023 Jan 26;13:1067235. doi: 10.3389/fmicb.2022.1067235 (PMC9924233; doi:10.3389/fmicb.2022.1067235)
Supplement: Supplementary file 2 [file Data_Sheet_2.CSV]

# Supplementary Table S2 - Samples phenotyping and genotyping summary. NF	ST group Not Found in the PubMLST database. ~ MLST match with with less than 100% sequence identity	but more than 90%. ? MLST match with with less than 90% sequence identity	but more than 80%.
isolate	A._hydrophila_16S_rRNA_PCR_assay	API_20E_Profile	Rep-PCR_profile (type)	Equivalent Rep-PCR_profile per sampling point (isolate)	proposed_species	yjcS_PCR_assay_(A._dhakensis)	intA_PCR_assay_(A._hydrophila_ST251)	genome_assembly	ngsMLST_assay_coverage	ngsMLST_Pool	ngsMLST_Library	ST	gyrB	groL	gltA	metG	ppsA	recA	rpoD	dnaJ	dnaX	rRNA16S	gyrB_sequence	groL_sequence	gltA_sequence	metG_sequence	ppsA_sequence	recA_sequence	rpoD_sequence	dnaJ_sequence	dnaX_sequence	rRNA16S_sequence
AL09-71					Aeromonas hydrophila			GCF_000633175.1
B2/12	Positive				Aeromonas hydrophila	Negative	Negative		1195	Pool_4	Library_199_7C	NF	~257	~246	~34	~441	~199	~270		~2	~3	~4	GTGCGTGAAGGTCTGATTGCCGTTATCTCCGTCAAGGTACCGGATCCCAAGTTCTCCTCCCAGACCAAGGACAAGCTGGTCTCTTCCGAAGTGAAGACCGCGGTCGAACAGGCGATGGGTGAGAAGCTGGCCGACTTCCTGCTGGAAAACCCGGGCGATGCCAAGATCGTGGTCAACAAGATCATCGATGCGGCCCGTGCCCGTGAGGCGGCCCGCAAGGCCCGCGAACTGACTCGCCGCAAAGGCGCGCTGGATATCGCCGGTCTGCCCGGCAAGCTGGCTGACTGTCAGGAAAAAGACCCCGCTCTCTCCGAACTCTACATAGTGGAGGGGGACTCTGCTGGCGGTTCCGCCAAGCAGGGTCGCAACCGGAAGAACCAGGCCATCCTGCCGCTCAAG…	GACAAGGCCGTAGTAGCCGCCGTTGCCGAGCTGCAAGCGCTGTCCCAGCCGTGTGCCGACAACAATGCCATCGCTCAGGTCGGCACCATCTCCGCCAACTCCGACGAGAAAGTCGGCAAGCTGATTGCCGAAGCCATGGATAAAGTAGGTCGTGACGGCGTGATCACCGTTGAAGACGGCCAGGGTCTGGACGACGAGCTGGCCGTGGTAGAAGGCATGCAGTTCGACCGTGGCTACCTCTCCCCGTACTTCGTCAACAAGCCGGAAACCGGTGCCGTTGAGCTGGACGATCCCTTCATCCTGCTGGTTGACAAGAAAGTCTCCAACATCCGTGAAATGCTGCCGGTGCTGGAAGGCGTAGCCAAAGCGGGCAAACCGCTGATCATCGTAGCCGAAGAC…	TTCCTGCACATGATGTTTGGCGTGCCGACCGAAGAGTACAAGGTCAACCCCATCGTCGAACGCGCCATGGATCGCATCTTCACCCTGCATGCGGACCACGAGCAGAACGCCTCCACCTCCACCGTGCGTCTGGCCGGCTCCTCCGGCGCCAACCCGTTTGCCTGTATCGCCGCGGGGATCGCCTCCCTGTGGGGACCGGCCCACGGTGGTGCCAACGAAGCCTGCCTCAAGATGCTCGAGGAGATCGGCTCGGTTGACCGCATCCCTGAGTACATCGCCAAGGCCAAGGACAAGAACGATCCGTTCCGTCTGATGGGCTTCGGCCACCGGGTCTACAAGAACCACGACCCCCGTGCCACCGTGATGCGCGAAACCTGTCACGAGGTACTGACCGAGCTG…	GCCGATATCTGGGTTCGTTATCAGCGAATGCGCGGTCACCAGGTGCACTTTGTCTGTGCCGACGACGCCCACGGCACCCCGATCATGCTCAAGGCCCAACAGCTGGGGATCACCCCGGAAGAGATGATCGCGGCCGTCTCCAAGGAGCACCAGGCCGACTTCGCCGGGTTCAACATCAGTTTTGACAACTATCACTCCACCCACAGCGACGAGAACCGCGAGCTGGCGGAGCTGATCTACGGCCGTCTGATCAAGAGCCGCACCATCTCCCAGCTGTTCGATCCTGAAAAGTCCATGTTCCTGCCGGACCGCTTCGTCAAGGGTACCTGCCCCAAGTGCAAGTCCCCGGAGCAGTATGGCGACAACTGTGACAGCTGCGGCGCCACCTACAGCCCGACC…	CGTGGCGCGTCGCGCTACATCGCCGACAGCTTCCGCCCCTGTTTTGCCCTCGAGTGCGAGGCGATCAAGCGGGTGCGTGACGTCATGGGGCTGACCAACGTCGAGGTGATGATCCCCTTCGTGCGCACCGTGGGCGAGGCGGAGCAGGTGATTGACATCCTGGCCGAGAACGGTCTGCGCCGTGGCGAGCGGGGGCTCAAGGTGATCATGATGTGCGAGATCCCGAGCAACGCCCTCCTGGCAGACAAGTTCCTCGAGCACGTGGACGGCTTCTCCATCGGCTCCAACGACATGACCCAGCTGACCCTTGGTCTGGACCGGGACTCCGGGCTTATCGCCCACCTGTTCGACGAGCGCAACGAGGCGGTCAAGGCGCTGCTGGCGATGGCCATCCAGGCC…	CAGTTTGGCAAAGGCTCCATCATGCGTCTGGGCGACAGCAAGACCATGGATATCGAAGCCATCTCCACCGGCTCCCTCTCCCTGGATGTGGCTCTGGGCATCGGGGGCCTGCCGTGCGGTCGTATCGTCGAGATCTATGGCCCGGAATCTTCCGGTAAAACCACGCTGACCCTGCAGGTGATCGCCGAAGCGCAGAAAAAGGGCAAGACCTGTGCCTTCGTCGATGCGGAGCACGCGCTGGATCCCATCTATGCCGCCAAGCTGGGCGTCAACGTCGACGACCTGCTGATCTCCCAGCCGGATACCGGTGAACAGGCGCTGGAAATCTGCGACATGCTGGTGCGCTCCAACGCCGTTGACGTCATCATCGTCGACTCCGTGGCGGCCCTGACCCCGAAA…		TCAAGAAGGCGTACAAGCGTCTGGCCATGAAGTATCACCCTGACCGCAACCAGGGCGATGCCGGGGCCGAAGAGAAGTTCAAAGAGGTCAAGGAAGCCTACGAGATCCTGACCGATGCCAATCTGCGTGCCCGCTATGACCAGTACGGTCATGCCGGCGTGGATCAGAGCCAGGGTGGCGGTGGCCACGGCGGCTTTGGCGGCGGCGCCGATTTCGGCGACATCTTCGGCGACGTGTTTGGCGATATTTTTGGTGGCAGCCGTGGCGGCGGCCGTCGTGGCCCGGCCCGTGGCTCCGACCTGCGCTACACCATGGAGCTGACGCTGGAAGAGGCGGTACGCGGGGTCTCCAAGGAGATCAAGGTGCCGACCCTGGTCCACTGTGAAGTCTGTAACGGCT…	GCCCTGGAGCAGGGACGGCTGCATCACGCCTATCTGCTGAGCGGCACCCGCGGGGTCGGCAAGACCACCATCGCCCGCATCCTGGCCAAGAGCCTCAACTGCGAGCAGGGGATCAGCAGCCACCCGTGCGGGGTGTGCGACACCTGCCGCGAGATCGATCAGGGCAACTTCGTCGACCTGCTGGAGATCGATGCGGCGTCGCGCACCAAGGTGGAAGATACCCGCGAACTGCTCGACAACGTGCAGTACCGGCCGGCCCGTGGCCGCTTCAAGGTCTATCTCATCGACGAAGTGCACATGTTGTCGCGCCACAGCTTCAACGCGCTGCTGAAAACCCTGGAAGAGCCACCCCCCTATGTGAAGTTCCTGCTGGCCACCACGGATCCGCAGAAGCTGCCG…	GATCATGGCTCAGATTGAACGCTGGCGGCAGGCCTAACACATGCAAGTCGAGCGGCAGCGGGAAAGTAGCTTGCTACTTTTGCCGGCGAGCGGCGGACGGGTGAGTAATGCCTGGGAAATTGCCCAGTCGAGGGGGATAACAGTTGGAAACGACTGCTAATACCGCATACGCCCTACGGGGGAAAGCAGGGGACCTTCGGGCCTTGCGCGATTGGATATGCCCAGGTGGGATTAGCTAGTTGGTGAGGTAATGGCTCACCAAGGCGACGATCCCTAGCTGGTCTGAGAGGATGATCAGCCACACTGGAACTGAGACACGGTCCAGACTCCTACGGGAGGCAGCAGTGGGGAATATTGCACAATGGGGGAAACCCTGATGCAGCCATGCCGCGTGTGTGA…
F2D20	Positive				Aeromonas hydrophila				1589	Pool_4	Library_197	~1	~1	1	1	1	1	1	~1	~2	~3	~4	GTGCGTGAAGGTCTGATTGCCGTTATCTCCGTCAAGGTACCGGATCCCAAGTTCTCCTCCCAGACCAAGGACAAGCTGGTCTCTTCCGAAGTGAAGACCGCCGTCGAACAGGCGATGGGTGAGAAGCTGGCCGACTTCCTGCTGGAAAACCCGGGCGACGCCAAGATCGTGGTCAACAAGATCATCGATGCGGCCCGTGCCCGCGAAGCGGCCCGCAAGGCCCGCGAACTGACCCGCCGCAAAGGCGCGCTGGATATCGCCGGTCTGCCCGGCAAGCTGGCCGACTGTCAGGAAAAAGACCCGGCGCTCTCCGAACTCTACATAGTGGAAGGGGACTCTGCTGGCGGTTCCGCCAAGCAGGGTCGCAACCGGAAGAACCAGGCCATCCTGCCGCTCAAG…	GACAAGGCCGTAGTGGCCGCCGTTGCCGAGCTGCAAGCGCTGTCCCAGCCGTGTGCTGACAACAATGCCATCGCTCAGGTCGGCACCATCTCCGCCAACTCCGACGAGAAAGTGGGCAAGCTGATTGCCGAAGCCATGGACAAAGTCGGTCGTGACGGCGTCATCACCGTTGAAGACGGTCAGGGTCTGGACGACGAGCTGGCCGTGGTAGAAGGCATGCAGTTCGATCGTGGCTACCTCTCCCCGTACTTCGTCAACAAGCCGGAAACCGGTGCCGTTGAGCTGGACGATCCCTTCATCCTGCTGGTCGACAAGAAAGTCTCCAACATCCGTGAAATGCTGCCGGTGCTGGAAGGCGTAGCCAAAGCAGGCAAGCCGCTGATCATCGTGGCCGAAGAC…	TTCCTGCACATGATGTTTGGCGTGCCGACCGAAGAGTACAAGGTCAACCCCATCGTCGAACGCGCCATGGATCGCATCTTCACTCTGCATGCGGACCACGAGCAGAACGCGTCAACCTCCACCGTGCGTCTGGCCGGCTCCTCCGGCGCCAACCCGTTTGCCTGTATCGCCGCGGGGATCGCCTCCCTGTGGGGACCGGCCCACGGCGGTGCCAACGAAGCCTGCCTCAAGATGCTCGAGGAGATCGGCTCCGTTGACCGCATTCCCGAATACATCGCCAAGGCCAAGGACAAGAACGATCCGTTCCGTCTGATGGGCTTCGGCCACCGGGTCTACAAGAACCACGACCCCCGTGCCACCGTGATGCGCGAAACCTGTCACGAGGTACTGACCGAGCTG…	GCCGATATCTGGGTTCGTTATCAGCGAATGCGCGGTCACCAGGTGCACTTTGTCTGTGCCGACGATGCCCACGGCACCCCGATCATGCTCAAGGCCCAACAGCTGGGGATCACCCCGGAAGAGATGATCGCGGCCGTCTCCAAGGAGCACCAGGCCGACTTCGCCGGCTTCAACATCAGTTTTGACAACTATCACTCCACTCACAGCGACGAGAACCGCGAGCTGGCGGAGCTGATCTACGGCCGTCTGCAGGCCGGCGGCAAGATCAAGAGCCGCACCATCTCCCAGCTGTTCGATCCGGAAAAGTCCATGTTCCTGCCGGATCGCTTCGTCAAGGGTACCTGCCCCAAGTGCAAGTCCCCGGAGCAGTATGGCGACAACTGTGACAGCTGCGGCGCC…	CCGATGATCGGTTTTCGTGGTGCGTCGCGCTACATCGCCGACAGCTTCCGTCCCTGTTTTGCCCTCGAGTGCGAGGCGATCAAGCGGGTTCGCGATGTGATGGGGCTGACCAACGTCGAGGTGATGATCCCCTTCGTGCGCACCGTAGGCGAGGCAGAGCAGGTGATCGACATCCTGGCCGAGAACGGTCTGCGCCGTGGCGAGCGGGGGCTCAAGGTGATCATGATGTGCGAGATCCCGAGCAACGCCCTCCTGGCAGACAAGTTCCTCGAGCACGTGGACGGCTTTTCCATCGGCTCCAACGACATGACCCAGCTCACGCTTGGACTTGACAGGGACTCGGGGCTTATCGCCCACCTGTTCGACGAGCGCAACGAGGCGGTCAAGGCGCTGCTGGCG…	CAGTTTGGCAAAGGCTCCATCATGCGTCTGGGCGACAGCAAGACCATGGATATCGAAGCCATCTCCACCGGCTCCCTCTCCCTGGACGTGGCGCTGGGCATCGGTGGCCTGCCGTGCGGTCGTATCGTCGAGATCTATGGCCCGGAATCTTCCGGTAAAACCACGCTGACTCTGCAGGTGATCGCCGAAGCGCAGAAGAAGGGCAAGACCTGTGCCTTCGTCGATGCGGAGCACGCACTCGACCCCATCTATGCCGCCAAGCTGGGCGTCAACGTCGACGACCTGCTGATCTCCCAGCCGGATACCGGTGAACAGGCGCTGGAAATCTGCGACATGCTGGTGCGCTCCAACGCCGTTGACGTCATCATCGTCGACTCCGTGGCAGCCCTGACCCCGAAA…	GAAATCGACATCGCCAAGCGCATCGAAGACGGTATCAACCAGGTACAGAGTTCCGTCGCCGAGTACCCGGAAGCGATTACCTATCTGCTTGAGCAATACGACAAATACGAAGCGGAACAGCTGCGTCTGTCCGACATCATTTCCGGCTTCATCGATCCCAACGAGACCGACGACGTCGCACCGACCGCCACTCACATCGGCTCCGAGCTCAGCGAAGAAGATCTGGCTGACGAAGACGAAGACGAAGATGAAGACGAAGACGGTGATGGTGATGACTCCGACGATGATGGTGACGGTGGTCCGGACCCGGAAGTCGCTCGCGAGAAGTTCGGTGATCTGCGCGCCCAGTACGAAGTAACTCGTCTCTCCATTCAGCAGAATGGTCGTGCGCACGAAGAT…	TCAAGAAGGCGTACAAGCGTCTGGCCATGAAGTATCACCCTGACCGCAACCAGGGCGATGCCGGGGCCGAAGAGAAGTTCAAAGAGGTCAAGGAAGCCTACGAGATCCTGACCGATGCCAATCTGCGTGCCCGCTATGACCAGTACGGTCACGCTGGCGTGGATCAGAGCCAGGGTGGCGGTGGCCACGGCGGCTTTGGCGGCGGCGCCGATTTCGGCGACATCTTCGGCGACGTGTTTGGCGATATTTTTGGTGGCAGCCGTGGCGGCGGCCGTCGTGGCCCTGCCCGTGGCTCCGACCTGCGCTACACCATGGAGCTGACGCTGGAAGAGGCGGTACGCGGGGTCTCCAAGGAGATCAAGGTGCCGACCCTGGTCCACTGTGAAGTCTGTAACGGCT…	GCCCTGGAGCAGGGACGGCTGCATCACGCCTATCTGCTGAGCGGCACCCGCGGGGTCGGCAAGACCACCATCGCCCGCATCCTGGCCAAGAGCCTCAACTGCGAGCAGGGGATCAGCAGCCACCCGTGCGGGGTGTGCGACACCTGCCGCGAGATCGATCAGGGCAACTTTGTCGACCTGCTGGAGATCGATGCTGCGTCGCGCACCAAGGTGGAAGATACCCGCGAACTGCTCGACAACGTGCAGTACCGGCCGGCCCGTGGCCGCTTCAAGGTCTATCTCATCGATGAAGTGCACATGTTGTCGCGCCACAGCTTCAACGCCCTGCTGAAAACCCTGGAAGAGCCGCCCCCCTATGTGAAGTTCCTGCTGGCCACCACGGATCCGCAGAAGCTGCCG…	GATCATGGCTCAGATTGAACGCTGGCGGCAGGCCTAACACATGCAAGTCGAGCGGCAGCGGGAAAGTAGCTTGCTACTTTTGCCGGCGAGCGGCGGACGGGTGAGTAATGCCTGGGAAATTGCCCAGTCGAGGGGGATAACAGTTGGAAACGACTGCTAATACCGCATACGCCCTACGGGGGAAAGCAGGGGACCTTCGGGCCTTGCGCGATTGGATATGCCCAGGTGGGATTAGCTAGTTGGTGAGGTAATGGCTCACCAAGGCGACGATCCCTAGCTGGTCTGAGAGGATGATCAGCCACACTGGAACTGAGACACGGTCCAGACTCCTACGGGAGGCAGCAGTGGGGAATATTGCACAATGGGGGAAACCCTGATGCAGCCATGCCGCGTGTGTGA…
T4	Positive				Aeromonas hydrophila	Negative	Negative	This study	376	Pool_2	Library_97
VDS	Positive				Aeromonas hydrophila				1189	Pool_3	Library_149_5C	NF	~189	~1	~36	~544	~4	~270	~1	~2	~3	~4	CGTGAAGGTCTGATTGCCGTTATCTCCGTCAAGGTGCCGGATCCCAAGTTCTCCTCCCAGACCAAGGACAAGCTGGTCTCTTCCGAAGTGAAGACCGCGGTCGAACAGGCGATGGGTGAGAAGCTGGCCGACTTCCTGCTGGAAAACCCGGGCGATGCCAAGATCGTGGTCAACAAGATCATCGATGCGGCCCGTGCCCGCGAAGCGGCCCGCAAGGCCCGTGAACTGACCCGCCGCAAAGGTGCGCTGGATATCGCCGGTCTGCCCGGCAAGCTGGCTGACTGTCAGGAAAAAGACCCCGCTCTCTCCGAACTCTACATAGTGGAAGGGGACTCTGCTGGCGGTTCCGCCAAGCAGGGTCGCAACCGGAAGAACCAGGCCATCCTGCCGCTCAAGGGC…	GACAAGGCCGTAGTGGCCGCCGTTGCCGAGCTGCAAGCGCTGTCCCAGCCGTGTGCTGACAACAATGCCATCGCTCAGGTCGGCACCATCTCCGCCAACTCCGACGAGAAAGTGGGCAAGCTGATTGCCGAAGCCATGGACAAAGTCGGTCGTGACGGCGTCATCACCGTTGAAGACGGTCAGGGTCTGGACGACGAGCTGGCCGTGGTAGAAGGCATGCAGTTCGATCGTGGCTACCTCTCCCCGTACTTCGTCAACAAGCCGGAAACCGGTGCCGTTGAGCTGGACGATCCCTTCATCCTGCTGGTCGACAAGAAAGTCTCCAACATCCGTGAAATGCTGCCGGTGCTGGAAGGCGTAGCCAAAGCGGGCAAGCCGCTGATCATCGTGGCCGAAGAC…	TTCCTGCACATGATGTTTGGCGTGCCGACCGAGGAGTACAAGGTCAACCCCATCGTCGAACGCGCCATGGACCGCATTTTCACCCTGCATGCGGATCATGAGCAAAACGCCTCCACCTCCACCGTGCGTCTGGCCGGCTCTTCCGGTGCCAACCCGTTTGCCTGTATCGCCGCGGGGATCGCCTCCCTGTGGGGCCCGGCCCACGGCGGTGCCAACGAAGCCTGCCTATGCTCGAGGAGATCGGCTCCGTTGACCGCATTCCCGAGTACATCGCCAAGGCCAAGGACAAGAACGATCCGTTCCGTCTGATGGGCTTCGGCCACCGGGTCTACAAGAACCACGACCCCCGTGCCACCGTGATGCGCGAAACCTGTCACGACTGACCGAGCTGCAGATCAA…	GCCGATATCTGGGTTCGTTATCAGCGAATGCGCGGTCACCAGGTGCACTTTGTCTGTGCCGACGATGCCCACGGCACCCCGATCATGCTCAAGGCCCAACAGCTGGGGATCTCCAAGGAGCACCAGGCCGACTTCGCCGGGTTCAACATCAGTTTTGACAACTATCACTCCACCCACAGCGACGAGAACCGCGAGCTGGCGGGCGTGATCTACGGCCGATCAAGAGCCGTACCATCTCCCAGCTGTTCGATCCGGAAAAGTCCATGTTCCTGCCGGACCGCTTCGTCAAGGGCACCTGTCCCAAGTGCAAGTCTCCGGAGCAGTATGGCGACAACTGCGACGCTTGCGGCGCCACCTACAGCCCGACCGAGTTGATTGATCCGAAATCCGCCGTCTCCG…	CGCTACATCGCCGACAGCTTCCGCCCCTGTTTTGCCCTCGAGTGCGAGGCAATCAAGCGGGTGCGTGATGTCATGGGGCTGACCAACGTCGAGGTGATGATCCCCTTCGTGCGCACCGTGGGCGAGGCGGAGCAGGTGATTGACATCCTGGCCGAGAACGGTCTGCGCCGTGGTGAGCGGGGGCTCAAGGTGATCATGATGTGCGAGATCCCGAGCAACGCCCTCCTGGCAGACAAGTTCCTCGAGCACGTGGACGGCTTCTCCATCGGCTCCAACGACATGACCCAGCTCACGCTTGGGCTTGACAGGGACTCGGGGCTTATCGCCCACCTGTTCGACGAGCGCAACGAGGCGGTCAAGGCGCTGCTGGCGATGGCCGCAAGGCGGGCAAGTACGTGG…	CAGTTTGGCAAAGGCTCCATCATGCGTCTGGGCGACAGCAAGACCATGGATATCGAAGCCATCTCCACCGGCTCCCTCTCCCTGGACGTGGCGCTGGGCATCGGTGGCCTGCCGTGCGGTCGTATCGTCGAGATCTATGGCCCGGAATCTTCCGGTAAAACCACGCTGACCCTGCAGGTGATCGCCGAAGCGCAGAAGAAGGGCAAGACCTGTGCCTTCGTCGATGCGGAGCACGCGCTGGATCCCATCTATGCCGCCAAGCTGGGCGTCAACGTCGACGACCTGCTGATCTCCCAGCCGGATACCGGTGAACAGGCGCTGGAAATCTGCGACATGCTGGTGCGCTCCAACGCCGTTGACGTCATCATCGTCGACTCCGTGGCAGCCCTGACCCCGAGA…	GAAGGCGAAATCGACATCGCCAAGCGCATCGAAGACGGTATCAACCAGGTACAAAGCTCCGTCGCCGAGTACCCGGAAGCGATTACCTATCTGCTTGAGCAATACGACAAATACGAAGCGGAACAGCTGCGTCTGTCCGACATCATTTCCGGCTTCATCGATCCCAACGAGACCGACGACGTCGCCCCGACCGCTACTCACATCGGCTCCGAGCTCAGCGAAGAAGATCTGGCTGACGAAGACGAAGACGAAGATGAAGACGAAGACGGTGATGGCGATGATTCCGACGATGATGGCGACGGTGGCCCGGATCCGGAAGTCGCTCGCGAGAAGTTCGGTGATCTGCGCGCCCAGTACGAAGTAACCCGTCTCTCCATTCAGCAGAATGGTCGTGCGCAC…	TCAAGAAGGCGTACAAGCGTCTGGCCATGAAGTATCACCCTGACCGCAATCAGGGCGATGCCGGGGCCGAAGAGAAGTTCAAAGAGGTCAAGGAAGCCTACGAGATCCTGACCGATGCCAATCTGCGTGCCCGCTATGACCAGTACGGCCACGCCGGCGTGGATCAGAGCCAGGGTGGCGGTGGCCACGGCGGCTTTGGCGGCGGCGCCGATTTCGGCGACATCTTCGGTGACGTGTTTGGCGATATTTTTGGTGGCAGCCGTGGCGGCGGCCGTCGTGGCCCGGCCCGTGGCTCCGATCTGCGCTACACCATGGAGCTGACGCTGGAAGAGGCGGTACGCGGGGTCTCCAAGGAGATCAAGGTGCCGACCCTGGTCCACTGTGAAGTCTGTAACGGCT…	GCCCTGGAGCAGGGACGGCTGCATCACGCCTATCTGCTGAGCGGCACCCGCGGGGTCGGTAAGACCACCATCGCCCGCATCCTGGCCAAGAGCCTCAACTGCGAGCAGGGGATCAGCAGCCACCCGTGCGGGGTGTGCGACACCTGCCGCGAGATCGATCAGGGCAACTTCGTCGACCTGCTGGAGATCGATGCGGCGTCGCGTACCAAGGTGGAAGACACCCGCGAACTGCTCGACAACGTGCAGTACCGGCCGGCCCGTGGCCGCTTCAAGGTCTATCTCATCGATGAAGTGCACATGTTGTCGCGCCACAGCTTCAACGCGCTGCTGAAAACCCTGGAAGAGCCGCCCCCCTATGTGAAGTTCCTGCTGGCAACCACGGATCCGCAGAAGCTGCCG…	GATCATGGCTCAGATTGAACGCTGGCGGCAGGCCTAACACATGCAAGTCGAGCGGCAGCGGGAAAGTAGCTTGCTACTTTTGCCGGCGAGCGGCGGACGGGTGAGTAATGCCTGGGAAATTGCCCAGTCGAGGGGGATAACAGTTGGAAACGACTGCTAATACCGCATACGCCCTACGGGGGAAAGCAGGGGACCTTCGGGCCTTGCGCGATTGGATATGCCCAGGTGGGATTAGCTAGTTGGTGAGGTAATGGCTCACCAAGGCGACGATCCCTAGCTGGTCTGAGAGGATGATCAGCCACACTGGAACTGAGACACGGTCCAGACTCCTACGGGAGGCAGCAGTGGGGAATATTGCACAATGGGGGAAACCCTGATGCAGCCATGCCGCGTGTGTGA…
LMG 13067					Aeromonas veronii biovar sobria			GCF_000820385.1
ATCC 7966	Positive	704126			Aeromonas hydrophila subsp. hydrophila	Negative	Negative	GCF_000014805.1	299	Pool_1	Library_49_1C
NCIMB 1134	Negative				Aeromonas bestiarum	Negative	Negative	GCA_000819745.1	176	Pool_4	Library_196
CECT 4228					Aeromonas jandaei			GCF_000819955.1
CECT 4487	Negative				Aeromonas enteropelogenes	Negative	Negative	GCF_000819845.1
CECT 7289					Aeromonas dhakensis	Positive	Negative	GCF_000819705.1
CECT 838					Aeromonas caviae			GCF_000819785.1
CIP 107500					Aeromonas dhakensis	Positive	Negative	GCF_000820305.1
NCIMB 1102					Aeromonas salmonicida subsp. salmonicida			GCF_000820065.1
NCIMB 12065	Negative				Aeromonas sobria	Negative	Negative	GCA_000820145.1	4	Pool_4	Library_195
NCIMB 13015	Negative				Aeromonas veronii	Negative	Negative	GCA_000820225.1	31	Pool_2	Library_98
NCIMB 13442	Negative				Aeromonas encheleia	Negative	Negative	GCA_900637545.1	1713	Pool_1	Library_50_2C	NF	8	7	8	7	7	~535	~1	~2	~3	~4	GTGCGTGAAGGCCTGATTGCGGTCATCTCGGTCAAGGTGCCGGATCCCAAGTTCTCCTCCCAGACCAAGGACAAGTTGGTCTCTTCCGAAGTGAAGACCGCCGTTGAACAGGCGATGGGTGAGAAGCTGGGTGAATTCCTGCTGGAAAACCCAAGCGATGCCAAGATCGTGGTCAACAAGATCATCGATGCGGCCCGAGCCCGTGAGGCCGCCCGCAAGGCGCGCGAGCTGACTCGCCGCAAGGGCGCGCTGGACATCGCCGGCCTGCCTGGCAAGCTGGCGGACTGCCAGGAGAAAGACCCGGCCCTGTCCGAACTCTACATAGTGGAAGGGGACTCTGCTGGCGGCTCCGCCAAGCAGGGTCGCAACCGCAAGAACCAGGCCATACTGCCGCTCAAG…	GACAAGGCCGTCGTGGCTGCTGTCGCCGAGCTGCAGGCGCTGTCCACTCCTTGTGCCGACAACAATGCCATCGCCCAGGTGGGCACCATCTCCGCCAACTCCGACGAGAAAGTGGGTGCACTGATCGCCGAAGCCATGGACAAGGTCGGTCGTGACGGCGTCATCACCGTCGAAGACGGTCAGGGTCTGGAAGATGAGCTGGCCGTGGTAGAAGGCATGCAGTTCGATCGTGGCTACCTCTCCCCTTACTTCGTCAACAAGCCGGAAACCGGCGCCGTCGAGCTGGATGACCCCTTCATCCTGCTGGTGGATAAGAAAGTCTCCAACATCCGCGAAATGCTGCCGGTGCTGGAAGGCGTGGCCAAGGCGGGCAAACCGCTGCTGATCGTTGCCGAAGAC…	TTCCTGCACATGATGTTTGGTGTGCCGACCGAAGAGTACAAGGTCAACCCCATCGTCGAGCGGGCCATGGATCGCATCTTCACCCTGCACGCGGATCACGAGCAGAACGCCTCCACCTCCACAGTGCGTCTGGCCGGCTCCTCCGGTGCCAACCCGTTTGCCTGTATCGCCGCGGGGATCGCCTCCCTGTGGGGACCTGCTCACGGCGGCGCCAACGAAGCCTGCCTCAAGATGCTCGAGGAGATCGGATCGGTGGAACGCATCCCCGAGTTCATCGCCAAGGCCAAGGACAAGAACGATCCCTTCCGTCTGATGGGCTTCGGCCACCGGGTCTACAAGAACCACGATCCCCGTGCCCAGGTCATGCGTCAGACCTGCCACGAGGTGCTGCAAGAGCTG…	GCCGATATCTGGGTTCGTTATCAGCGAATGCGTGGCCATCAGGTGCATTTCGTCTGTGCCGACGATGCGCACGGCACCCCCATCATGCTCAAGGCGCAGCAGCTCGGGATCACCCCGGAAGCGATGATCGCGGCCGTGTCCGAAGAACATCAGACGGATTTCGCCGGCTTCAACATCAGCTTTGACAACTATCACTCCACCCACAGCGACGAGAACCGCGAGCTGGCGGGGCTGATCTACGGGCGCCTGAAAGAGGGCGACTTCATCAAGGGCCGTACCATCACCCAGCTGTTCGATCCGGAAAAGTCCATGTTCCTGCCGGACCGCTTCGTCAAGGGCACCTGCCCCAAGTGCAAGTCCCCCGAGCAATACGGTGACAACTGCGACGCTTGCGGTGCC…	CCCATGATCGGCTTCCGCGGTGCCTCCCGTTATATCGCCGACAGCTTCCGTCCCTGCTTCGCGCTCGAGTGTGAGGCGATGAAGCGGGTGCGTGACGTCATGGGTCTGACCAACGTCGAGGTGATGATCCCCTTCGTGCGCACCGTGGGCGAGGCGGAGCAGGTGGTGGAGATCCTGGCCGAGAACGGCCTGCGCCGCGGCGAGCGGGGCCTCAAGGTCATCATGATGTGCGAACTGCCCTCCAACGCCCTGCTGGCGGATCAGTTCCTGCAACACTTCGATGGCTTCTCCATCGGCTCCAACGACATGACCCAGCTCACGCTCGGACTGGACCGGGATTCGGGCCTCATCGCCCACCTGTTCGATGAGCGCAACGAGGCGGTCAAGGCGCTGCTGGCG…	CAGTTCGGCAAGGGTTCAATCATGCGTCTTGGCGACAGCAAGACCATGGACATCGAAGCCATCTCCACCGGTTCCCTCTCCCTGGACGTGGCGCTGGGCATCGGCGGCCTGCCGTGTGGTCGTATCGTCGAGATCTACGGTCCGGAATCATCTGGTAAGACTACCCTGACCCTGCAGGTGATCGCGGAAGCCCAGAAGAAAGGCAAGACCTGTGCCTTCATCGATGCGGAACACGCGCTGGATCCCATCTATGCCGCCAAGCTGGGCGTCAACGTCGACGACCTGCTGATCTCCCAGCCGGATACCGGTGAACAGGCGCTGGAGATCTGCGACATGCTGGTGCGCTCCAACGCGGTTGACGTCATCATCGTCGACTCGGTGGCCGCCCTGACGCCGAAG…	GAAATCGACATCGCCAAGCGGATCGAAGACGGTATCAACCAAGTACAAAGCTCCGTTGCCGAGTACCCGGAAGCGATTACCTATCTGCTTGAACAGTATGACAAGTACGAAGCCGAACAGCTGCGTCTGTCCGATATCATTTCCGGCTTCATCGATCCCAACGAGACCGATGACGTCGCCCCGACCGCTACTCACATCGGCTCCGAGCTCAGCGAAGAAGATCTGGCTGACGAAGACGAAGACGAAGACGAAGACGAAGATGGTGATGGCGATGACTCCGACGATGATGGCGACGGTGGCCCGGATCCGGAAGTCGCTCGCGAGAAGTTCGGTGATCTGCGCGCCCAGTACGAAGTAACCCGTCTCTCCATTCAGAAGAATGGTCGTGCCCACGACGAC…	CAAGAAGGCGTACAAGCGTCTGGCCATGAAGTATCACCCTGACCGCAACCAGGGCGATGCCGGGGCCGAAGAGAAGTTCAAAGAGGTCAAGGAAGCTTACGAGATCCTGACCGATGCCAATCTGCGTGCCCGCTATGACCAGTACGGCCACGCCGGCGTGGATCAGAGCCAGGGTGGCGGTGGCCACGGCGGCTTTGGCGGCGGCGCCGATTTCGGCGACATCTTCGGTGACGTGTTTGGCGATATTTTTGGTGGCAGCCGTGGCGGTGGCCGTCGTGGCCCGGCCCGTGGCTCCGACCTGCGCTACACCATGGAGCTGACGCTGGAAGAGGCGGTACGCGGGGTCTCCAAGGAGATCAAGGTGCCGACCTTGGTCCACTGTGAAGTCTGTAACGGCTC…	GCCCTGGAGCAGGGACGGCTGCATCACGCCTATCTGCTCAGTGGCACCCGTGGGGTCGGCAAGACCACCATTGCCCGCATTCTGGCCAAGAGCCTCAACTGCGAGCAGGGGATCAGCAGCCACCCATGTGGCGTATGCGATACCTGCCGCGAGATCGATCAGGGCAACTTCGTCGATCTGCTGGAAATCGATGCGGCGTCGCGCACCAAGGTGGAAGATACCCGCGAGCTGCTGGACAACGTGCAGTACCGGCCGGCCCGTGGCCGCTTCAAGGTCTACCTCATCGACGAGGTGCACATGCTGTCCCGGCACAGCTTCAATGCGCTGCTGAAGACCCTGGAAGAGCCGCCCCCCTATGTGAAGTTCCTGCTGGCCACCACGGATCCGCAGAAGCTGCCC…	TCATGGCTCAGATTGAACGCTGGCGGCAGGCCTAACACATGCAAGTCGAGCGGCAGCGGGAAAGTAGCTTGCTACTTTTGCCGGCGAGCGGCGGACGGGTGAGTAATGCCTGGGGATCTGCCCAGTCGAGGGGGATAACAGTTGGAAACGACTGCTAATACCGCATACGCCCTACGGGGGAAAGGAGGGGACCTTCGGGCCTTTCGCGATTGGATGAACCCAGGTGGGATTAGCTAGTTGGTGGGGTAATGGCTCACCAAGGCGACGATCCCTAGCTGGTCTGAGAGGATGATCAGCCACACTGGAACTGAGACACGGTCCAGACTCCTACGGGAGGCAGCAGTGGGGAATATTGCACAATGGGGGAAACCCTGATGCAGCCATGCCGCGTGTGTGAAG…
NCIMB 74	Negative				Aeromonas punctata			GCA_000819865.1	1485	Pool_2	Library_99_3C	NF	10	~498	10	9	9	9	~1	~2	~3	~4	GTACGTGAAGGTCTGATTGCGGTCATCTCGGTCAAGGTACCTGACCCTAAGTTCTCCTCCCAGACCAAGGACAAGCTGGTCTCTTCCGAAGTGAAGACCGCCGTTGAACAGGCGATGGGTGAGAAGCTGGCGGAGTTCCTGCTGGAAAACCCGGGCGATGCCAAGATCGTGGTCAACAAGATCATCGACGCGGCCCGTGCCCGTGAGGCGGCCCGCAAGGCGCGTGAACTGACTCGCCGCAAGGGTGCACTGGACATCGCCGGTCTGCCCGGCAAGCTGGCGGACTGTCAGGAGAAAGACCCGGCCCTGTCCGAACTCTACATAGTGGAAGGGGACTCTGCTGGCGGCTCCGCCAAGCAGGGTCGCAACCGCAAGAACCAGGCCATACTGCCACTCAAG…	GTCCACTCCTTGTGCCGATAGCAACGCCATCGCCCAGGTAGGTACCATCTCCGCCAACTCCGACGAGAAAGTGGGTGCACTGATCGCCGAAGCCATGGACAAAGTCGGTCGTGACGGCGTCATCACCGTTGAGGACGGTCAGGGCCTGGAAGATGAACTGGCTGTCGTTGAAGGCATGCAGTTCGACCGTGGCTACCTCTCCCCGTACTTCGTCAACAAGCCGGAAACCGGTGCCGTTGAGCTGGACGATCCCTTCATCCTGCTGGTCGACAAGAAAGTCTCCAACATCCGTGAAATGCTGCCGGTGCTGGAAGGCGTAGCCAAAGCGGGCAAACCGCTGCTGATCGTCGCCGAAGACGTGGAAGGCGAAGCGCTGGCGACCCTGGTGGTCAACACCAT…	TTCCTGCACATGATGTTTGGTGTGCCGACCGAAGAGTACAAGGTCAACCCCATCGTCGAGCGCGCCATGGACCGCATCTTCACCCTGCATGCGGATCATGAGCAGAACGCCTCCACCTCCACCGTCCGTCTGGCCGGCTCCTCCGGTGCCAACCCGTTCGCCTGTATCGCCGCGGGGATCGCCTCCCTGTGGGGCCCGGCTCACGGCGGCGCCAACGAAGCCTGCCTCAAGATGCTCGAAGAGATTGGCTCCGTGGATCGCATCCCCGAGTTCATCGCCAAGGCCAAGGACAAGAACGATCCCTTCCGTCTGATGGGCTTCGGTCACCGGGTTTACAAGAACCACGATCCCCGTGCCCAGGTCATGCGCCAGACCTGCCACGAGGTGCTGCAAGAGCTG…	GCCGATATCTGGGTTCGTTATCAGCGAATGCGTGGCCATCAGGTGCATTTCGTCTGTGCCGACGATGCGCACGGCACCCCCATCATGCTCAAGGCGCAGCAGCTCGGGATCACCCCGGAAGCGATGATCGCGGCCGTGTCCGAAGAACATCAGACGGATTTCGCCGGCTTCAACATCAGCTTTGACAACTATCACTCCACCCACAGCGACGAGAACCGCGAGCTGGCGGGGCTGATCTACGGGCGCCTGAAAGAGGGCGACTTCATCAAGGGCCGTACCATCACCCAGCTGTTCGATCCGGAAAAGTCCATGTTCCTGCCGGACCGCTTCGTCAAGGGCACCTGTCCCAAGTGCAAGTCCCCCGAGCAATACGGTGACAACTGCGACGCTTGCGGTGCC…	CCCATGATCGGTTTCCGTGGCGCCTCCCGTTACATCGCCGACAGCTTCCGCCCCTGCTTCGCCCTGGAGTGCGAGGCGATGAAGCGGGTGCGTGATGGCATGGGCCTGACCAACGTCGAGGTGATGATCCCCTTCGTGCGCACCGTGGGGGAAGCGGAGCAGGTAGTGGAGATCCTGGCGGAGAACGGTCTGCGCCGTGGCGAGCGTGGTCTCAAGGTCATCATGATGTGCGAGCTGCCCTCCAACGCCCTGTTGGCGGATCAGTTCCTGCAGCACTTCGATGGCTTCTCCATCGGCTCCAACGACATGACCCAGCTCACACTCGGACTGGACCGGGATTCCGGCCTCATCGCCCACCTGTTCGATGAGCGCAACGAGGCGGTCAAGGCGCTGCTGTCC…	CAGTTCGGCAAGGGTTCCATCATGCGTCTTGGCGACAGTAAGACCATGGACATCGAAGCCATCTCCACCGGTTCTCTCTCCCTGGACGTGGCGCTGGGTATCGGCGGCCTGCCTTGTGGTCGTATCGTCGAGATCTACGGTCCGGAATCCTCGGGCAAGACCACCCTGACCCTGCAGGTGATCGCGGAAGCCCAGAAGAAAGGCAAGACCTGTGCCTTCGTCGATGCGGAACACGCACTCGACCCCATCTATGCCGCCAAGCTGGGGGTCAACGTCGATGAGCTGCTGATCTCCCAGCCGGATACCGGTGAGCAGGCGCTGGAAATTTGCGACATGCTGGTGCGCTCCAACGCCGTCGACGTCATCATCGTCGACTCCGTGGCCGCCCTGACGCCGAAG…	GAAATCGACATCGCCAAGCGGATCGAAGACGGTATCAATCAGGTACAAAGCTCCGTTGCCGAGTACCCCGAAGCCATCACTTACCTGCTCGAACAGTACGACAAGTACGAAGCCGAGCAGCTGCGTCTGTCCGACATCATCTCCGGTTTTATCGATCCGAACGAAGCGGATGACGTGGCACCGACCGCCACTCATATCGGCTCCGAACTCAGCGAAGATGATCTGGCTGACGAAGATGAAGATGAAGACGAAGATGAAGACGGTGATGGTGACGACGCCGACGACGAGGGGGACGGTGGTCCGGATCCCGAAGTCCATTCAGAAGAATGGTCGCGCCCACGATGAGACCCAGGCCGCTATCGCCCAGCTGGCCGATGTGTTCCGTCAATTCCGCCTGAT…	CGAGATCAAGAAGGCGTACAAGCGTCTGGCAATGAAGTATCACCCCGACCGTAACCAGGGGGATGCCGCCTCGGAAGAGAAGTTCAAAGAGGTCAAGGAAGCCTACGAGGTCCTGACCGACGACAACCTGCGCGCCCGCTATGACCAGTACGGTCATGCCGGGGTAGATCCGAGCCAGGGTGGCGGTGGCCACGGTGGCTTTGGCGGCGGTGCCGATTTCGGCGACATCTTCGGTGACGTGTTTGGCGATATTTTTGGTGGCAGCCGTGGCGGCGGTCGCCGTGGCCCGGCTCGTGGCTCCGATCTGCGCTACAACATGGAGCTGACGCTGGAAGAGGCGGTGCGCGGGGTCTCCAAGGAGATCAAGATCCCGACTCAGGTCCATTGCGAGGTCTGCAA…	GCCCTGGAGCAGGGACGGCTGCATCACGCCTATCTGCTGAGCGGCACCCGCGGGGTGGGCAAGACCACCATAGCCCGCATCCTGGCCAAGAGTCTCAACTGCGAGCAGGGGATCAGCAGCCACCCGTGCGGCGTCTGCGACACCTGCCGCGAGATCGATCAGGGCAACTTCGTCGATCTGCTGGAGATCGATGCGGCGTCGCGCACCAAGGTGGAAGACACCCGCGAGCTCCTGGACAACGTGCAGTACCGTCCGGCCCGCGGCCGCTTCAAGGTGTACCTCATCGATGAGGTGCACATGTTGTCGCGTCACAGCTTCAACGCGCTGCTCAAAACCCTGGAAGAGCCGCCTCCCTATGTGAAGTTCCTGCTGGCCACCACGGATCCGCAGAAGCTGCCG…	ATCATGGCTCAGATTGAACGCTGGCGGCAGGCCTAACACATGCAAGTCGAGCGGCAGCGGGAAAGTAGCTTGCTACTTTTGCCGGCGAGCGGCGGACGGGTGAGTAATGCCTGGGGATCTGCCCAGTCGAGGGGGATAACAGTTGGAAACGGCTGCTAATACCGCATACGCCCTACGGGGGAAAGCAGGGGACCTTCGGGCCTTGCGCGATTGGATGAACCCAGGTGGGATTAGCTAGTTGGTGGGGTAATGGCTCACCAAGGCGACGATCCCTAGCTGGTCTGAGAGGATGATCAGCCACACTGGAACTGAGACACGGTCCAGACTCCTACGGGAGGCAGCAGTGGGGAATATTGCACAATGGGGGAAACCCTGATGCAGCCATGCCGCGTGTGTGAA…
CAF011	Negative		Aeromonas spp		Aeromonas spp				0	Pool_3	Library_140
CAF012	Negative		Aeromonas spp		Aeromonas spp				6	Pool_3	Library_141
CAF013	Negative		Aeromonas spp		Aeromonas spp				2	Pool_3	Library_142
CAF014	Negative		Aeromonas spp		Aeromonas spp				3	Pool_3	Library_143
CAF015	Negative		Aeromonas spp		Aeromonas spp				941	Pool_3	Library_144	NF	~251	~53	~471	~354	~360	~358		~2	~3	~4	GTGCGTGAAGGTCTGATTGCCGTTATCTCCGTCAAGGTGCCGGATCCCAAGTTCTCCTCCCAGACCAAAGACAAGCTGGTCTCTTCCGAAGTGAAGACCGCCGTCGAACAGGCGATGGGTGAGAAGCTGGCCGACTTCCTGCTGGAAAACCCGGGCGATGCCAAGATCGTGGTCAACAAGATCATCGATGCGGCCCGTGCCCGCGAAGCGGCCCGCAAGGCCCGCGAACTGACTCGCCGTAAAGGCGCGCTGGATATTGCCGGTCTGCCCGGCAAGCTGGCCGACTGTCAGGAAAAAGACCCGGCGCTCTCCGAACTCTACATAGTGGAAGGGGACTCTGCTGGCGGTTCCGCCAAGCAGGGTCGCAACCGGAAGAACCAGGCCATCCTGCCGCTCAAG…	GACAAAGCCGTTGTGGCTGCCGTTGCCGAGCTGCAAGCACTGTCCCAGCCGTGCGCTGACAGCAATGCCATTGCTCAGGTGGGCACCATCTCCGCCAACTCCGACGAGAAAGTGGGCAAGCTGATTGCCGAAGCCATGGACAAAGTGGGTCGCGATGGCGTCATCACCGTTGAAGATGGTCAGGGTCTGGAAGATGAGCTGGCAGTTGTTGAAGGTATGCAGTTCGACCGCGGCTACCTGTCCCCCTACTTCATCAACAAGCAAGAGACCGGTTCCGTTGAACTGGACGACCCGTTCATTCTGCTGGTTGACAAGAAAGTCTCCAACATCCGCGAAATGCTGCCGGTGCTGGAAGGCGTTGCCAAAGCTGGCAAGCCGCTGCTGATTGTTGCTGAAGAC…	TTCCTGCACATGATGTTTGGCGTGCCGACCGAAGAGTACAAGGTCAACCCCATCGTTGAACGCGCCATGGATCGTATCTTTACCCTCCATGCGGATCACGAGCAGAACGCCTCCACCTCCACCGTTCGTCTGGCTGGATCCTCCGGTGCCAACCCGTTCGCCTGTATCGCCGCGGGGATCGCCTCCCTGTGGGGACCGGCCCACGGTGGTGCCAACGAAGCCTGCCTGCGCATGCTGGAAGAGATCGGCTCGGTGGATCGCATCCCCGAGTACATCGCCAAGGCCAAGGACAAGAATGATCCGTTCCGTCTGATGGGCTTCGGTCACCGTGTCTACAAAAATCACGACCCCCGTGCCACTGTGATGCGCGAAACCTGCCACGAAGTACTGACCGAGCTG…	GCCGATATCTGGGTTCGTTATCAGCGAATGCGCGGTCATCAGGTGCACTTCATCTGTGCCGATGATGCCCACGGCACCCCGATCATGCTCAAGGCACAGCAGATGGGGATCACCCCGGAAGAGATGATTGCCGCTGTCTCCAAGGAGCACCAGGCCGACTTCGCCGGGTTCAACATCAGCTTTGACAACTATCACTCCACCCACAGCGACGAAAACCGCGAGCTGGCGGAGTTGATCTACGGCCGCCTGAAAAATGGTGGCTTTATCAAGAGCCGCACCATCTCCCAGCTGTTCGATCCGGAAAAATCCATGTTCCTGCCGGACCGTTTCGTCAAGGGTACCTGCCCCAAGTGCAAATCTCCGGAGCAGTATGGCGACAACTGTGACAGCTGCGGCGCC…	CCGATGATCGGTTTTCGTGGTGCGTCCCGCTACATTGCCGACAGCTTCCGCCCCTGTTTTGCCCTCGAGTGCGAGGCGATCAAGCGGGTGCGCGATGTGATGGGGTTGACCAACGTCGAGGTGATGATCCCCTTCGTGCGCACCGTGGGCGAGGCGGAGCAGGTGATCGACATCCTGGCCGAGAACGGTCTGCGCCGCGGCGAGCGGGGGCTCAAGGTGATCATGATGTGCGAGATCCCGAGCAACGCCCTCTTGGCAGACAAGTTCCTCGAGCACGTGGACGGCTTCTCCATCGGCTCCAATGACATGACCCAGCTCACCCTTGGCCTGTTCGACGAGCGCAACGAGGCGGTCAAGGCGCTGCTGGCGATGGCCGCAAGGCGGGCAAGTACGTGGGGA…	TCCATCATGCGTCTGGGCGACAGCAAGACCATGGATATCGAAGCCATCTCTACCGGTTCCCTCTCGCTGGACGTGGCGCTGGGCATTGGCGGTCTGCCGTGTGGCCGTATCGTCGAAATCTACGGCCCGGAATCTTCCGGTAAAACCACCCTCACCCTGCAGGTGATCGCGGAAGCCCAGAAGAAAGGTAAAACCTGTGCCTTCGTCGATGCGGAACACGCCCTCGACCCTATCTAGTCAACGTCGACGACCTGCTCATCTCTCAACCGGATACCGGTGAACAGGCGCTGGAAATCTGCGACATGCTGGTGCGCTCCAATGCGGTTGACGTCATCATCGTCGACTCCGTGGCTGCCCTGACGCCGAAAGCGGAAATCGAAGGGGAGATGGGTGACTCCC…		CGAGATCAAGAAGGCGTACAAGCGCCTGGCCATGAAGTATCACCCGGATCGTAACCAGGGTGATGCCGCATCCGAAGAGAAGTTCAAAGAGGTCAAGGAAGCCTACGAGGTCCTGACCGATGCCAACCTGCGTGCCCGTTACGACCAGTACGGCCATGCCGGTGTCGACCCGAGCCAGGGTGGCGGTGGCCACGGTGGCTTTGGCGGCGGTGCCGAGCCGTGGTGGTGCCCGTCGTGGCCCGGCCCGTGGCTCCGACCTGCGTTACACCATGGAGCTGACGCTGGAAGAGGCGGTACGCGGGGTCTCCAAGGAGATCAAGGTGCCGACTCTGGTTCACTGCGAAGTCTGTAACGGCTCCGGTGCCCATACTGGCAGCAGTGCCCAGACCTGCCCGACCT…	GCCCTGGAGCAGGGACGGCTGCATCACGCCTATCTACTGAGCGGTACCCGCGGGGTCGGCAAGACCACCATCGCCCGTATTCTGGCCAAGAGCCTCAACTGCGAGCAGGGGATCAGCAGCCATCCGTGCGGCGTCTGCGATACCTGCCGCGAGATCGATCAGGGCAACTTTGTCGACCTGCTGGAGATTGACGCGGCGTCCCGCACCAAGGTGGAAGATACCCGCGAGCTGCTCGACAACGTGCAGTACCGCCCGGCCCGTGGCCGCTTCAAGGTCTACCTCATCGATGAAGTGCACATGTTGTCGCGCCACAGCTTCAACGCGCTGCTGAAAACCCTGGAAGAGCCGCCCCCCTATGTGAAGTTTCTGCTGGCCACCACGGATCCGCAGAAGCTGCCC…	GATCATGGCTCAGATTGAACGCTGGCGGCAGGCCTAACACATGCAAGTCGAGCGGCAGCGGGAAAGTAGCTTGCTACTTTTGCCGGCGAGCGGCGGACGGGTGAGTAATGCCTGGGGATCTGCCCAGTCGAGGGGGATAACTACTGGAAACGGTAGCTAATACCGCATACGCCCTACGGGGGAAAGCAGGGGACCTTCGGGCCTTGCGCGATTGGATGAACCCAGGTGGGATTAGCTAGTTGGTGAGGTAATGGCTCACCAAGGCGACGATCCCTAGCTGGTCTGAGAGGATGATCAGCCACACTGGAACTGAGACACGGTCCAGACTCCTACGGGAGGCAGCAGTGGGGAATATTGCACAATGGGGGAAACCCTGATGCAGCCATGCCGCGTGTGTGA…
CAF016	Positive		A. hydrophila (type A)		Aeromonas dhakensis				6002	Pool_3	Library_145	656	415	164	160	267	457	160	~1	~2			GTGCGTGAAGGTCTGATTGCCGTTATCTCCGTCAAGGTGCCTGACCCTAAGTTCTCCTCCCAGACCAAGGACAAGCTGGTCTCTTCCGAAGTGAAGACCGCAGTCGAACAGGCGATGGGCGAGAAGCTGGCCGACTTCCTGCTGGAAAACCCGGGCGATGCCAAGATCGTGGTCAACAAGATCATCGATGCGGCCCGTGCCCGTGAAGCGGCCCGCAAGGCTCGCGAACTGACCCGCCGCAAAGGCGCGCTGGATATTGCCGGTCTGCCCGGCAAGCTGGCCGACTGTCAGGAAAAAGACCCGGCGCTCTCCGAACTCTACATAGTGGAAGGGGACTCTGCTGGCGGTTCCGCCAAGCAGGGTCGCAACCGGAAGAACCAGGCCATCCTGCCGCTCAAG…		TTCCTGCACATGATGTTTGGCGTGCCGACCGAAGAGTACAAGGTCAACCCCATCGTCGAACGCGCCATGGACCGCATCTTCACCCTGCATGCGGATCACGAGCAGAACGCCTCCACCTCCACCGTGCGTCTGGCCGGCTCGTCCGGTGCCAACCCGTTCGCCTGTATCGCCGCGGGGATCGCCTCCCTGTGGGGACCGGCCCACGGCGGTGCCAACGAAGCCTGCCTCAAGATGCTCGAGGAGATCGGCTCCGTGGATCGCATCCCCGAGTACATCGCCAAGGCCAAGGACAAGAACGATCCGTTCCGTCTGATGGGCTTCGGTCACCGGGTCTACAAGAACCACGACCCCCGTGCCACCGTGATGCGCGAAACCTGTCACGAGGTACTGACCGAGCTG…		CCGATGATCGGTTTCCGCGGTGCGTCGCGCTACATCGCCGACAGCTTCCGCCCCTGTTTTGCCCTCGAATGCGAGGCGATCAAACGGGTGCGCGATGTGATGGGGCTGACCAACGTCGAGGTGATGATCCCCTTCGTGCGCACCGTGGGCGAGGCGGAGCAGGTGATCGACATCCTCGGTGAGAACGGTCTGCGCCGTGGCGAGCGGGGGCTCAAGGTGATCATGATGTGCGAGATCCCGAGCAACGCCCTGCTGGCAGACAAGTTCCTCGAGCACGTGGACGGCTTCTCCATCGGCTCCAACGACATGACCCAGCTCACCCTTGGACTTGACAGGGACTCGGGCCTTATCGCCCACCTGTTCGACGAGCGCAACGAGGCGGTCAAGGCGCTGCTGGCG…		AATCGACATCGCCAAGCGGATCGAAGACGGTATCAACCAGGTACAAAGCTCCGTCGCCGAGTACCCGGAAGCGATTACCTATCTGCTTGAACAATATGACAAGTATGAAGCCGAACAGCTGCGCCTGTCCGACATCATCTCCGGCTTCATCGATCCCAACGAGACCGACGACGTCGCACCGACCGCCACTCACATCGGCTCCGAGCTCAGCGAGGAAGATCTGGCTGACGAGGATGAAGATGAAGACGAAGACGAAGATGGTGATGGTGATGACTCCGACGATGATGGCGACGGTGGTCCGGATCCGGAAGTTGCTCGCGAGAAGTTCGGTGAGCTGCGCGCCCAGTACGAGGTAACCCGCCTCTCCATTCAGCAGAATGGCCGCGCGCACGAAGATAC…	CAAGAAGGCGTACAAGCGTCTGGCCATGAAGTATCACCCTGACCGCAACCAGGGCGATGCCGGGGCCGAAGAGAAGTTCAAAGAGGTCAAGGAAGCCTACGAGATCCTGACCGATGCCAATCTGCGTGCCCGCTATGACCAGTACGGTCACGCCGGGGTGGATCAGAGCCAGGGTGGCGGTGGCCACGGCGGCTTTGGCGGCGGCGCCGATTTCGGCGACATCTTCGGCGACGTGTTTGGCGATATTTTTGGTGGCAGCCGTGGCGGCGGCCGTCGTGGCCCGGCCCGTGGCTCCGATCTGCGCTACACCATGGAGCTGACGCTGGAAGAGGCGGTACGCGGGGTCTCCAAGGAGATCAAGGTGCCGACCCTGGTCCACTGTGAAGTCTGTAACGGCTC…
CAF017	Negative		Aeromonas spp		Aeromonas spp				10	Pool_3	Library_146
CAF018	Positive		A. hydrophila (type A)		Aeromonas dhakensis				3196	Pool_3	Library_147	656	415	164	160	267	457	160	~1	~2	~3	~4	GTGCGTGAAGGTCTGATTGCCGTTATCTCCGTCAAGGTGCCTGACCCTAAGTTCTCCTCCCAGACCAAGGACAAGCTGGTCTCTTCCGAAGTGAAGACCGCAGTCGAACAGGCGATGGGCGAGAAGCTGGCCGACTTCCTGCTGGAAAACCCGGGCGATGCCAAGATCGTGGTCAACAAGATCATCGATGCGGCCCGTGCCCGTGAAGCGGCCCGCAAGGCTCGCGAACTGACCCGCCGCAAAGGCGCGCTGGATATTGCCGGTCTGCCCGGCAAGCTGGCCGACTGTCAGGAAAAAGACCCGGCGCTCTCCGAACTCTACATAGTGGAAGGGGACTCTGCTGGCGGTTCCGCCAAGCAGGGTCGCAACCGGAAGAACCAGGCCATCCTGCCGCTCAAG…	GACAAGGCCGTGGTAGCCGCCGTTGCCGAGCTGCAAGCGCTGTCTCAGCCCTGCGCAGACAACAACGCCATCGCTCAGGTAGGCACCATCTCCGCCAACTCCGACGAGAAAGTCGGCAAGCTGATTGCCGAAGCCATGGACAAAGTGGGCCGTGACGGCGTCATCACTGTAGAAGACGGTCAGGGTCTGGAAGACGAGCTGGCTGTGGTTGAAGGTATGCAGTTCGACCGTGGCTACCTCTCCCCGTACTTCGTCAACAAGCCGGAAACCGGTGCCGTCGAGCTGGACGACCCCTTCATCCTGCTGGTCGACAAGAAAATCTCCAACATCCGCGAAATGCTGCCGGTGCTGGAGGGCGTGGCCAAGGCTGGCAAGCCGCTGATCATCGTCGCCGAAGAC…	TTCCTGCACATGATGTTTGGCGTGCCGACCGAAGAGTACAAGGTCAACCCCATCGTCGAACGCGCCATGGACCGCATCTTCACCCTGCATGCGGATCACGAGCAGAACGCCTCCACCTCCACCGTGCGTCTGGCCGGCTCGTCCGGTGCCAACCCGTTCGCCTGTATCGCCGCGGGGATCGCCTCCCTGTGGGGACCGGCCCACGGCGGTGCCAACGAAGCCTGCCTCAAGATGCTCGAGGAGATCGGCTCCGTGGATCGCATCCCCGAGTACATCGCCAAGGCCAAGGACAAGAACGATCCGTTCCGTCTGATGGGCTTCGGTCACCGGGTCTACAAGAACCACGACCCCCGTGCCACCGTGATGCGCGAAACCTGTCACGAGGTACTGACCGAGCTG…	GCCGATATCTGGGTTCGTTATCAGCGAATGCGCGGTCACCAGGTGCACTTTGTCTGTGCCGACGATGCCCATGGCACCCCGATCATGCTCAAGGCCCAACAGCTGGGGATCACCCCGGAAGAGATGATCGCGGCAGTCTCCCAGGAGCACCAGGCCGACTTCGCCGGGTTCAACATCAGTTTTGACAACTATCACTCCACCCACAGCGACGAGAACCGTGAGCTGGCCGGGCTTATCTACGGCCGTCTGCAGGCCGGCGGCAAGATCAAAAGCCGCACCATCTCCCAGCTGTTCGATCCGGAAAAATCCATGTTCCTGCCGGATCGTTTCGTCAAGGGCACCTGCCCCAAGTGCAAGTCCCCGGAGCAGTATGGCGACAACTGCGACAGCTGCGGCGCT…	CCGATGATCGGTTTCCGCGGTGCGTCGCGCTACATCGCCGACAGCTTCCGCCCCTGTTTTGCCCTCGAATGCGAGGCGATCAAACGGGTGCGCGATGTGATGGGGCTGACCAACGTCGAGGTGATGATCCCCTTCGTGCGCACCGTGGGCGAGGCGGAGCAGGTGATCGACATCCTCGGTGAGAACGGTCTGCGCCGTGGCGAGCGGGGGCTCAAGGTGATCATGATGTGCGAGATCCCGAGCAACGCCCTGCTGGCAGACAAGTTCCTCGAGCACGTGGACGGCTTCTCCATCGGCTCCAACGACATGACCCAGCTCACCCTTGGACTTGACAGGGACTCGGGCCTTATCGCCCACCTGTTCGACGAGCGCAACGAGGCGGTCAAGGCGCTGCTGGCG…	CAGTTCGGCAAAGGTTCCATCATGCGTCTGGGCGACAGCAAGACCATGGATATCGAAGCCATCTCCACCGGCTCCCTCTCTCTGGACGTTGCGCTGGGGATCGGTGGTCTGCCGTGCGGTCGTATCGTCGAGATCTACGGCCCGGAATCTTCCGGTAAAACCACGCTGACCCTGCAGGTGATCGCCGAAGCCCAGAAGAAGGGCAAGACCTGTGCCTTCGTCGATGCGGAGCACGCACTCGACCCCATCTATGCTGCCAAGCTGGGCGTTAACGTCGACGACTTGCTCATCTCTCAGCCGGATACCGGTGAACAGGCGCTGGAGATCTGCGACATGCTGGTACGCTCCAACGCCGTTGACGTCATCATCGTCGACTCCGTGGCGGCCCTGACCCCGAAA…	GAAATCGACATCGCCAAGCGGATCGAAGACGGTATCAACCAGGTACAAAGCTCCGTCGCCGAGTACCCGGAAGCGATTACCTATCTGCTTGAACAATATGACAAGTATGAAGCCGAACAGCTGCGCCTGTCCGACATCATCTCCGGCTTCATCGATCCCAACGAGACCGACGACGTCGCACCGACCGCCACTCACATCGGCTCCGAGCTCAGCGAGGAAGATCTGGCTGACGAGGATGAAGATGAAGACGAAGACGAAGATGGTGATGGTGATGACTCCGACGATGATGGCGACGGTGGTCCGGATCCGGAAGTTGCTCGCGAGAAGTTCGGTGAGCTGCGCGCCCAGTACGAGGTAACCCGCCTCTCCATTCAGCAGAATGGCCGCGCGCACGAAGAT…	CAAGAAGGCGTACAAGCGTCTGGCCATGAAGTATCACCCTGACCGCAACCAGGGCGATGCCGGGGCCGAAGAGAAGTTCAAAGAGGTCAAGGAAGCCTACGAGATCCTGACCGATGCCAATCTGCGTGCCCGCTATGACCAGTACGGTCACGCCGGGGTGGATCAGAGCCAGGGTGGCGGTGGCCACGGCGGCTTTGGCGGCGGCGCCGATTTCGGCGACATCTTCGGCGACGTGTTTGGCGATATTTTTGGTGGCAGCCGTGGCGGCGGCCGTCGTGGCCCGGCCCGTGGCTCCGATCTGCGCTACACCATGGAGCTGACGCTGGAAGAGGCGGTACGCGGGGTCTCCAAGGAGATCAAGGTGCCGACCCTGGTCCACTGTGAAGTCTGTAACGGCTC…	GCCCTGGAGCAGGGACGGCTGCATCACGCCTATCTGCTGAGCGGTACTCGCGGAGTCGGCAAGACCACCATCGCGCGCATCCTGGCCAAGAGTCTCAACTGCGAGCAGGGGATCAGCAGTCATCCGTGCGGCGTGTGCGACACCTGCCGCGAGATCGATCAGGGCAACTTCGTCGATCTGCTGGAGATAGACGCGGCGTCGCGCACCAAGGTGGAAGATACCCGCGAGCTGCTCGACAACGTCCAGTACCGACCGGCCCGTGGCCGTTTCAAGGTCTATCTCATCGACGAAGTGCACATGTTGTCGCGCCACAGCTTCAACGCGCTGCTGAAAACCCTGGAAGAGCCGCCCCCCTATGTGAAGTTCCTGCTGGCCACCACGGATCCACAGAAGCTGCCC…	GATCATGGCTCAGATTGAACGCTGGCGGCAGGCCTAACACATGCAAGTCGAGCGGCAGCGGGAAAGTAGCTTGCTACTTTTGCCGGCGAGCGGCGGACGGGTGAGTAATGCCTGGGAAATTGCCCAGTCGAGGGGGATAACAGTTGGAAACGACTGCTAATACCGCATACGCCCTACGGGGGAAAGCAGGGGACCTTCGGGCCTTGCGCGATTGGATATGCCCAGGTGGGATTAGCTAGTTGGTGAGGTAATGGCTCACCAAGGCGACGATCCCTAGCTGGTCTGAGAGGATGATCAGCCACACTGGAACTGAGACACGGTCCAGACTCCTACGGGAGGCAGCAGTGGGGAATATTGCACAATGGGGGAAACCCTGATGCAGCCATGCCGCGTGTGTGA…
CAF019	Negative		Aeromonas spp		Aeromonas spp				1026	Pool_3	Library_148	NF	~17	~276	~89	~280	~194	~565		~2	~3	~4	GTACGTGAAGGTCTGATTGCCGTTATCTCCGTCAAGGTGCCGGATCCCAAGTTCTCCTCCCAGACCAAGGACAAGCTGGTCTCTTCCGAAGTGAAGACCGCCGTTGAACAGGCGATGGGTGAGAAGCTGGCGGACTTCCTGCTGGAAAACCCGGGCGATGCCAAGATCGTGGTCAACAAGATCATCGATGCGGCCCGTGCCCGCGAAGCGGCCCGCAAAGCCCGCGAACTGACCCGCCGCAAAGGCGCGCTGGATATCGCCGGTCTGCCCGGTAAGCTGGCTGACTGTCAGGAAAAAGACCCGGCTCTCTCCGAACTCTACATAGTGGAAGGGGACTCTGCTGGCGGTTCCGCCAAGCAGGGTCGCAACCGTAAAAACCAGGCCATCCTGCCGCTCAAG…	GACAAGGCCGTTGTGGCTGCCGTTGCCGAGCTGCAAGCACTGTCCCAGCCGTGCGCTGACAGCAATGCCATTGCTCAGGTGGGCACCATCTCCGCCAACTCCGACGAGAAAGTGGGCAAGCTGATTGCTGAAGCCATGGACAAAGTGGGTCGCGATGGCGTCATCACCGTTGAAGATGGTCAGGGTCTGGAATGCAGTTCGACCGTGGCTACCTCTCCCCGTACTTCGTCAACAAGCCGGAAACCGGTGCCGTCGAGCTGGACGACCCCTTCATCCTGCTGGTTGACAAGAAAGTCTCCAACATCCGCGAAATGCTGCCGGTGCTGGAAGGCGTTGCCAAAGCTGGCAACGTGGAAGGCGAAGCCCTGGCGACTCTGGTGGTCAACACCATGCGCGGTA…	TTCCTGCACATGATGTTTGGCGTGCCGACCGAAGAGTACAAGGTCAACCCCATCGTCGAACGCGCCATGGACCGCATCTTCACCCTGCATGCGGATCACGAGCAGAACGCCTCCACCTCCACCGTGCGTCTGGCCGGCTCGTCCGGTGCCAACCCGTTCGCCTGTATCGCCGCGGGGATCGCCTCCCTGTGGGGACCGGCCCACGGCGGTGCCAACGAAGCCTGCCTCAGGATCGCATCCCCGAGTACATCGCCAAGGCCAAGGACAAGAACGATCCGTTCCGTCTGATGGGCTTCGGTCACCGGGTCTACAAGAACCACGACCCCCGTGCCACCGTGATGCGCGAAACCTGTCACGAGGTACTGACCGAGCTGCAGATCAAGGATCCGCTGCTGGACG…	GCCGATATCTGGGTTCGTTATCAGCGAATGCGCGGTCATCAGGTGCACTTCATCTGTGCCGATGATGCCCACGGCACCCCGATCATGCTCAAGGCGCAACAGATGGGGATCACCCCGGAAGAGATGATTGCCGCTGTCTCCAAGGAGCATCAGGCCGATTTCGCCGGGTTCAACATCAGCTTTGACAACTATCACTCCACCCACAGCGACGAAAACCGCGAGCTGGCGGAGCTTATCTATGGCCGCCTGAAAAATGGTGGTTTTATCAAGAGCCGCACCATCTCCCAGCTGTTCGATCCGGAAAAATCCATGTTCCTGCCGGACCGTTTCGTCAAGGGTACCTGCCCCAAGTGCAAATCTCCGGAGCAGTATGGCGACAACTGGCTGTGGCGCCACCTA…	ATGATCGGTTTTCGTGGCGCATCTCGCTACATCGCCGACAGCTTCCGCCCCTGTTTTGCCCTCGAGTGCGAGGCGATCAAGCGGGTGCGCGATGTGATGGGGCTGACCAACGTCGAGGTGATGATCCCCTTCGTGCGCACCGTGGGCGAGGCGGAGCAGGTGATCGACATCCTGGCCGAGAACGGTCTGCGCCGTGGCGAGCGGGGGCTCAATGCCCTCTTGGCAGACAAGTTCCTCGAGCACGTGGATGGCTTCTCCATCGGCTCCAATGACATGACCCAGCTCACCCTTGGGCTGGATCGGGACTCGGGGCTGATTGCCCACCTGTTCGACGAGCGCAACGAGGCGGTCAAGGCACTGCTGGCGATGGCGATCCAGGCTGCGCGCAAGGCGGGCAAG…	CAGTTCGGCAAAGGTTCCATCATGCGTCTGGGCGACAGCAAGACCATGGACATCGAAGCCATCTCCACCGGCTCCCTCTCGCTGGACGTGGCGCTGGGTATTGGTGGTCTGCCGTGCGGTCGTATCGTCGAGATCTACGGCCCGGAATCTTCCACCTGTGCCTTCGTCGATGCGGAGCACGCCCTCGATCCTATTTATGCTGCCAAGCTGGGCGTCAACGTCGACGACCTGCTGATCTCCCAGCCGGATACCGGTGAACAGGCGCTGGAAATCTGCGACATGCTGGTTCGCTCCAACGCGGTTGACGTCATTATCGTCGACTCCGTGGCGGCCCTGACCCCGAAAGCGGAAATCGAAGGGGAGATGGGTGACTCCCACGTTGGTCTGCAGGCCCGTCTG…		CGAGATCAAGAAGGCGTACAAGCGCCTGGCCATGAAGTATCACCCGGATCGTAACCAGGGTGATGCCGCATCCGAAGAGAAGTTCAAAGAGGTCAAGGAAGCCTACGAGGTCCTGATCGATGCCAACCTGCGTGCCCGTTACGACCAGTATGGCCATGCCGGGGTGGATCAGAGCCAGGGTGGCGGTGGCCACGGCGGCTTTGGCGGCGGCGCCGATTTCGGCGACATCTTCGGCGACGTGTTTGGCGATATTTTTGGTGGCAGCCGTGGTGGTGCCCGTCGTGGCCCGGCCCGTGGCTCCGACCTGCGTTACACCATGGAGCTGACGCTGGAAGAGGCGGTACGCGGGGTCTCCAAGGAGATCAAGGTACCGACCTTGGTTCACTGTGAAGTCTGTAA…	GCCCTGGAGCAGGGACGGCTACATCACGCCTATCTGCTGAGCGGTACCCGTGGGGTCGGCAAGACCACTATCGCCCGTATTCTGGCCAAGAGCCTCAACTGCGAGCAGGGGATCAGCAGCCACCCATGCGGTGTCTGCGATACCTGCCGCGAGATCGATCAGGGCAACTTTGTCGACCTGCTGGAGATTGACGCGGCGTCGCGAACCAAGGTGGAAGATACCCGCGAGCTGCTCGACAACGTGCAGTACCGCCCGGCCCGTGGCCGCTTCAAGGTCTATCTCATCGATGAAGTGCACATGTTGTCGCGTCACAGCTTCAACGCGCTGCTGAAAACCCTGGAAGAGCCGCCCCCCTATGTGAAGTTTCTGCTGGCCACCACGGATCCGCAGAAGCTGCCC…	GATCATGGCTCAGATTGAACGCTGGCGGCAGGCCTAACACATGCAAGTCGAGCGGCAGCGGGAAAGTAGCTTGCTACTTTTGCCGGCGAGCGGCGGACGGGTGAGTAATGCCTGGGGATCTGCCCAGTCGAGGGGGATAACTACTGGAAACGGTAGCTAATACCGCATACGCCCTACGGGGGAAAGCAGGGGACCTTCGGGCCTTGCGCGATTGGATGAACCCAGGTGGGATTAGCTAGTTGGTGAGGTAATGGCTCACCAAGGCGACGATCCCTAGCTGGTCTGAGAGGATGATCAGCCACACTGGAACTGAGACACGGTCCAGACTCCTACGGGAGGCAGCAGTGGGGAATATTGCACAATGGGGGAAACCCTGATGCAGCCATGCCGCGTGTGTGA…
CAF020	Positive		A. hydrophila (type A)		Aeromonas dhakensis
CAF021	Negative		Aeromonas spp		Aeromonas spp
CAF022	Positive		A. hydrophila (type A)		Aeromonas dhakensis
CAF023	Negative		Aeromonas spp		Aeromonas spp				1234	Pool_4	Library_154	NF	~468		~403	~337	~194	~305		~2	~3	~4	GTGCGTGAAGGTCTGATTGCCGTTATCTCCGTCAAGGTGCCGGATCCCAAGTTCTCCTCCCAGACCAAGGACAAGCTGGTCTCTTCCGAAGTGAAGACTGCCGTCGAGCAGGCGATGGGTGAGAAGCTGGCGGACTTCCTGCTGGAAAACCCGGGCGATGCCAAGATCGTGGTCAACAAGATCATCGATGCGGCCCGTGCCCGCGAAGCGGCTCGCAAGGCCCGTGAACTGACTCGCCGTAAAGGCGCGCTGGATATCGCCGGTCTGCCCGGCAAGCTGGCTGACTGTCAGGAAAAAGACCCCGCACTCTCCGAACTCTACATAGTGGAAGGGGACTCTGCTGGCGGTTCCGCCAAGCAGGGTCGCAACCGGAAGAACCAGGCCATCCTGCCGCTCAAG…		TTCCTGCACATGATGTTTGGCGTGCCGACCGAAGAGTACAAGGTCAACCCCATCGTCGAACGCGCCATGGACCGCATCTTCACCCTGCATGCGGACCACGAGCAGAACGCCTCCACCTCCACCGTGCGTCTGGCCGGCTCCTCCGGCGCCAACCCGTTTGCCTGTATCGCCGCGGGGATCGCCTCCCTGTGGGGACCGGCCCACGGCGGTGCCAACGAAGCCTGCCTCAAGATGCTCGAGGAGATCGGCTCCGTGGATCGCATCCCCGAGTACATCGCCAAGGCCAAGGACAAGAACGATCCGTTCCGTCTGATGGGCTTCGGTCACCGGGTCTACAAGAACCACGACCCCCGTGCCACCGTGATGCGCGAAACCTGTCACGAGGTACTGACCGAGCTG…	GCCGATATCTGGGTTCGTTATCAGCGAATGCGCGGTCATCAGGTGCACTTCATCTGTGCCGATGATGCCCACGGCACCCCGATCATGCTCAAGGCACAGCAGATGGGGATCACCCCGGAAGAGATGATTGCCGCGGTCTCCAAGGAGCACCAGGCCGATTTCGCCGGATTCAACATCAGCTTTGACAACTATCACTCCACCCACAGCGACGAAAACCGCGAGCTGGCGGAGTTGATCTATGGCCGCCTGCCATCTCCCAGCTGTTCGATCCGGAAAAATCGATGTTCCTGCCGGATCGTTTCGTCAAGGGTACCTGCCCCAAGTGCAAGTCTCCGGAGCAGTATGGCGACAACTGTGACAGCTGCGGCGCCACCTACAGCCCGACTGAGCTGATCGATC…	ATGATCGGTTTTCGTGGCGCGTCGCGCTACATCGCCGACAGCTTCCGCCCCTGTTTTGCCCTCGAGTGCGAGGCGATCAAGCGGGTGCGTGATGTCATGGGGCTGACCAACGTCGAGGTGATGATCCCCTTCGTGCGCACCGTGAGCGAGGCGGAGCAGGTGATCGACATCCTGGCAGAGACTGCGCCGTGGCGAGCGGGGGCTCAAGGTGATCATGATGTGCGAGATCCCGAGCAACGCCCTCCTGGCAGACAAGTTCCTCGAGCACGTGGATGGCTTCTCCATCGGCTCCAACGACATGACCCAGGATAGGGACTCGGGGCTTATCGCCCACCTGTTCGACGAGCGCAACGAGGCGGTCAAGGCGCTGCTGGCAATGGCCATTGCTGCCGCCCGCAA…	CAGTTCGGCAAAGGCTCCATCATGCGTCTGGGCGACAGCAAGACCATGGATATCGAAGCCATCTCCACCGGCTCCCTCTCTCTGGACGTAGCGCTGGGGATCGGTGGTCTGCCGTGCGGTCGTATCGTCGAGATCTACGGCCCGGAATCTTCCGGTAAAACCACGCTGACCCTGCAGGTGATCGCCGAAGCCCAGAAGAAGGGCAAGCTGTGCCTTCGTCGATGCGGAGCATGCGCTGGATCCCATCTATGCCGCCAAGCTGGGCGTCAACGTCGACGACCTGCTCATCTCCCAGCCGGATACCGGTGAACAGGCGCTGGAGATCTGCGACATGCTGGTTCGCTCCAACGCGGTTGACGTCATCATCGTTGACTCCGTGGCGGCGCTGACTCCGAAAGC…		CAAGAAGGCGTACAAGCGTCTGGCCATGAAGTATCACCCTGACCGCAACCAGGGCGATGCCGGTGCCGAAGAGAAGTTCAAAGAGGTCAAGGAAGCCTACGAGATCCTGACCGATGCCAACCTGCGCGCCCGTTATGACCAGTACGGTCATGCCGGTGTCGACCCGAGCCAGGGTGGCGGTGGCCACGGGTGTTCGGTGACATCTTCGGTGGCAGCCGTGGCGGTGGTCGTCGTGGCCCGGCCCGTGGTTCCGACCTGCGCTACACCATGGAGCTGACGCTGGAAGAGGCGGTACGCGGGGTCTCCAAGGAGATCAAGGTGCCAACTCTGGTTCACTGTGAAGTCTGTAACGGCTCCGGTGCCCATACCGGTAGCAGCGCCCAGACCTGCCCGACCTGC…	GCCCTGGAGCAGGGACGGCTGCATCACGCCTATCTGCTGAGCGGCACCCGTGGCGTCGGCAAGACCACCATCGCCCGTATTCTGGCCAAGAGCCTCAACTGCGAGCAGGGGATCAGCAGCCATCCGTGTGGCGTCTGCGATACCTGCCGCGAGATCGATCAGGGCAACTTTGTCGACCTGCTGGAAATCGACGCGGCGTCGCGTACCAAGGTGGAAGATACCCGCGAGCTGCTCGACAACGTGCAGTATCGCCCGGCCCGTGGCCGCTTCAAGGTCTATCTCATCGACGAAGTGCACATGTTGTCGCGTCACAGCTTCAACGCGCTGCTGAAAACCCTGGAAGAGCCGCCCCCCTATGTGAAGTTTCTGCTGGCCACCACGGATCCGCAGAAGCTGCCG…	GATCATGGCTCAGATTGAACGCTGGCGGCAGGCCTAACACATGCAAGTCGAGCGGCAGCGGGAAAGTAGCTTGCTACTTTTGCCGGCGAGCGGCGGACGGGTGAGTAATGCCTGGGGATCTGCCCAGTCGAGGGGGATAACTACTGGAAACGGTAGCTAATACCGCATACGCCCTACGGGGGAAAGCAGGGGACCTTCGGGCCTTGCGCGATTGGATGAACCCAGGTGGGATTAGCTAGTTGGTGAGGTAACGGCTCACCAAGGCGACGATCCCTAGCTGGTCTGAGAGGATGATCAGCCACACTGGAACTGAGACACGGTCCAGACTCCTACGGGAGGCAGCAGTGGGGAATATTGCACAATGGGGGAAACCCTGATGCAGCCATGCCGCGTGTGTGA…
CAF024	Negative		Aeromonas spp		Aeromonas spp				1022	Pool_4	Library_155	NF	~244	~30	~225	~409	~433	143			~3	~4	GTGCGTGAAGGTCTGATTGCCGTTATCTCCGTCAAGGTGCCTGACCCTAAGTTCTCCTCCCAGACCAAGGACAAGCTGGTCTCTTCCGAAGTGAAGACCGCCGTTGAACAGGCGATGGGTGAGAAGCTGGCGGACTTCCTGCTGGAAAACCCGGGCGATGCCAAGATCGTGGTCAACAAGATCATCGATGCGGCCCGTGCCCGTGAAGCGGCCCGCAAAGCCCGCGAACTGACCCGCCGCAAAGGCGCGCTGGATATCGCCGGTCTGCCCGGCAAGCTGGCTGACTGTCAGGAAAAAGACCCGGCTCTATCCGAACTCTACATAGTGGAAGGGGACTCTGCTGGCGGTTCCGCCAAGCAGGGTCGCAACCGTAAGAACCAGGCCATCCTGCCGCTCAAG…	GACAAGGCCGTTGTGGCTGCTGTTGCCGAGCTGCAAGCACTGTCCCAGCCGTGCGCCGACAGCAATGCCATCGCTCAGGTGGGCACCATCTCCGCAAACTCCGACGAGAAAGTGGGCAAGCTGATTGCTGAAGCCATGGACGGGTCTGGAAGATGAGCTGGCAGTTGTTGAAGGTATGCAGTTCGACCGCGGCTACCTGTCCCCCTACTTCATCAACAAGCAAGAGACCGGTTCCGTTGAACTGGACGACCCGTTCATCCTGCTGGTTGACAAGAAAGTCTCCAACATCCGCGAAATGCTGCCGGTGCTGGAAGGCGTTGCCAAAGCTGGCAAGCCGCTGCTGATTGTTGCTGAAGACGTGGAAGGCGAAGCCCTGGCGACTCTGGTGGTCAACACCAT…	TTCCTGCACATGATGTTTGGCGTGCCGACCGAGGAGTACAAGGTCAACCCCATCGTTGAACGTGCCATGGATCGTATCTTTACCCTCCATGCGGATCACGAGCAGAACGCCTCCACTTCCACCGTTCGTCTGGCTGGCTCCTCCGGTGCCAACCCGTTCGCCTGTATCGCCGCGGGGATCGCCTCCCTGTGGGGACCGGCCCACGGTGGCGCCAACGAAGCCTGCCTGCGCATGCTGGAAGAGATCGGCTCGGTGGATCGCATCCCCGAGTACATCGCCAAGGCCAAGGACAAGAATGATCCGTTCCGTCTGATGGGCTTCGGTCACCGCGTCTACAAGAACCACGACCCCCGTGCCACCGTGATGCGCGAAACCTGCCACGAAGTACTGACCGAGCTG…	GCCGATATCTGGGTTCGTTATCAGCGAATGCGCGGTCATCAGGTGCACTTCATCTGTGCCGATGATGCCCACGGCACCCCGATCATGCTCAAGGCACAGCAGATGGGGATCACCCCGGAAGAGATGATTGCCGCTGTCTCCAAGGAGCACCAGGCCGATTTCGCCGGGTTCAACATCAGCTTTGACAACTATCACTCTACCCACAGCGACGAGAACCGTGAGCTGGCGGAGCTGATCTATGGCCGCCTGAAAAATGGTGGCTTTATCAAGAGCCGCACCATCTCCCAGCTGTTCGATCCGGAAAAATCCATGTTCCTGCCGGACCGTTTCGTCAAGGGAACCTGCCCCAAGTGCAAATCTCCGGAGCAGTATGGCGACAACTGCGACAGCTGCGGCGCT…	CCGATGATCGGTTTTCGTGGCGCATCCCGCTACATCGCCGACAGCTTCCGCCCCTGCTTCGGGTGCGCGATGTGATGGGATTGACCAACGTCGAGGTGATGATCCCCTTCGTGCGCACCGTGGGCGAGGCGGAGCAGGTGATCGACATCCTGGCCGAGAACGGTCTGCGCCGCGGCGAGCGGGGGCTCAAGGTGATCATGATGTGCGAGCAACGCCCTGCTGGCAGACAAGTTCCTCGAGCACGTGGACGGCTTCTCCATCGGCTCCAACGACATGACCCAGCTCACCCTTGGGCTTGATAGGGACTCGGGGCTTATCGCCCACCTGTTCGACGAGCGCAACGAGGCGGTCAAGGCGCTGCTGGCGATGGCCATTGCCGCCGCCCGCAAGGCGGGCAAG…	CAGTTCGGCAAAGGTTCCATCATGCGTCTGGGCGACAGCAAGACCATGGATATCGAAGCCATCTCTACCGGTTCCCTCTCGCTGGACGTGGCGCTGGGCATTGGCGGTCTGCCGTGTGGCCGTATCGTCGAAATCTACGGCCCGGAATCTTCCGGTAAAACCACCCTCACCCTGCAGGTGATCGCGGAAGCCCAGAAGAAAGGCAAAACCTGTGCCTTCGTCGATGCGGAACACGCTCTCGACCCTATCTACGCTGCCAAGCTGGGCGTCAACGTCGACGACCTGCTCATCTCCCAGCCGGATACCGGCGAACAGGCGCTGGAGATCTGCGACATGCTGGTTCGCTCCAACGCGGTTGACGTTATCATCGTCGACTCCGTGGCGGCCCTGACGCCGAAA…			GCCCTGGAGCAGGGACGGCTGCATCACGCCTATCTACTGAGCGGTACCCGTGGGGTCGGCAAGACCACCATCGCCCGTATTCTGGCCAAGAGCCTCAACTGCGAGCAGGGGATCAGCAGCCACCCATGCGGTGTCTGCGATACCTGCCGCGAGATCGATCAGGGCAACTTTGTCGACTTGCTGGAGATTGACGCGGCGTCGCGAACCAAGGTGGAAGATACCCGTGAGCTGCTCGACAACGTGCAGTACCGCCCGGCCCGTGGCCGCTTCAAGGTCTACCTCATCGATGAAGTGCACATGTTGTCGCGCCACAGCTTCAACGCGTTGCTGAAAACCCTGGAAGAGCCCCCCCCCTATGTGAAGTTTCTGCTGGCCACCACGGATCCGCAGAAGCTGCCC…	GATCATGGCTCAGATTGAACGCTGGCGGCAGGCCTAACACATGCAAGTCGAGCGGCAGCGGGAAAGTAGCTTGCTACTTTTGCCGGCGAGCGGCGGACGGGTGAGTAATGCCTGGGGATCTGCCCAGTCGAGGGGGATAACTACTGGAAACGGTAGCTAATACCGCATACGCCCTACGGGGGAAAGCAGGGGACCTTCGGGCCTTGCGCGATTGGATGAACCCAGGTGGGATTAGCTAGTTGGTGAGGTAATGGCTCACCAAGGCGACGATCCCTAGCTGGTCTGAGAGGATGATCAGCCACACTGGAACTGAGACACGGTCCAGACTCCTACGGGAGGCAGCAGTGGGGAATATTGCACAATGGGGGAAACCCTGATGCAGCCATGCCGCGTGTGTGA…
CAF025	Positive		A. hydrophila (type A)		Aeromonas dhakensis
CAF026	Negative		Aeromonas spp		Aeromonas spp
CAF027	Positive		A. hydrophila (type A)		Aeromonas dhakensis				2525	Pool_4	Library_158	656	415	164	160	267	457	160	~1	~2	~3	~4	GTGCGTGAAGGTCTGATTGCCGTTATCTCCGTCAAGGTGCCTGACCCTAAGTTCTCCTCCCAGACCAAGGACAAGCTGGTCTCTTCCGAAGTGAAGACCGCAGTCGAACAGGCGATGGGCGAGAAGCTGGCCGACTTCCTGCTGGAAAACCCGGGCGATGCCAAGATCGTGGTCAACAAGATCATCGATGCGGCCCGTGCCCGTGAAGCGGCCCGCAAGGCTCGCGAACTGACCCGCCGCAAAGGCGCGCTGGATATTGCCGGTCTGCCCGGCAAGCTGGCCGACTGTCAGGAAAAAGACCCGGCGCTCTCCGAACTCTACATAGTGGAAGGGGACTCTGCTGGCGGTTCCGCCAAGCAGGGTCGCAACCGGAAGAACCAGGCCATCCTGCCGCTCAAG…	GACAAGGCCGTGGTAGCCGCCGTTGCCGAGCTGCAAGCGCTGTCTCAGCCCTGCGCAGACAACAACGCCATCGCTCAGGTAGGCACCATCTCCGCCAACTCCGACGAGAAAGTCGGCAAGCTGATTGCCGAAGCCATGGACAAAGTGGGCCGTGACGGCGTCATCACTGTAGAAGACGGTCAGGGTCTGGAAGACGAGCTGGCTGTGGTTGAAGGTATGCAGTTCGACCGTGGCTACCTCTCCCCGTACTTCGTCAACAAGCCGGAAACCGGTGCCGTCGAGCTGGACGACCCCTTCATCCTGCTGGTCGACAAGAAAATCTCCAACATCCGCGAAATGCTGCCGGTGCTGGAGGGCGTGGCCAAGGCTGGCAAGCCGCTGATCATCGTCGCCGAAGAC…	TTCCTGCACATGATGTTTGGCGTGCCGACCGAAGAGTACAAGGTCAACCCCATCGTCGAACGCGCCATGGACCGCATCTTCACCCTGCATGCGGATCACGAGCAGAACGCCTCCACCTCCACCGTGCGTCTGGCCGGCTCGTCCGGTGCCAACCCGTTCGCCTGTATCGCCGCGGGGATCGCCTCCCTGTGGGGACCGGCCCACGGCGGTGCCAACGAAGCCTGCCTCAAGATGCTCGAGGAGATCGGCTCCGTGGATCGCATCCCCGAGTACATCGCCAAGGCCAAGGACAAGAACGATCCGTTCCGTCTGATGGGCTTCGGTCACCGGGTCTACAAGAACCACGACCCCCGTGCCACCGTGATGCGCGAAACCTGTCACGAGGTACTGACCGAGCTG…	GCCGATATCTGGGTTCGTTATCAGCGAATGCGCGGTCACCAGGTGCACTTTGTCTGTGCCGACGATGCCCATGGCACCCCGATCATGCTCAAGGCCCAACAGCTGGGGATCACCCCGGAAGAGATGATCGCGGCAGTCTCCCAGGAGCACCAGGCCGACTTCGCCGGGTTCAACATCAGTTTTGACAACTATCACTCCACCCACAGCGACGAGAACCGTGAGCTGGCCGGGCTTATCTACGGCCGTCTGCAGGCCGGCGGCAAGATCAAAAGCCGCACCATCTCCCAGCTGTTCGATCCGGAAAAATCCATGTTCCTGCCGGATCGTTTCGTCAAGGGCACCTGCCCCAAGTGCAAGTCCCCGGAGCAGTATGGCGACAACTGCGACAGCTGCGGCGCT…	CCGATGATCGGTTTCCGCGGTGCGTCGCGCTACATCGCCGACAGCTTCCGCCCCTGTTTTGCCCTCGAATGCGAGGCGATCAAACGGGTGCGCGATGTGATGGGGCTGACCAACGTCGAGGTGATGATCCCCTTCGTGCGCACCGTGGGCGAGGCGGAGCAGGTGATCGACATCCTCGGTGAGAACGGTCTGCGCCGTGGCGAGCGGGGGCTCAAGGTGATCATGATGTGCGAGATCCCGAGCAACGCCCTGCTGGCAGACAAGTTCCTCGAGCACGTGGACGGCTTCTCCATCGGCTCCAACGACATGACCCAGCTCACCCTTGGACTTGACAGGGACTCGGGCCTTATCGCCCACCTGTTCGACGAGCGCAACGAGGCGGTCAAGGCGCTGCTGGCG…	CAGTTCGGCAAAGGTTCCATCATGCGTCTGGGCGACAGCAAGACCATGGATATCGAAGCCATCTCCACCGGCTCCCTCTCTCTGGACGTTGCGCTGGGGATCGGTGGTCTGCCGTGCGGTCGTATCGTCGAGATCTACGGCCCGGAATCTTCCGGTAAAACCACGCTGACCCTGCAGGTGATCGCCGAAGCCCAGAAGAAGGGCAAGACCTGTGCCTTCGTCGATGCGGAGCACGCACTCGACCCCATCTATGCTGCCAAGCTGGGCGTTAACGTCGACGACTTGCTCATCTCTCAGCCGGATACCGGTGAACAGGCGCTGGAGATCTGCGACATGCTGGTACGCTCCAACGCCGTTGACGTCATCATCGTCGACTCCGTGGCGGCCCTGACCCCGAAA…	GAAATCGACATCGCCAAGCGGATCGAAGACGGTATCAACCAGGTACAAAGCTCCGTCGCCGAGTACCCGGAAGCGATTACCTATCTGCTTGAACAATATGACAAGTATGAAGCCGAACAGCTGCGCCTGTCCGACATCATCTCCGGCTTCATCGATCCCAACGAGACCGACGACGTCGCACCGACCGCCACTCACATCGGCTCCGAGCTCAGCGAGGAAGATCTGGCTGACGAGGATGAAGATGAAGACGAAGACGAAGATGGTGATGGTGATGACTCCGACGATGATGGCGACGGTGGTCCGGATCCGGAAGTTGCTCGCGAGAAGTTCGGTGAGCTGCGCGCCCAGTACGAGGTAACCCGCCTCTCCATTCAGCAGAATGGCCGCGCGCACGAAGAT…	ATCAAGAAGGCGTACAAGCGTCTGGCCATGAAGTATCACCCTGACCGCAACCAGGGCGATGCCGGGGCCGAAGAGAAGTTCAAAGAGGTCAAGGAAGCCTACGAGATCCTGACCGATGCCAATCTGCGTGCCCGCTATGACCAGTACGGTCACGCCGGGGTGGATCAGAGCCAGGGTGGCGGTGGCCACGGCGGCTTTGGCGGCGGCGCCGATTTCGGCGACATCTTCGGCGACGTGTTTGGCGATATTTTTGGTGGCAGCCGTGGCGGCGGCCGTCGTGGCCCGGCCCGTGGCTCCGATCTGCGCTACACCATGGAGCTGACGCTGGAAGAGGCGGTACGCGGGGTCTCCAAGGAGATCAAGGTGCCGACCCTGGTCCACTGTGAAGTCTGTAACGGC…	GCCCTGGAGCAGGGACGGCTGCATCACGCCTATCTGCTGAGCGGTACTCGCGGAGTCGGCAAGACCACCATCGCGCGCATCCTGGCCAAGAGTCTCAACTGCGAGCAGGGGATCAGCAGTCATCCGTGCGGCGTGTGCGACACCTGCCGCGAGATCGATCAGGGCAACTTCGTCGATCTGCTGGAGATAGACGCGGCGTCGCGCACCAAGGTGGAAGATACCCGCGAGCTGCTCGACAACGTCCAGTACCGACCGGCCCGTGGCCGTTTCAAGGTCTATCTCATCGACGAAGTGCACATGTTGTCGCGCCACAGCTTCAACGCGCTGCTGAAAACCCTGGAAGAGCCGCCCCCCTATGTGAAGTTCCTGCTGGCCACCACGGATCCACAGAAGCTGCCC…	GATCATGGCTCAGATTGAACGCTGGCGGCAGGCCTAACACATGCAAGTCGAGCGGCAGCGGGAAAGTAGCTTGCTACTTTTGCCGGCGAGCGGCGGACGGGTGAGTAATGCCTGGGAAATTGCCCAGTCGAGGGGGATAACAGTTGGAAACGACTGCTAATACCGCATACGCCCTACGGGGGAAAGCAGGGGACCTTCGGGCCTTGCGCGATTGGATATGCCCAGGTGGGATTAGCTAGTTGGTGAGGTAATGGCTCACCAAGGCGACGATCCCTAGCTGGTCTGAGAGGATGATCAGCCACACTGGAACTGAGACACGGTCCAGACTCCTACGGGAGGCAGCAGTGGGGAATATTGCACAATGGGGGAAACCCTGATGCAGCCATGCCGCGTGTGTGA…
CAF028	Negative		Aeromonas spp		Aeromonas spp				1158	Pool_4	Library_159	NF	~235	~164	32?	~280	~410	32		~2	~3	~4	GTGCGTGAAGGTCTGATTGCCGTTATCTCCGTCAAGGTGCCGGATCCCAAGTTCTCCTCCCAGACCAAAGACAAGCTGGTCTCTTCCGAAGTGAAGACCGCCGTTGAACAGGCGATGGGTGAGAAGCTGGCCGACTTCCTGCTGGAAAACCCGGGCGATGCCAAGATCGTGGTCAACAAGATCATCGATGCGGCCCGTGCCCGCGAAGCGGCCCGCAAAGCCCGCGAACTGACTCGCCGCAAAGGCGCGCTGGATATTGCCGGTCTGCCCGGCAAGCTGGCTGACTGTCAGGAAAAAGACCCGGCTCTCTCCGAACTCTACATAGTGGAAGGGGACTCTGCTGGCGGTTCTGCCAAGCAGGGCCGCAACCGGAAGAACCAGGCCATCCTGCCGCTCAAG…	GACAAGGCCGTGGTAGCCGCCGTTGCCGAGCTGCAAGCGCTGTCTCAGCCCTGCGCAGACAACAACGCCATCGCTCAGGTAGGCACCATCTCCGCCAACTCCGACGAGAAAGTCGGCAAGCTGATTGCCGAAGCCATGGACAAAGTGGGCCGTGACGGCGTCATCACTGTAGAAGACGGTCAGGGTCTGGAAGACGAGCTGGCTGTGGTTGAAGGTATGCAGTTCGACCGTGGCTACCTCTCCCCGTACTTCGTCAACAAGCCGGAAACCGGTGCCGTCGAGCTGGACGACCCCTTCATCCTGCTGGTCGACAAGAAAATCTCCAACATCCGTGAAATGCTGCCGGTGCTGGAGGGCGTGGCCAAGGCTGGCAAGCCGCTGATCATCGTCGCCGAAGAC…	TTCCTGCACATGATGTTTGGCGTGCCGACCGAAGAGTACAAGGTCAACCCCATCGTTGAACGCGCCATGGATCGTATCTTTACCCTCCATGCGGATCACGAGCAGAACGCCTCCACTTCCACCGTTCGTCTGGCTGGATCCTCCGGTGCCAACCCGTTCGCCTGTATCGCCGCGGGGATCGCCTCCCTGTGGGGACCGGCCCACGGTGGTGCCAACGAAGCCTGCCTGCGCATGCTGGAAGAGATCGGCTCGGTGGATCGCATCCCCGAGTACATCGCCAAGGCCAAGGACAAGAATGATCCGTTCCGTCTGATGGGCTTTGGTCACCGTGTCTACAAGAACCACGACCCTCGTGCCACAGTGATGCGCGAAACCTGCCACGAAGTACTGACCGAGCTG…	GCCGATATCTGGGTTCGTTATCAGCGAATGCGCGGTCATCAGGTGCACTTCATCTGTGCCGATGATGCCCACGGCACCCCGATCATGCTCAAGGCACAGCAGATGGGGATCACCCCGGAAGAGATGATTGCCGCTGTCTCCCAAGAGCACCAGGCCGACTTCGCCGGGTTCAACATCAGCTTTGACAACTATCACTCCACCCACAGCGACGAGAACCGCGAGCTGGCGGAGTTGATCTACGGCCGTCTGAAAAATGGTGGCTTTATCAAGAGCCGCACCATCTCCCAGCTGTTCGATCCGGAAAAATCGATGTTCCTGCCGGATCGTTTCGTCAAGGGGACCTGCCCCAAGTGCAAATCTCCGGAGCAGTATGGCGACAACTGCGACAGCTGCGGCGCC…	CCGATGATCGGTTTTCGTGGCGCATCCCGCTACATCGCCGATAGCTTCCGCCCCTGCTTTGCCCTCGAGTGCGAGGCGATCAAGCGGGTGCGCGATGTGATGGGGTTGACCAACGTCGAGGTGATGATCCCCTTCGTGCGCACCGTGGGCGAGGCGGAGCAGGTGATCGACGGCGAGCGGGGACTCAAGGTGATCATGATGTGCGAGATCCCGAGCAATGCCCTCTTGGCAGACAAGTTCCTCGAGCACGTGGACGGCTTCTCCATCGGTTCCAACGACATGACCCAGCTCACACTTGGACTTGACAGGGACTCGGGGCTTATCGCCCACCTGTTCGACGAGCGCAACGAAGCGGTCAAGGCGCTGCTGGCGATGGCCATTGCCGCTGCCCGCAAGGCG…	CAGTTCGGCAAAGGTTCCATCATGCGTCTGGGCGACAGCAAGACCATGGATATCGAAGCCATCTCTACCGGTTCCCTCTCGCTGGACGTGGCGCTGGGGATCGGCGGTCTGCCGTGTGGCCGTATCGTCGAAATCTACGGCCCGGAATCTTCCGGTAAAACCACCCTCACCCTGCAGGTGATCGCGGAAGCCCAGAAGAAGGGCAAAACCTGTGCCTTCGTCGATGCGGAACACGCCCTCGACCCTATCTATGCTGCCAAGCTGGGCGTCAACGTCGACGACCTGCTCATCTCCCAGCCGGATACCGGTGAACAGGCGCTGGAGATCTGCGACATGCTGGTTCGCTCCAACGCGGTTGACGTCATCATCGTCGACTCCGTGGCGGCCCTGACGCCGAAA…		AAGAAGGCGTACAAGCGCCTGGCCATGAAGTATCACCCGGATCGTAACCAGGGTGATGCCGCATCCGAAGAGAAGTTCAAAGAGGTCAAGGAAGCCTACGAGGTCCTGACCGATGCCAACCTGCGTGCCCGTTACGACCAGTACGGCCATGCCGGTGTCGACCCGAGCCAGGGTGGCGGTGGCCACGGTGGCTTTGGCGGCGGTGCCGACTTCGCCGACATGTTTGGTGACGTGCCGTGGTGGTGCCCGTCGTGGCCCGGCCCGTGGCTCCGACCTGCGTTACACCATGGAGCTGACGCTGGAAGAGGCGGTACGCGGGGTCTCCAAGGAGATCAAGGTGCCGACTCTGGTTCACTGCGAAGTCTGTAACGGCTCCGGTGCCCACACCGGCAGCAGTGC…	GCCCTGGAGCAGGGACGGCTGCATCACGCCTATCTGCTGAGCGGTACCCGTGGGGTCGGCAAGACCACCATCGCCCGTATTCTGGCCAAGAGCCTCAACTGCGAGCAGGGGATCAGCAGCCATCCGTGTGGCGTCTGTGATACCTGCCGCGAGATCGATCAGGGCAACTTTGTCGACCTGTTGGAGATTGACGCGGCGTCCCGCACCAAGGTGGAAGATACCCGCGAGCTGCTCGACAACGTGCAGTACCGCCCGGCCCGTGGTCGCTTCAAGGTCTATCTCATCGATGAAGTGCACATGTTGTCGCGTCACAGCTTCAACGCGCTGCTGAAAACCCTGGAAGAGCCGCCCCCCTATGTGAAGTTTCTGCTGGCCACCACGGATCCGCAGAAGCTGCCC…	GATCATGGCTCAGATTGAACGCTGGCGGCAGGCCTAACACATGCAAGTCGAGCGGCAGCGGGAAAGTAGCTTGCTACTTTTGCCGGCGAGCGGCGGACGGGTGAGTAATGCCTGGGGATCTGCCCAGTCGAGGGGGATAACTACTGGAAACGGTAGCTAATACCGCATACGCCCTACGGGGGAAAGCAGGGGACCTTCGGGCCTTGCGCGATTGGATGAACCCAGGTGGGATTAGCTAGTTGGTGAGGTAATGGCTCACCAAGGCGACGATCCCTAGCTGGTCTGAGAGGATGATCAGCCACACTGGAACTGAGACACGGTCCAGACTCCTACGGGAGGCAGCAGTGGGGAATATTGCACAATGGGGGAAACCCTGATGCAGCCATGCCGCGTGTGTGA…
CAF029	Positive		A. hydrophila (type A)		Aeromonas dhakensis				1010	Pool_4	Library_160	656	415	164	160	267	457	160	~1	~2	~3	~4	GTGCGTGAAGGTCTGATTGCCGTTATCTCCGTCAAGGTGCCTGACCCTAAGTTCTCCTCCCAGACCAAGGACAAGCTGGTCTCTTCCGAAGTGAAGACCGCAGTCGAACAGGCGATGGGCGAGAAGCTGGCCGACTTCCTGCTGGAAAACCCGGGCGATGCCAAGATCGTGGTCAACAAGATCATCGATGCGGCCCGTGCCCGTGAAGCGGCCCGCAAGGCTCGCGAACTGACCCGCCGCAAAGGCGCGCTGGATATTGCCGGTCTGCCCGGCAAGCTGGCCGACTGTCAGGAAAAAGACCCGGCGCTCTCCGAACTCTACATAGTGGAAGGGGACTCTGCTGGCGGTTCCGCCAAGCAGGGTCGCAACCGGAAGAACCAGGCCATCCTGCCGCTCAAG…	GACAAGGCCGTGGTAGCCGCCGTTGCCGAGCTGCAAGCGCTGTCTCAGCCCTGCGCAGACAACAACGCCATCGCTCAGGTAGGCACCATCTCCGCCAACTCCGACGAGAAAGTCGGCAAGCTGATTGCCGAAGCCATGGACAAAGTGGGCCGTGACGGCGTCATCACTGTAGAAGACGGTCAGGGTCTGGAAGACGAGCTGGCTGTGGTTGAAGGTATGCAGTTCGACCGTGGCTACCTCTCCCCGTACTTCGTCAACAAGCCGGAAACCGGTGCCGTCGAGCTGGACGACCCCTTCATCCTGCTGGTCGACAAGAAAATCTCCAACATCCGCGAAATGCTGCCGGTGCTGGAGGGCGTGGCCAAGGCTGGCAAGCCGCTGATCATCGTCGCCGAAGAC…	TTCCTGCACATGATGTTTGGCGTGCCGACCGAAGAGTACAAGGTCAACCCCATCGTCGAACGCGCCATGGACCGCATCTTCACCCTGCATGCGGATCACGAGCAGAACGCCTCCACCTCCACCGTGCGTCTGGCCGGCTCGTCCGGTGCCAACCCGTTCGCCTGTATCGCCGCGGGGATCGCCTCCCTGTGGGGACCGGCCCACGGCGGTGCCAACGAAGCCTGCCTCAAGATGCTCGAGGAGATCGGCTCCGTGGATCGCATCCCCGAGTACATCGCCAAGGCCAAGGACAAGAACGATCCGTTCCGTCTGATGGGCTTCGGTCACCGGGTCTACAAGAACCACGACCCCCGTGCCACCGTGATGCGCGAAACCTGTCACGAGGTACTGACCGAGCTG…	GCCGATATCTGGGTTCGTTATCAGCGAATGCGCGGTCACCAGGTGCACTTTGTCTGTGCCGACGATGCCCATGGCACCCCGATCATGCTCAAGGCCCAACAGCTGGGGATCACCCCGGAAGAGATGATCGCGGCAGTCTCCCAGGAGCACCAGGCCGACTTCGCCGGGTTCAACATCAGTTTTGACAACTATCACTCCACCCACAGCGACGAGAACCGTGAGCTGGCCGGGCTTATCTACGGCCGTCTGCAGGCCGGCGGCAAGATCAAAAGCCGCACCATCTCCCAGCTGTTCGATCCGGAAAAATCCATGTTCCTGCCGGATCGTTTCGTCAAGGGCACCTGCCCCAAGTGCAAGTCCCCGGAGCAGTATGGCGACAACTGCGACAGCTGCGGCGCT…	CCGATGATCGGTTTCCGCGGTGCGTCGCGCTACATCGCCGACAGCTTCCGCCCCTGTTTTGCCCTCGAATGCGAGGCGATCAAACGGGTGCGCGATGTGATGGGGCTGACCAACGTCGAGGTGATGATCCCCTTCGTGCGCACCGTGGGCGAGGCGGAGCAGGTGATCGACATCCTCGGTGAGAACGGTCTGCGCCGTGGCGAGCGGGGGCTCAAGGTGATCATGATGTGCGAGATCCCGAGCAACGCCCTGCTGGCAGACAAGTTCCTCGAGCACGTGGACGGCTTCTCCATCGGCTCCAACGACATGACCCAGCTCACCCTTGGACTTGACAGGGACTCGGGCCTTATCGCCCACCTGTTCGACGAGCGCAACGAGGCGGTCAAGGCGCTGCTGGCG…	CAGTTCGGCAAAGGTTCCATCATGCGTCTGGGCGACAGCAAGACCATGGATATCGAAGCCATCTCCACCGGCTCCCTCTCTCTGGACGTTGCGCTGGGGATCGGTGGTCTGCCGTGCGGTCGTATCGTCGAGATCTACGGCCCGGAATCTTCCGGTAAAACCACGCTGACCCTGCAGGTGATCGCCGAAGCCCAGAAGAAGGGCAAGACCTGTGCCTTCGTCGATGCGGAGCACGCACTCGACCCCATCTATGCTGCCAAGCTGGGCGTTAACGTCGACGACTTGCTCATCTCTCAGCCGGATACCGGTGAACAGGCGCTGGAGATCTGCGACATGCTGGTACGCTCCAACGCCGTTGACGTCATCATCGTCGACTCCGTGGCGGCCCTGACCCCGAAA…	ACCAGGTACAAAGCTCCGTCGCCGAGTACCCGGAAGCGATTACCTATCTGCTTGAACAATATGACAAGTATGAAGCCGAACAGCTGCGCCTGTCCGACATCATCTCCGGCTTCATCGATCCCAACGAGACCGACGACGTCGCACCGACCGCCACTCACATCGGCTCCGAGCTCAGCGAGGAAGATCTGGCTGACGAGGATGAAGATGAAGACGAAGACGAAGATGGTGATGGTGATGACTCCGACGATGATGGCGACGGTGGTCCGGATCCGGAAGTTGCTCGCGAGAAGTTCGGTGAGCTGCGCGCCCAGTACGAGGTAACCCGCCTCTCCATTCAGCAGAATGGCCGCGCGCACGAAGATACCCAGAATGCCATCGCCCAGCTGGCCGACGTGTTCC…	CAAGAAGGCGTACAAGCGTCTGGCCATGAAGTATCACCCTGACCGCAACCAGGGCGATGCCGGGGCCGAAGAGAAGTTCAAAGAGGTCAAGGAAGCCTACGAGATCCTGACCGATGCCAATCTGCGTGCCCGCTATGACCAGTACGGTCACGCCGGGGTGGATCAGAGCCAGGGTGGCGGTGGCCACGGCGGCTTTGGCGGCGGCGCCGATTTCGGCGACATCTTCGGCGACGTGTTTGGCGATATTTTTGGTGGCAGCCGTGGCGGCGGCCGTCGTGGCCCGGCCCGTGGCTCCGATCTGCGCTACACCATGGAGCTGACGCTGGAAGAGGCGGTACGCGGGGTCTCCAAGGAGATCAAGGTGCCGACCCTGGTCCACTGTGAAGTCTGTAACGGCTC…	GCCCTGGAGCAGGGACGGCTGCATCACGCCTATCTGCTGAGCGGTACTCGCGGAGTCGGCAAGACCACCATCGCGCGCATCCTGGCCAAGAGTCTCAACTGCGAGCAGGGGATCAGCAGTCATCCGTGCGGCGTGTGCGACACCTGCCGCGAGATCGATCAGGGCAACTTCGTCGATCTGCTGGAGATAGACGCGGCGTCGCGCACCAAGGTGGAAGATACCCGCGAGCTGCTCGACAACGTCCAGTACCGACCGGCCCGTGGCCGTTTCAAGGTCTATCTCATCGACGAAGTGCACATGTTGTCGCGCCACAGCTTCAACGCGCTGCTGAAAACCCTGGAAGAGCCGCCCCCCTATGTGAAGTTCCTGCTGGCCACCACGGATCCACAGAAGCTGCCC…	GATCATGGCTCAGATTGAACGCTGGCGGCAGGCCTAACACATGCAAGTCGAGCGGCAGCGGGAAAGTAGCTTGCTACTTTTGCCGGCGAGCGGCGGACGGGTGAGTAATGCCTGGGAAATTGCCCAGTCGAGGGGGATAACAGTTGGAAACGACTGCTAATACCGCATACGCCCTACGGGGGAAAGCAGGGGACCTTCGGGCCTTGCGCGATTGGATATGCCCAGGTGGGATTAGCTAGTTGGTGAGGTAATGGCTCACCAAGGCGACGATCCCTAGCTGGTCTGAGAGGATGATCAGCCACACTGGAACTGAGACACGGTCCAGACTCCTACGGGAGGCAGCAGTGGGGAATATTGCACAATGGGGGAAACCCTGATGCAGCCATGCCGCGTGTGTGA…
CAF030	Negative		Aeromonas spp		Aeromonas spp				396	Pool_4	Library_161
CAF031	Positive		A. hydrophila (type A)		Aeromonas dhakensis				1663	Pool_4	Library_162	656	415	164	160	267	457	160	~1	~2	~3	~4	GTGCGTGAAGGTCTGATTGCCGTTATCTCCGTCAAGGTGCCTGACCCTAAGTTCTCCTCCCAGACCAAGGACAAGCTGGTCTCTTCCGAAGTGAAGACCGCAGTCGAACAGGCGATGGGCGAGAAGCTGGCCGACTTCCTGCTGGAAAACCCGGGCGATGCCAAGATCGTGGTCAACAAGATCATCGATGCGGCCCGTGCCCGTGAAGCGGCCCGCAAGGCTCGCGAACTGACCCGCCGCAAAGGCGCGCTGGATATTGCCGGTCTGCCCGGCAAGCTGGCCGACTGTCAGGAAAAAGACCCGGCGCTCTCCGAACTCTACATAGTGGAAGGGGACTCTGCTGGCGGTTCCGCCAAGCAGGGTCGCAACCGGAAGAACCAGGCCATCCTGCCGCTCAAG…	GACAAGGCCGTGGTAGCCGCCGTTGCCGAGCTGCAAGCGCTGTCTCAGCCCTGCGCAGACAACAACGCCATCGCTCAGGTAGGCACCATCTCCGCCAACTCCGACGAGAAAGTCGGCAAGCTGATTGCCGAAGCCATGGACAAAGTGGGCCGTGACGGCGTCATCACTGTAGAAGACGGTCAGGGTCTGGAAGACGAGCTGGCTGTGGTTGAAGGTATGCAGTTCGACCGTGGCTACCTCTCCCCGTACTTCGTCAACAAGCCGGAAACCGGTGCCGTCGAGCTGGACGACCCCTTCATCCTGCTGGTCGACAAGAAAATCTCCAACATCCGCGAAATGCTGCCGGTGCTGGAGGGCGTGGCCAAGGCTGGCAAGCCGCTGATCATCGTCGCCGAAGAC…	TTCCTGCACATGATGTTTGGCGTGCCGACCGAAGAGTACAAGGTCAACCCCATCGTCGAACGCGCCATGGACCGCATCTTCACCCTGCATGCGGATCACGAGCAGAACGCCTCCACCTCCACCGTGCGTCTGGCCGGCTCGTCCGGTGCCAACCCGTTCGCCTGTATCGCCGCGGGGATCGCCTCCCTGTGGGGACCGGCCCACGGCGGTGCCAACGAAGCCTGCCTCAAGATGCTCGAGGAGATCGGCTCCGTGGATCGCATCCCCGAGTACATCGCCAAGGCCAAGGACAAGAACGATCCGTTCCGTCTGATGGGCTTCGGTCACCGGGTCTACAAGAACCACGACCCCCGTGCCACCGTGATGCGCGAAACCTGTCACGAGGTACTGACCGAGCTG…	GCCGATATCTGGGTTCGTTATCAGCGAATGCGCGGTCACCAGGTGCACTTTGTCTGTGCCGACGATGCCCATGGCACCCCGATCATGCTCAAGGCCCAACAGCTGGGGATCACCCCGGAAGAGATGATCGCGGCAGTCTCCCAGGAGCACCAGGCCGACTTCGCCGGGTTCAACATCAGTTTTGACAACTATCACTCCACCCACAGCGACGAGAACCGTGAGCTGGCCGGGCTTATCTACGGCCGTCTGCAGGCCGGCGGCAAGATCAAAAGCCGCACCATCTCCCAGCTGTTCGATCCGGAAAAATCCATGTTCCTGCCGGATCGTTTCGTCAAGGGCACCTGCCCCAAGTGCAAGTCCCCGGAGCAGTATGGCGACAACTGCGACAGCTGCGGCGCT…	CCGATGATCGGTTTCCGCGGTGCGTCGCGCTACATCGCCGACAGCTTCCGCCCCTGTTTTGCCCTCGAATGCGAGGCGATCAAACGGGTGCGCGATGTGATGGGGCTGACCAACGTCGAGGTGATGATCCCCTTCGTGCGCACCGTGGGCGAGGCGGAGCAGGTGATCGACATCCTCGGTGAGAACGGTCTGCGCCGTGGCGAGCGGGGGCTCAAGGTGATCATGATGTGCGAGATCCCGAGCAACGCCCTGCTGGCAGACAAGTTCCTCGAGCACGTGGACGGCTTCTCCATCGGCTCCAACGACATGACCCAGCTCACCCTTGGACTTGACAGGGACTCGGGCCTTATCGCCCACCTGTTCGACGAGCGCAACGAGGCGGTCAAGGCGCTGCTGGCG…	CAGTTCGGCAAAGGTTCCATCATGCGTCTGGGCGACAGCAAGACCATGGATATCGAAGCCATCTCCACCGGCTCCCTCTCTCTGGACGTTGCGCTGGGGATCGGTGGTCTGCCGTGCGGTCGTATCGTCGAGATCTACGGCCCGGAATCTTCCGGTAAAACCACGCTGACCCTGCAGGTGATCGCCGAAGCCCAGAAGAAGGGCAAGACCTGTGCCTTCGTCGATGCGGAGCACGCACTCGACCCCATCTATGCTGCCAAGCTGGGCGTTAACGTCGACGACTTGCTCATCTCTCAGCCGGATACCGGTGAACAGGCGCTGGAGATCTGCGACATGCTGGTACGCTCCAACGCCGTTGACGTCATCATCGTCGACTCCGTGGCGGCCCTGACCCCGAAA…	GAAATCGACATCGCCAAGCGGATCGAAGACGGTATCAACCAGGTACAAAGCTCCGTCGCCGAGTACCCGGAAGCGATTACCTATCTGCTTGAACAATATGACAAGTATGAAGCCGAACAGCTGCGCCTGTCCGACATCATCTCCGGCTTCATCGATCCCAACGAGACCGACGACGTCGCACCGACCGCCACTCACATCGGCTCCGAGCTCAGCGAGGAAGATCTGGCTGACGAGGATGAAGATGAAGACGAAGACGAAGATGGTGATGGTGATGACTCCGACGATGATGGCGACGGTGGTCCGGATCCGGAAGTTGCTCGCGAGAAGTTCGGTGAGCTGCGCGCCCAGTACGAGGTAACCCGCCTCTCCATTCAGCAGAATGGCCGCGCGCACGAAGAT…	CAAGAAGGCGTACAAGCGTCTGGCCATGAAGTATCACCCTGACCGCAACCAGGGCGATGCCGGGGCCGAAGAGAAGTTCAAAGAGGTCAAGGAAGCCTACGAGATCCTGACCGATGCCAATCTGCGTGCCCGCTATGACCAGTACGGTCACGCCGGGGTGGATCAGAGCCAGGGTGGCGGTGGCCACGGCGGCTTTGGCGGCGGCGCCGATTTCGGCGACATCTTCGGCGACGTGTTTGGCGATATTTTTGGTGGCAGCCGTGGCGGCGGCCGTCGTGGCCCGGCCCGTGGCTCCGATCTGCGCTACACCATGGAGCTGACGCTGGAAGAGGCGGTACGCGGGGTCTCCAAGGAGATCAAGGTGCCGACCCTGGTCCACTGTGAAGTCTGTAACGGCTC…	GCCCTGGAGCAGGGACGGCTGCATCACGCCTATCTGCTGAGCGGTACTCGCGGAGTCGGCAAGACCACCATCGCGCGCATCCTGGCCAAGAGTCTCAACTGCGAGCAGGGGATCAGCAGTCATCCGTGCGGCGTGTGCGACACCTGCCGCGAGATCGATCAGGGCAACTTCGTCGATCTGCTGGAGATAGACGCGGCGTCGCGCACCAAGGTGGAAGATACCCGCGAGCTGCTCGACAACGTCCAGTACCGACCGGCCCGTGGCCGTTTCAAGGTCTATCTCATCGACGAAGTGCACATGTTGTCGCGCCACAGCTTCAACGCGCTGCTGAAAACCCTGGAAGAGCCGCCCCCCTATGTGAAGTTCCTGCTGGCCACCACGGATCCACAGAAGCTGCCC…	GATCATGGCTCAGATTGAACGCTGGCGGCAGGCCTAACACATGCAAGTCGAGCGGCAGCGGGAAAGTAGCTTGCTACTTTTGCCGGCGAGCGGCGGACGGGTGAGTAATGCCTGGGAAATTGCCCAGTCGAGGGGGATAACAGTTGGAAACGACTGCTAATACCGCATACGCCCTACGGGGGAAAGCAGGGGACCTTCGGGCCTTGCGCGATTGGATATGCCCAGGTGGGATTAGCTAGTTGGTGAGGTAATGGCTCACCAAGGCGACGATCCCTAGCTGGTCTGAGAGGATGATCAGCCACACTGGAACTGAGACACGGTCCAGACTCCTACGGGAGGCAGCAGTGGGGAATATTGCACAATGGGGGAAACCCTGATGCAGCCATGCCGCGTGTGTGA…
CAF033	Negative		Aeromonas spp		Aeromonas spp				1107	Pool_4	Library_163	NF	~244	~400	~225	~127	~360	143			~3	~4	GTGCGTGAAGGTCTGATTGCCGTTATCTCCGTCAAGGTGCCTGACCCTAAGTTCTCCTCCCAGACCAAGGACAAGCTGGTCTCTTCCGAAGTGAAGACCGCCGTTGAACAGGCGATGGGTGAGAAGCTGGCGGACTTCCTGCTGGAAAACCCGGGCGATGCCAAGATCGTGGTCAACAAGATCATCGATGCGGCCCGTGCCCGTGAAGCGGCCCGCAAAGCCCGCGAACTGACCCGCCGCAAAGGCGCGCTGGATATCGCCGGTCTGCCCGGCAAGCTGGCTGACTGTCAGGAAAAAGACCCGGCTCTATCCGAACTCTACATAGTGGAAGGGGACTCTGCTGGCGGTTCCGCCAAGCAGGGTCGCAACCGTAAGAACCAGGCCATCCTGCCGCTCAAG…	GACAAGGCCGTTGTGGCTGCTGTTGCCGAGCTGCAAGCACTGTCCCAGCCGTGCGCCGACAGCAATGCCATCGCTCAGGTGGGCACCATCTCCGCAAACTCCGACGAGAAAGTGGGCAAGCTGATTGCTGAAGCCATGGACAAAGTGGGTCGCGATGGCGTCATCACCGTTGAAGATGGTCAGGGTCTGGAAGATGAGCTGGCAGTTGTTGAAGGTATGCAGTTCGACCGCGGCTACCTGTCCCCCTACTTCATCAACAAGCAAGAGACCGGTTCCGTTGAACTGGACGACCCGTTCATCCTGCTGGTTGACAAGAAAGTCTCCAACATCCGCGAAATGCTGCCGGTGCTGGAAGGCGTTGCCAAAGCTGGCAAGCCGCTGCTGATTGTTGCTGAAGAC…	TTCCTGCACATGATGTTTGGCGTGCCGACCGAGGAGTACAAGGTCAACCCCATCGTTGAACGTGCCATGGATCGTATCTTTACCCTCCATGCGGATCACGAGCAGAACGCCTCCACTTCCACCGTTCGTCTGGCTGGCTCCTCCGGTGCCAACCCGTTCGCCTGTATCGCCGCGGGGATCGCCTCCCTGTGGGGACCGGCCCACGGTGGCGCCAACGAAGCCTGCCTGCGCATGCTGGAAGAGATCGGCTCGGTGGATCGCATCCCCGAGTACATCGCCAAGGCCAAGGACAAGAATGATCCGTTCCGTCTGATGGGCTTCGGTCACCGCGTCTACAAGAACCACGACCCCCGTGCCACCGTGATGCGCGAAACCTGCCACGAAGTACTGACCGAGCTG…	GCCGATATCTGGGTTCGTTATCAGCGAATGCGCGGTCATCAGGTGCACTTCATCTGTGCCGATGATGCCCACGGCACCCCGATCATGCTCAAGGCACAGCAGATGGGGATCACCCCGGAAGAGATGATTGCCGCTGTCTCCAAGGAGCACCAGGCCGATTTCGCCGGGTTCAACATCAGCTTTGACAACTATCACTCTACCCACAGCGACGAGAACCGTGAGCTGGCGGAGCTGATCTATGGCCGCCTGAAAAATGGTGGCTTTATCAAGAGCCGCACCATCTCCCAGCTGTTCGATCCGGAAAAATCCATGTTCCTGCCGGACCGTTTCGTCAAGGGAACCTGCCCCAAGTGCAAATCTCCGGAGCAGTATGGCGACAACTGCGACAGCTGCGGCGCT…	CCGATGATCGGTTTTCGTGGCGCATCCCGCTACATCGCCGACAGCTTCCGCCCCTGCTTTGCCCTCGAGTGCGAGGCGATCAAGCGGGTGCGCGATGTGATGGGATTGACCAACGTCGAGGTGATGATCCCCTTCGTGCGCACCGTGGGCGAGGCGGAGCAGGTGATCGACATCCTGGCCGAGAACGGTCTGCGCCGCGGCGAGCGGGGGCTCAAGGTGATCATGATGTGCGAGATCCCGAGTAACGCCCTGCTGGCAGACAAGTTCCTCGAGCACGTGGACGGCTTCTCCATCGGCTCCAACGACATGACCCAGCTCACCCTTGGACTTGACAGGGACTCGGGCCTTATCGCCCACCTGTTCGACGAGCGCAACGAGGCGGTCAAGGCGCTGCTGGCG…	CAGTTCGGCAAAGGTTCCATCATGCGTCTGGGCGACAGCAAGACCATGGATATCGAAGCCATCTCTACCGGTTCCCTCTCGCTGGACGTGGCGCTGGGCATTGGCGGTCTGCCGTGTGGCCGTATCGTCGAAATCTACGGCCCGGAATCTTCCGGTAAAACCACCCTCACCCTGCAGGTGATCGCGGAAGCCCAGAAGAAAGGCAAAACCTGTGCCTTCGTCGATGCGGAACACGCTCTCGACCCTATCTACGCTGCCAAGCTGGGCGTCAACGTCGACGACCTGCTCATCTCCCAGCCGGATACCGGCGAACAGGCGCTGGAGATCTGCGACATGCTGGTTCGCTCCAACGCGGTTGACGTTATCATCGTCGACTCCGTGGCGGCCCTGACGCCGAAA…			GCCCTGGAGCAGGGACGGCTGCATCACGCCTATCTACTGAGCGGTACCCGTGGGGTCGGCAAGACCACCATCGCCCGTATTCTGGCCAAGAGCCTCAACTGCGAGCAGGGGATCAGCAGCCACCCATGCGGTGTCTGCGATACCTGCCGCGAGATCGATCAGGGCAACTTTGTCGACTTGCTGGAGATTGACGCGGCGTCGCGAACCAAGGTGGAAGATACCCGTGAGCTGCTCGACAACGTGCAGTACCGCCCGGCCCGTGGCCGCTTCAAGGTCTACCTCATCGATGAAGTGCACATGTTGTCGCGCCACAGCTTCAACGCGTTGCTGAAAACCCTGGAAGAGCCCCCCCCCTATGTGAAGTTTCTGCTGGCCACCACGGATCCGCAGAAGCTGCCC…	GATCATGGCTCAGATTGAACGCTGGCGGCAGGCCTAACACATGCAAGTCGAGCGGCAGCGGGAAAGTAGCTTGCTACTTTTGCCGGCGAGCGGCGGACGGGTGAGTAATGCCTGGGGATCTGCCCAGTCGAGGGGGATAACTACTGGAAACGGTAGCTAATACCGCATACGCCCTACGGGGGAAAGCAGGGGACCTTCGGGCCTTGCGCGATTGGATGAACCCAGGTGGGATTAGCTAGTTGGTGAGGTAATGGCTCACCAAGGCGACGATCCCTAGCTGGTCTGAGAGGATGATCAGCCACACTGGAACTGAGACACGGTCCAGACTCCTACGGGAGGCAGCAGTGGGGAATATTGCACAATGGGGGAAACCCTGATGCAGCCATGCCGCGTGTGTGA…
CAF034	Negative		Aeromonas spp		Aeromonas spp				1367	Pool_4	Library_164	NF	119	~128	~208	~38	~410	~397		~2	~3	~4	GTGCGTGAAGGTCTGATTGCCGTTATCTCCGTCAAGGTGCCGGATCCCAAGTTCTCCTCCCAGACCAAAGACAAGCTGGTCTCTTCCGAAGTGAAGACCGCCGTTGAACAGGCGATGGGTGAGAAGCTGGCTGACTTCCTGCTGGAAAACCCGGGCGATGCCAAGATCGTGGTCAACAAGATCATCGATGCGGCCCGTGCCCGCGAAGCGGCCCGCAAAGCCCGCGAACTGACCCGCCGCAAAGGCGCGCTGGATATCGCCGGTCTGCCCGGCAAGCTGGCTGACTGTCAGGAAAAAGACCCGGCTCTCTCCGAACTCTACATAGTGGAAGGGGACTCTGCTGGCGGTTCCGCCAAGCAGGGTCGCAACCGTAAGAACCAGGCCATCCTGCCGCTCAAG…	GACAAGGCCGTTGTGGCTGCGGTTGCCGAGCTGCAAGCGCTGTCCCAGCCGTGCGCTGACAGCAATGCCATTGCTCAGGTGGGCACCATCTCCGCCAACTCCGACGAGAAAGTGGGCAAGCTGATTGCTGAAGCCATGGACAAAGTGGGTCGCGATGGCGTCATCACTGTTGAAGATGGTCAGGGTCTGGAAGATGAGCTGGCAGTTGTTGAAGGTATGCAGTTCGACCGCGGCTACCTGTCCCCCTACTTCATCAACAAGCAAGAGACCGGTTCCGTTGAACTGGACGACCCGTTCATCCTGCTGGTTGACAAGAAAGTCTCCAACATCCGCGAAATGCTGCCTGTGCTGGAAGGCGTTGCCAAAGCTGGCAAGCCGCTGCTGATTGTTGCTGAAGAC…	TTCCTCCACATGATGTTTGGCGTGCCGACCGAAGAGTACAAGGTCAACCCCATCGTTGAACGTGCCATGGATCGTATCTTTACCCTCCATGCAGATCACGAGCAGAACGCCTCCACCTCCACCTCCGGTGCCAACCCGTTCGCCTGTATCGCCGCGGGGATCGCCTCCCTGTGGGGACCGGCCCACGGTGGTGCCAACGAAGCCTGCCTGCGCATGCTGGAAGAGATCGGCTCGGTGGATCGCATCCCCGAGTACATCGCCAAGGCCAAGGACAAGAAGATGGGCTTCGGTCACCGTGTCTACAAAAACCACGACCCTCGTGCCACTGTGATGCGTGAAACCTGCCACGAAGTACTGACCGAGCTGCAGATCAAGGATCCGCTGCTGGATGTGGCCATG…	GCCGATATCTGGGTTCGTTATCAGCGAATGCGCGGTCATCAGGTGCACTTCATCTGTGCCGATGATGCCCACGGCACCCCGATCATGCTCAAGGCACAGCAGATGGGGATCACCCCGGAAGAGATGATTGCCGCTGTCTCCAAGGAGCACCAGGCCGACTTCGCCGGGTTCAAGCTTTGACAACTATCACTCCACCCACAGCGACGAAAACCGCGAGCTGGCGGAGTTGATCTACGGCCGCCTGAAAAATGGTGGCTTTATCAAGAGTCGCACCATCTCCCAGCTGTTCGATCCGGAAAAATCCATGTTCCTGCCGGACCGTTTCGTCAAGGGTACCTGCCCCAAGTGCAAGTCTCCGGAGGCGACAACTGTGACAGCTGCGGCGCCACCTACAGCCCG…	CCGATGATCGGTTTTCGTGGCGCATCCCGCTACATCGCCGATAGCTTCCGCCCCTGCTTTGCCCTCGAGTGCGAGGCGATCAAGCGGGTGCGCGATGTGATGGGGTTGACCAACGTCGAGGTGATGATCCCCTTCGTGCGCACCGTGGGCGAGGCGGAGCAGGTGATCGACATCCTGGCCGAGAACGGTCTGCGCCGTGGCGAGCGGGGGCTCAAGGTGATCATGATGTGCGAGATCCCGAGCAATGCCCTCTTGGCAGACAAGTTCCTCGAGCACGTGGATGGCTTCTCCATCGGCTCCAATGACATGACCCAGCTCACCCTTGGACTTGACAGGGACTCGGGGCTTATCGCCCACCTGTTCGACGAGCGCAACGAGGCGGTCAAGGCGCTGCTGGCG…	CAGTTCGGCAAAGGTTCCATCATGCGTCTGGGCGACAGCAAGACCATGGATATCGAAGCCATCTCTACCGGTTCCCTCTCGCTGGACGTAGCGCGGTCTGCCGTGTGGCCGTATCGTCGAAATCTACGGCCCGGAATCTTCCGGTAAAACTACCCTCACCCTGCAGGTGATCGCGGAAGCCCAGAAGAAGGGCAAAACCTGTGCCTTCGTCGATGCGGAACACGCCCTCGACCCTATCTATGCTGCCAAGCTGGGCGTCAACGTCGACGACCTGCTCATCTCTCAGCCGGATACCGGTGAACAGGCGCTGGAGATCTGCGACATGCTGGTTCGCTCCAACGCGGTTGACGTCATCATCGTCGACTCCGTGGCGGCCCTGACGCCGAAAGCGGAAATCGA…		CAAGAAGGCGTACAAGCGCCTGGCCATGAAGTATCACCCGGATCGTAACCAGGGTGATGCCGCATCCGAAGAGAAGTTCAAAGAGGTCAAGGAAGCCTACGAGGTCCTGACCGATGCCAACCTGCGTGCCCGTTACGACCAGTACGGCCATGCCGGTGTCGACCCGAGCCAGGGTGGCGGTGGCCACGGTGGCTTTGGCGGCGGTGCCGACTTCGCCGACATGTTTGGTGACGTGCCGTGGTGGTGCCCGTCGTGGCCCGGCCCGAGGCTCCGACCTGCGTTACACCATGGAGCTGACGCTGGAAGAGGCGGTACGCGGGGTCTCCAAGGAGATCAAGGTGCCGACCCTGGTTCACTGTGAAGTCTGTAACGGCTCCGGTGCCCACACCGGCAGCAGTG…	GCCCTGGAGCAGGGACGGCTGCATCACGCCTATCTGCTGAGCGGTACCCGCGGGGTCGGCAAGACCACCATCGCCCGTATTCTGGCCAAGAGCCTCAACTGCGAGCAGGGGATCAGCAGCCACCCGTGTGGTGTCTGTGACACCTGCCGCGAGATCGATCAGGGCAACTTTGTCGACCTGCTGGAGATTGACGCGGCGTCCCGCACCAAGGTGGAAGATACCCGCGAGCTGCTCGACAACGTGCAGTACCGCCCGGCCCGTGGCCGCTTCAAGGTCTACCTTATCGATGAAGTGCACATGTTGTCGCGTCACAGCTTCAACGCGCTGCTGAAAACCCTGGAAGAGCCGCCTCCCTATGTGAAGTTTCTGCTGGCCACCACGGATCCGCAGAAGCTGCCC…	GATCATGGCTCAGATTGAACGCTGGCGGCAGGCCTAACACATGCAAGTCGAGCGGCAGCGGGAAAGTAGCTTGCTACTTTTGCCGGCGAGCGGCGGACGGGTGAGTAATGCCTGGGGATCTGCCCAGTCGAGGGGGATAACTACTGGAAACGGTAGCTAATACCGCATACGCCCTACGGGGGAAAGCAGGGGACCTTCGGGCCTTGCGCGATTGGATGAACCCAGGTGGGATTAGCTAGTTGGTGAGGTAATGGCTCACCAAGGCGACGATCCCTAGCTGGTCTGAGAGGATGATCAGCCACACTGGAACTGAGACACGGTCCAGACTCCTACGGGAGGCAGCAGTGGGGAATATTGCACAATGGGGGAAACCCTGATGCAGCCATGCCGCGTGTGTGA…
CAF035	Positive		A. hydrophila (type A)		Aeromonas dhakensis				1584	Pool_4	Library_165	656	415	164	160	267	457	160	~1	~2	~3	~4	GTGCGTGAAGGTCTGATTGCCGTTATCTCCGTCAAGGTGCCTGACCCTAAGTTCTCCTCCCAGACCAAGGACAAGCTGGTCTCTTCCGAAGTGAAGACCGCAGTCGAACAGGCGATGGGCGAGAAGCTGGCCGACTTCCTGCTGGAAAACCCGGGCGATGCCAAGATCGTGGTCAACAAGATCATCGATGCGGCCCGTGCCCGTGAAGCGGCCCGCAAGGCTCGCGAACTGACCCGCCGCAAAGGCGCGCTGGATATTGCCGGTCTGCCCGGCAAGCTGGCCGACTGTCAGGAAAAAGACCCGGCGCTCTCCGAACTCTACATAGTGGAAGGGGACTCTGCTGGCGGTTCCGCCAAGCAGGGTCGCAACCGGAAGAACCAGGCCATCCTGCCGCTCAAG…	GACAAGGCCGTGGTAGCCGCCGTTGCCGAGCTGCAAGCGCTGTCTCAGCCCTGCGCAGACAACAACGCCATCGCTCAGGTAGGCACCATCTCCGCCAACTCCGACGAGAAAGTCGGCAAGCTGATTGCCGAAGCCATGGACAAAGTGGGCCGTGACGGCGTCATCACTGTAGAAGACGGTCAGGGTCTGGAAGACGAGCTGGCTGTGGTTGAAGGTATGCAGTTCGACCGTGGCTACCTCTCCCCGTACTTCGTCAACAAGCCGGAAACCGGTGCCGTCGAGCTGGACGACCCCTTCATCCTGCTGGTCGACAAGAAAATCTCCAACATCCGCGAAATGCTGCCGGTGCTGGAGGGCGTGGCCAAGGCTGGCAAGCCGCTGATCATCGTCGCCGAAGAC…	TTCCTGCACATGATGTTTGGCGTGCCGACCGAAGAGTACAAGGTCAACCCCATCGTCGAACGCGCCATGGACCGCATCTTCACCCTGCATGCGGATCACGAGCAGAACGCCTCCACCTCCACCGTGCGTCTGGCCGGCTCGTCCGGTGCCAACCCGTTCGCCTGTATCGCCGCGGGGATCGCCTCCCTGTGGGGACCGGCCCACGGCGGTGCCAACGAAGCCTGCCTCAAGATGCTCGAGGAGATCGGCTCCGTGGATCGCATCCCCGAGTACATCGCCAAGGCCAAGGACAAGAACGATCCGTTCCGTCTGATGGGCTTCGGTCACCGGGTCTACAAGAACCACGACCCCCGTGCCACCGTGATGCGCGAAACCTGTCACGAGGTACTGACCGAGCTG…	GCCGATATCTGGGTTCGTTATCAGCGAATGCGCGGTCACCAGGTGCACTTTGTCTGTGCCGACGATGCCCATGGCACCCCGATCATGCTCAAGGCCCAACAGCTGGGGATCACCCCGGAAGAGATGATCGCGGCAGTCTCCCAGGAGCACCAGGCCGACTTCGCCGGGTTCAACATCAGTTTTGACAACTATCACTCCACCCACAGCGACGAGAACCGTGAGCTGGCCGGGCTTATCTACGGCCGTCTGCAGGCCGGCGGCAAGATCAAAAGCCGCACCATCTCCCAGCTGTTCGATCCGGAAAAATCCATGTTCCTGCCGGATCGTTTCGTCAAGGGCACCTGCCCCAAGTGCAAGTCCCCGGAGCAGTATGGCGACAACTGCGACAGCTGCGGCGCT…	CCGATGATCGGTTTCCGCGGTGCGTCGCGCTACATCGCCGACAGCTTCCGCCCCTGTTTTGCCCTCGAATGCGAGGCGATCAAACGGGTGCGCGATGTGATGGGGCTGACCAACGTCGAGGTGATGATCCCCTTCGTGCGCACCGTGGGCGAGGCGGAGCAGGTGATCGACATCCTCGGTGAGAACGGTCTGCGCCGTGGCGAGCGGGGGCTCAAGGTGATCATGATGTGCGAGATCCCGAGCAACGCCCTGCTGGCAGACAAGTTCCTCGAGCACGTGGACGGCTTCTCCATCGGCTCCAACGACATGACCCAGCTCACCCTTGGACTTGACAGGGACTCGGGCCTTATCGCCCACCTGTTCGACGAGCGCAACGAGGCGGTCAAGGCGCTGCTGGCG…	CAGTTCGGCAAAGGTTCCATCATGCGTCTGGGCGACAGCAAGACCATGGATATCGAAGCCATCTCCACCGGCTCCCTCTCTCTGGACGTTGCGCTGGGGATCGGTGGTCTGCCGTGCGGTCGTATCGTCGAGATCTACGGCCCGGAATCTTCCGGTAAAACCACGCTGACCCTGCAGGTGATCGCCGAAGCCCAGAAGAAGGGCAAGACCTGTGCCTTCGTCGATGCGGAGCACGCACTCGACCCCATCTATGCTGCCAAGCTGGGCGTTAACGTCGACGACTTGCTCATCTCTCAGCCGGATACCGGTGAACAGGCGCTGGAGATCTGCGACATGCTGGTACGCTCCAACGCCGTTGACGTCATCATCGTCGACTCCGTGGCGGCCCTGACCCCGAAA…	GAAATCGACATCGCCAAGCGGATCGAAGACGGTATCAACCAGGTACAAAGCTCCGTCGCCGAGTACCCGGAAGCGATTACCTATCTGCTTGAACAATATGACAAGTATGAAGCCGAACAGCTGCGCCTGTCCGACATCATCTCCGGCTTCATCGATCCCAACGAGACCGACGACGTCGCACCGACCGCCACTCACATCGGCTCCGAGCTCAGCGAGGAAGATCTGGCTGACGAGGATGAAGATGAAGACGAAGACGAAGATGGTGATGGTGATGACTCCGACGATGATGGCGACGGTGGTCCGGATCCGGAAGTTGCTCGCGAGAAGTTCGGTGAGCTGCGCGCCCAGTACGAGGTAACCCGCCTCTCCATTCAGCAGAATGGCCGCGCGCACGAAGAT…	TCAAGAAGGCGTACAAGCGTCTGGCCATGAAGTATCACCCTGACCGCAACCAGGGCGATGCCGGGGCCGAAGAGAAGTTCAAAGAGGTCAAGGAAGCCTACGAGATCCTGACCGATGCCAATCTGCGTGCCCGCTATGACCAGTACGGTCACGCCGGGGTGGATCAGAGCCAGGGTGGCGGTGGCCACGGCGGCTTTGGCGGCGGCGCCGATTTCGGCGACATCTTCGGCGACGTGTTTGGCGATATTTTTGGTGGCAGCCGTGGCGGCGGCCGTCGTGGCCCGGCCCGTGGCTCCGATCTGCGCTACACCATGGAGCTGACGCTGGAAGAGGCGGTACGCGGGGTCTCCAAGGAGATCAAGGTGCCGACCCTGGTCCACTGTGAAGTCTGTAACGGCT…	GCCCTGGAGCAGGGACGGCTGCATCACGCCTATCTGCTGAGCGGTACTCGCGGAGTCGGCAAGACCACCATCGCGCGCATCCTGGCCAAGAGTCTCAACTGCGAGCAGGGGATCAGCAGTCATCCGTGCGGCGTGTGCGACACCTGCCGCGAGATCGATCAGGGCAACTTCGTCGATCTGCTGGAGATAGACGCGGCGTCGCGCACCAAGGTGGAAGATACCCGCGAGCTGCTCGACAACGTCCAGTACCGACCGGCCCGTGGCCGTTTCAAGGTCTATCTCATCGACGAAGTGCACATGTTGTCGCGCCACAGCTTCAACGCGCTGCTGAAAACCCTGGAAGAGCCGCCCCCCTATGTGAAGTTCCTGCTGGCCACCACGGATCCACAGAAGCTGCCC…	GATCATGGCTCAGATTGAACGCTGGCGGCAGGCCTAACACATGCAAGTCGAGCGGCAGCGGGAAAGTAGCTTGCTACTTTTGCCGGCGAGCGGCGGACGGGTGAGTAATGCCTGGGAAATTGCCCAGTCGAGGGGGATAACAGTTGGAAACGACTGCTAATACCGCATACGCCCTACGGGGGAAAGCAGGGGACCTTCGGGCCTTGCGCGATTGGATATGCCCAGGTGGGATTAGCTAGTTGGTGAGGTAATGGCTCACCAAGGCGACGATCCCTAGCTGGTCTGAGAGGATGATCAGCCACACTGGAACTGAGACACGGTCCAGACTCCTACGGGAGGCAGCAGTGGGGAATATTGCACAATGGGGGAAACCCTGATGCAGCCATGCCGCGTGTGTGA…
CAF036	Positive		A. hydrophila (type A)		Aeromonas dhakensis				2524	Pool_4	Library_166	656	415	164	160	267	457	160	~1	2?	~3	~4	GTGCGTGAAGGTCTGATTGCCGTTATCTCCGTCAAGGTGCCTGACCCTAAGTTCTCCTCCCAGACCAAGGACAAGCTGGTCTCTTCCGAAGTGAAGACCGCAGTCGAACAGGCGATGGGCGAGAAGCTGGCCGACTTCCTGCTGGAAAACCCGGGCGATGCCAAGATCGTGGTCAACAAGATCATCGATGCGGCCCGTGCCCGTGAAGCGGCCCGCAAGGCTCGCGAACTGACCCGCCGCAAAGGCGCGCTGGATATTGCCGGTCTGCCCGGCAAGCTGGCCGACTGTCAGGAAAAAGACCCGGCGCTCTCCGAACTCTACATAGTGGAAGGGGACTCTGCTGGCGGTTCCGCCAAGCAGGGTCGCAACCGGAAGAACCAGGCCATCCTGCCGCTCAAG…	GACAAGGCCGTGGTAGCCGCCGTTGCCGAGCTGCAAGCGCTGTCTCAGCCCTGCGCAGACAACAACGCCATCGCTCAGGTAGGCACCATCTCCGCCAACTCCGACGAGAAAGTCGGCAAGCTGATTGCCGAAGCCATGGACAAAGTGGGCCGTGACGGCGTCATCACTGTAGAAGACGGTCAGGGTCTGGAAGACGAGCTGGCTGTGGTTGAAGGTATGCAGTTCGACCGTGGCTACCTCTCCCCGTACTTCGTCAACAAGCCGGAAACCGGTGCCGTCGAGCTGGACGACCCCTTCATCCTGCTGGTCGACAAGAAAATCTCCAACATCCGCGAAATGCTGCCGGTGCTGGAGGGCGTGGCCAAGGCTGGCAAGCCGCTGATCATCGTCGCCGAAGAC…	TTCCTGCACATGATGTTTGGCGTGCCGACCGAAGAGTACAAGGTCAACCCCATCGTCGAACGCGCCATGGACCGCATCTTCACCCTGCATGCGGATCACGAGCAGAACGCCTCCACCTCCACCGTGCGTCTGGCCGGCTCGTCCGGTGCCAACCCGTTCGCCTGTATCGCCGCGGGGATCGCCTCCCTGTGGGGACCGGCCCACGGCGGTGCCAACGAAGCCTGCCTCAAGATGCTCGAGGAGATCGGCTCCGTGGATCGCATCCCCGAGTACATCGCCAAGGCCAAGGACAAGAACGATCCGTTCCGTCTGATGGGCTTCGGTCACCGGGTCTACAAGAACCACGACCCCCGTGCCACCGTGATGCGCGAAACCTGTCACGAGGTACTGACCGAGCTG…	GCCGATATCTGGGTTCGTTATCAGCGAATGCGCGGTCACCAGGTGCACTTTGTCTGTGCCGACGATGCCCATGGCACCCCGATCATGCTCAAGGCCCAACAGCTGGGGATCACCCCGGAAGAGATGATCGCGGCAGTCTCCCAGGAGCACCAGGCCGACTTCGCCGGGTTCAACATCAGTTTTGACAACTATCACTCCACCCACAGCGACGAGAACCGTGAGCTGGCCGGGCTTATCTACGGCCGTCTGCAGGCCGGCGGCAAGATCAAAAGCCGCACCATCTCCCAGCTGTTCGATCCGGAAAAATCCATGTTCCTGCCGGATCGTTTCGTCAAGGGCACCTGCCCCAAGTGCAAGTCCCCGGAGCAGTATGGCGACAACTGCGACAGCTGCGGCGCT…	CCGATGATCGGTTTCCGCGGTGCGTCGCGCTACATCGCCGACAGCTTCCGCCCCTGTTTTGCCCTCGAATGCGAGGCGATCAAACGGGTGCGCGATGTGATGGGGCTGACCAACGTCGAGGTGATGATCCCCTTCGTGCGCACCGTGGGCGAGGCGGAGCAGGTGATCGACATCCTCGGTGAGAACGGTCTGCGCCGTGGCGAGCGGGGGCTCAAGGTGATCATGATGTGCGAGATCCCGAGCAACGCCCTGCTGGCAGACAAGTTCCTCGAGCACGTGGACGGCTTCTCCATCGGCTCCAACGACATGACCCAGCTCACCCTTGGACTTGACAGGGACTCGGGCCTTATCGCCCACCTGTTCGACGAGCGCAACGAGGCGGTCAAGGCGCTGCTGGCG…	CAGTTCGGCAAAGGTTCCATCATGCGTCTGGGCGACAGCAAGACCATGGATATCGAAGCCATCTCCACCGGCTCCCTCTCTCTGGACGTTGCGCTGGGGATCGGTGGTCTGCCGTGCGGTCGTATCGTCGAGATCTACGGCCCGGAATCTTCCGGTAAAACCACGCTGACCCTGCAGGTGATCGCCGAAGCCCAGAAGAAGGGCAAGACCTGTGCCTTCGTCGATGCGGAGCACGCACTCGACCCCATCTATGCTGCCAAGCTGGGCGTTAACGTCGACGACTTGCTCATCTCTCAGCCGGATACCGGTGAACAGGCGCTGGAGATCTGCGACATGCTGGTACGCTCCAACGCCGTTGACGTCATCATCGTCGACTCCGTGGCGGCCCTGACCCCGAAA…	AATCGACATCGCCAAGCGGATCGAAGACGGTATCAACCAGGTACAAAGCTCCGTCGCCGAGTACCCGGAAGCGATTACCTATCTGCTTGAACAATATGACAAGTATGAAGCCGAACAGCTGCGCCTGTCCGACATCATCTCCGGCTTCATCGATCCCAACGAGACCGACGACGTCGCACCGACCGCCACTCACATCGGCTCCGAGCTCAGCGAGGAAGATCTGGCTGACGAGGATGAAGATGAAGACGAAGACGAAGATGGTGATGGTGATGACTCCGACGATGATGGCGACGGTGGTCCGGATCCGGAAGTTGCTCGCGAGAAGTTCGGTGAGCTGCGCGCCCAGTACGAGGTAACCCGCCTCTCCATTCAGCAGAATGGCCGCGCGCACGAAGATAC…	CGAGATCAAGAAGGCGTACAAGCGTCTGGCCATGAAGTATCACCCTGACCGCAACCAGGGCGATGCCGGGGCCGAAGAGAAGTTCAAAGAGGTCAAGGAAGCCTACGAGATCCTGACCGATGCCAATCTGCGTGCCCGCTATGACCAGTACGGTCACGCCGGGGTGGATCAGAGCCAGGGTGGCGGTGGCCACGGCGGCTTTGGCGGCGGCGCCGATTTCGGCGACATCTTCGGCGACGTGTTTGGCGATATTTTTGGTGGCAGCCGTGGCGGCGGCCGTCGTGGCCCGGCCCGTGGCTCCGATCTGCGCTACACCATGGAGCTGACGCTGGAAGAGGCGGTACGCGGGGTCTCCAAGGAGATCAAGGTGCCGACCCTGGTCCACTGTGAAGTCTGTAA…	AACGCCCTGGAGCAGGGACGGCTGCATCACGCCTATCTGCTGAGCGGTACTCGCGGAGTCGGCAAGACCACCATCGCGCGCATCCTGGCCAAGAGTCTCAACTGCGAGCAGGGGATCAGCAGTCATCCGTGCGGCGTGTGCGACACCTGCCGCGAGATCGATCAGGGCAACTTCGTCGATCTGCTGGAGATAGACGCGGCGTCGCGCACCAAGGTGGAAGATACCCGCGAGCTGCTCGACAACGTCCAGTACCGACCGGCCCGTGGCCGTTTCAAGGTCTATCTCATCGACGAAGTGCACATGTTGTCGCGCCACAGCTTCAACGCGCTGCTGAAAACCCTGGAAGAGCCGCCCCCCTATGTGAAGTTCCTGCTGGCCACCACGGATCCACAGAAGCTG…	GATCATGGCTCAGATTGAACGCTGGCGGCAGGCCTAACACATGCAAGTCGAGCGGCAGCGGGAAAGTAGCTTGCTACTTTTGCCGGCGAGCGGCGGACGGGTGAGTAATGCCTGGGAAATTGCCCAGTCGAGGGGGATAACAGTTGGAAACGACTGCTAATACCGCATACGCCCTACGGGGGAAAGCAGGGGACCTTCGGGCCTTGCGCGATTGGATATGCCCAGGTGGGATTAGCTAGTTGGTGAGGTAATGGCTCACCAAGGCGACGATCCCTAGCTGGTCTGAGAGGATGATCAGCCACACTGGAACTGAGACACGGTCCAGACTCCTACGGGAGGCAGCAGTGGGGAATATTGCACAATGGGGGAAACCCTGATGCAGCCATGCCGCGTGTGTGA…
CAF037	Positive		A. hydrophila (type A)		Aeromonas dhakensis				3371	Pool_4	Library_167	656	415	164	160	267	457	160	~1	~2	~3	~4	GTGCGTGAAGGTCTGATTGCCGTTATCTCCGTCAAGGTGCCTGACCCTAAGTTCTCCTCCCAGACCAAGGACAAGCTGGTCTCTTCCGAAGTGAAGACCGCAGTCGAACAGGCGATGGGCGAGAAGCTGGCCGACTTCCTGCTGGAAAACCCGGGCGATGCCAAGATCGTGGTCAACAAGATCATCGATGCGGCCCGTGCCCGTGAAGCGGCCCGCAAGGCTCGCGAACTGACCCGCCGCAAAGGCGCGCTGGATATTGCCGGTCTGCCCGGCAAGCTGGCCGACTGTCAGGAAAAAGACCCGGCGCTCTCCGAACTCTACATAGTGGAAGGGGACTCTGCTGGCGGTTCCGCCAAGCAGGGTCGCAACCGGAAGAACCAGGCCATCCTGCCGCTCAAG…	GACAAGGCCGTGGTAGCCGCCGTTGCCGAGCTGCAAGCGCTGTCTCAGCCCTGCGCAGACAACAACGCCATCGCTCAGGTAGGCACCATCTCCGCCAACTCCGACGAGAAAGTCGGCAAGCTGATTGCCGAAGCCATGGACAAAGTGGGCCGTGACGGCGTCATCACTGTAGAAGACGGTCAGGGTCTGGAAGACGAGCTGGCTGTGGTTGAAGGTATGCAGTTCGACCGTGGCTACCTCTCCCCGTACTTCGTCAACAAGCCGGAAACCGGTGCCGTCGAGCTGGACGACCCCTTCATCCTGCTGGTCGACAAGAAAATCTCCAACATCCGCGAAATGCTGCCGGTGCTGGAGGGCGTGGCCAAGGCTGGCAAGCCGCTGATCATCGTCGCCGAAGAC…	TTCCTGCACATGATGTTTGGCGTGCCGACCGAAGAGTACAAGGTCAACCCCATCGTCGAACGCGCCATGGACCGCATCTTCACCCTGCATGCGGATCACGAGCAGAACGCCTCCACCTCCACCGTGCGTCTGGCCGGCTCGTCCGGTGCCAACCCGTTCGCCTGTATCGCCGCGGGGATCGCCTCCCTGTGGGGACCGGCCCACGGCGGTGCCAACGAAGCCTGCCTCAAGATGCTCGAGGAGATCGGCTCCGTGGATCGCATCCCCGAGTACATCGCCAAGGCCAAGGACAAGAACGATCCGTTCCGTCTGATGGGCTTCGGTCACCGGGTCTACAAGAACCACGACCCCCGTGCCACCGTGATGCGCGAAACCTGTCACGAGGTACTGACCGAGCTG…	GCCGATATCTGGGTTCGTTATCAGCGAATGCGCGGTCACCAGGTGCACTTTGTCTGTGCCGACGATGCCCATGGCACCCCGATCATGCTCAAGGCCCAACAGCTGGGGATCACCCCGGAAGAGATGATCGCGGCAGTCTCCCAGGAGCACCAGGCCGACTTCGCCGGGTTCAACATCAGTTTTGACAACTATCACTCCACCCACAGCGACGAGAACCGTGAGCTGGCCGGGCTTATCTACGGCCGTCTGCAGGCCGGCGGCAAGATCAAAAGCCGCACCATCTCCCAGCTGTTCGATCCGGAAAAATCCATGTTCCTGCCGGATCGTTTCGTCAAGGGCACCTGCCCCAAGTGCAAGTCCCCGGAGCAGTATGGCGACAACTGCGACAGCTGCGGCGCT…	CCGATGATCGGTTTCCGCGGTGCGTCGCGCTACATCGCCGACAGCTTCCGCCCCTGTTTTGCCCTCGAATGCGAGGCGATCAAACGGGTGCGCGATGTGATGGGGCTGACCAACGTCGAGGTGATGATCCCCTTCGTGCGCACCGTGGGCGAGGCGGAGCAGGTGATCGACATCCTCGGTGAGAACGGTCTGCGCCGTGGCGAGCGGGGGCTCAAGGTGATCATGATGTGCGAGATCCCGAGCAACGCCCTGCTGGCAGACAAGTTCCTCGAGCACGTGGACGGCTTCTCCATCGGCTCCAACGACATGACCCAGCTCACCCTTGGACTTGACAGGGACTCGGGCCTTATCGCCCACCTGTTCGACGAGCGCAACGAGGCGGTCAAGGCGCTGCTGGCG…	CAGTTCGGCAAAGGTTCCATCATGCGTCTGGGCGACAGCAAGACCATGGATATCGAAGCCATCTCCACCGGCTCCCTCTCTCTGGACGTTGCGCTGGGGATCGGTGGTCTGCCGTGCGGTCGTATCGTCGAGATCTACGGCCCGGAATCTTCCGGTAAAACCACGCTGACCCTGCAGGTGATCGCCGAAGCCCAGAAGAAGGGCAAGACCTGTGCCTTCGTCGATGCGGAGCACGCACTCGACCCCATCTATGCTGCCAAGCTGGGCGTTAACGTCGACGACTTGCTCATCTCTCAGCCGGATACCGGTGAACAGGCGCTGGAGATCTGCGACATGCTGGTACGCTCCAACGCCGTTGACGTCATCATCGTCGACTCCGTGGCGGCCCTGACCCCGAAA…	GAAATCGACATCGCCAAGCGGATCGAAGACGGTATCAACCAGGTACAAAGCTCCGTCGCCGAGTACCCGGAAGCGATTACCTATCTGCTTGAACAATATGACAAGTATGAAGCCGAACAGCTGCGCCTGTCCGACATCATCTCCGGCTTCATCGATCCCAACGAGACCGACGACGTCGCACCGACCGCCACTCACATCGGCTCCGAGCTCAGCGAGGAAGATCTGGCTGACGAGGATGAAGATGAAGACGAAGACGAAGATGGTGATGGTGATGACTCCGACGATGATGGCGACGGTGGTCCGGATCCGGAAGTTGCTCGCGAGAAGTTCGGTGAGCTGCGCGCCCAGTACGAGGTAACCCGCCTCTCCATTCAGCAGAATGGCCGCGCGCACGAAGAT…	TCAAGAAGGCGTACAAGCGTCTGGCCATGAAGTATCACCCTGACCGCAACCAGGGCGATGCCGGGGCCGAAGAGAAGTTCAAAGAGGTCAAGGAAGCCTACGAGATCCTGACCGATGCCAATCTGCGTGCCCGCTATGACCAGTACGGTCACGCCGGGGTGGATCAGAGCCAGGGTGGCGGTGGCCACGGCGGCTTTGGCGGCGGCGCCGATTTCGGCGACATCTTCGGCGACGTGTTTGGCGATATTTTTGGTGGCAGCCGTGGCGGCGGCCGTCGTGGCCCGGCCCGTGGCTCCGATCTGCGCTACACCATGGAGCTGACGCTGGAAGAGGCGGTACGCGGGGTCTCCAAGGAGATCAAGGTGCCGACCCTGGTCCACTGTGAAGTCTGTAACGGCT…	GCCCTGGAGCAGGGACGGCTGCATCACGCCTATCTGCTGAGCGGTACTCGCGGAGTCGGCAAGACCACCATCGCGCGCATCCTGGCCAAGAGTCTCAACTGCGAGCAGGGGATCAGCAGTCATCCGTGCGGCGTGTGCGACACCTGCCGCGAGATCGATCAGGGCAACTTCGTCGATCTGCTGGAGATAGACGCGGCGTCGCGCACCAAGGTGGAAGATACCCGCGAGCTGCTCGACAACGTCCAGTACCGACCGGCCCGTGGCCGTTTCAAGGTCTATCTCATCGACGAAGTGCACATGTTGTCGCGCCACAGCTTCAACGCGCTGCTGAAAACCCTGGAAGAGCCGCCCCCCTATGTGAAGTTCCTGCTGGCCACCACGGATCCACAGAAGCTGCCC…	GATCATGGCTCAGATTGAACGCTGGCGGCAGGCCTAACACATGCAAGTCGAGCGGCAGCGGGAAAGTAGCTTGCTACTTTTGCCGGCGAGCGGCGGACGGGTGAGTAATGCCTGGGAAATTGCCCAGTCGAGGGGGATAACAGTTGGAAACGACTGCTAATACCGCATACGCCCTACGGGGGAAAGCAGGGGACCTTCGGGCCTTGCGCGATTGGATATGCCCAGGTGGGATTAGCTAGTTGGTGAGGTAATGGCTCACCAAGGCGACGATCCCTAGCTGGTCTGAGAGGATGATCAGCCACACTGGAACTGAGACACGGTCCAGACTCCTACGGGAGGCAGCAGTGGGGAATATTGCACAATGGGGGAAACCCTGATGCAGCCATGCCGCGTGTGTGA…
CAF038	Positive		A. hydrophila (type A)		Aeromonas dhakensis				2897	Pool_4	Library_168	656	415	164	160	267	457	160	~1	~2	~3	~4	GTGCGTGAAGGTCTGATTGCCGTTATCTCCGTCAAGGTGCCTGACCCTAAGTTCTCCTCCCAGACCAAGGACAAGCTGGTCTCTTCCGAAGTGAAGACCGCAGTCGAACAGGCGATGGGCGAGAAGCTGGCCGACTTCCTGCTGGAAAACCCGGGCGATGCCAAGATCGTGGTCAACAAGATCATCGATGCGGCCCGTGCCCGTGAAGCGGCCCGCAAGGCTCGCGAACTGACCCGCCGCAAAGGCGCGCTGGATATTGCCGGTCTGCCCGGCAAGCTGGCCGACTGTCAGGAAAAAGACCCGGCGCTCTCCGAACTCTACATAGTGGAAGGGGACTCTGCTGGCGGTTCCGCCAAGCAGGGTCGCAACCGGAAGAACCAGGCCATCCTGCCGCTCAAG…	GACAAGGCCGTGGTAGCCGCCGTTGCCGAGCTGCAAGCGCTGTCTCAGCCCTGCGCAGACAACAACGCCATCGCTCAGGTAGGCACCATCTCCGCCAACTCCGACGAGAAAGTCGGCAAGCTGATTGCCGAAGCCATGGACAAAGTGGGCCGTGACGGCGTCATCACTGTAGAAGACGGTCAGGGTCTGGAAGACGAGCTGGCTGTGGTTGAAGGTATGCAGTTCGACCGTGGCTACCTCTCCCCGTACTTCGTCAACAAGCCGGAAACCGGTGCCGTCGAGCTGGACGACCCCTTCATCCTGCTGGTCGACAAGAAAATCTCCAACATCCGCGAAATGCTGCCGGTGCTGGAGGGCGTGGCCAAGGCTGGCAAGCCGCTGATCATCGTCGCCGAAGAC…	TTCCTGCACATGATGTTTGGCGTGCCGACCGAAGAGTACAAGGTCAACCCCATCGTCGAACGCGCCATGGACCGCATCTTCACCCTGCATGCGGATCACGAGCAGAACGCCTCCACCTCCACCGTGCGTCTGGCCGGCTCGTCCGGTGCCAACCCGTTCGCCTGTATCGCCGCGGGGATCGCCTCCCTGTGGGGACCGGCCCACGGCGGTGCCAACGAAGCCTGCCTCAAGATGCTCGAGGAGATCGGCTCCGTGGATCGCATCCCCGAGTACATCGCCAAGGCCAAGGACAAGAACGATCCGTTCCGTCTGATGGGCTTCGGTCACCGGGTCTACAAGAACCACGACCCCCGTGCCACCGTGATGCGCGAAACCTGTCACGAGGTACTGACCGAGCTG…	GCCGATATCTGGGTTCGTTATCAGCGAATGCGCGGTCACCAGGTGCACTTTGTCTGTGCCGACGATGCCCATGGCACCCCGATCATGCTCAAGGCCCAACAGCTGGGGATCACCCCGGAAGAGATGATCGCGGCAGTCTCCCAGGAGCACCAGGCCGACTTCGCCGGGTTCAACATCAGTTTTGACAACTATCACTCCACCCACAGCGACGAGAACCGTGAGCTGGCCGGGCTTATCTACGGCCGTCTGCAGGCCGGCGGCAAGATCAAAAGCCGCACCATCTCCCAGCTGTTCGATCCGGAAAAATCCATGTTCCTGCCGGATCGTTTCGTCAAGGGCACCTGCCCCAAGTGCAAGTCCCCGGAGCAGTATGGCGACAACTGCGACAGCTGCGGCGCT…	CCGATGATCGGTTTCCGCGGTGCGTCGCGCTACATCGCCGACAGCTTCCGCCCCTGTTTTGCCCTCGAATGCGAGGCGATCAAACGGGTGCGCGATGTGATGGGGCTGACCAACGTCGAGGTGATGATCCCCTTCGTGCGCACCGTGGGCGAGGCGGAGCAGGTGATCGACATCCTCGGTGAGAACGGTCTGCGCCGTGGCGAGCGGGGGCTCAAGGTGATCATGATGTGCGAGATCCCGAGCAACGCCCTGCTGGCAGACAAGTTCCTCGAGCACGTGGACGGCTTCTCCATCGGCTCCAACGACATGACCCAGCTCACCCTTGGACTTGACAGGGACTCGGGCCTTATCGCCCACCTGTTCGACGAGCGCAACGAGGCGGTCAAGGCGCTGCTGGCG…	CAGTTCGGCAAAGGTTCCATCATGCGTCTGGGCGACAGCAAGACCATGGATATCGAAGCCATCTCCACCGGCTCCCTCTCTCTGGACGTTGCGCTGGGGATCGGTGGTCTGCCGTGCGGTCGTATCGTCGAGATCTACGGCCCGGAATCTTCCGGTAAAACCACGCTGACCCTGCAGGTGATCGCCGAAGCCCAGAAGAAGGGCAAGACCTGTGCCTTCGTCGATGCGGAGCACGCACTCGACCCCATCTATGCTGCCAAGCTGGGCGTTAACGTCGACGACTTGCTCATCTCTCAGCCGGATACCGGTGAACAGGCGCTGGAGATCTGCGACATGCTGGTACGCTCCAACGCCGTTGACGTCATCATCGTCGACTCCGTGGCGGCCCTGACCCCGAAA…	GAAGGCGAAATCGACATCGCCAAGCGGATCGAAGACGGTATCAACCAGGTACAAAGCTCCGTCGCCGAGTACCCGGAAGCGATTACCTATCTGCTTGAACAATATGACAAGTATGAAGCCGAACAGCTGCGCCTGTCCGACATCATCTCCGGCTTCATCGATCCCAACGAGACCGACGACGTCGCACCGACCGCCACTCACATCGGCTCCGAGCTCAGCGAGGAAGATCTGGCTGACGAGGATGAAGATGAAGACGAAGACGAAGATGGTGATGGTGATGACTCCGACGATGATGGCGACGGTGGTCCGGATCCGGAAGTTGCTCGCGAGAAGTTCGGTGAGCTGCGCGCCCAGTACGAGGTAACCCGCCTCTCCATTCAGCAGAATGGCCGCGCGCAC…	TCAAGAAGGCGTACAAGCGTCTGGCCATGAAGTATCACCCTGACCGCAACCAGGGCGATGCCGGGGCCGAAGAGAAGTTCAAAGAGGTCAAGGAAGCCTACGAGATCCTGACCGATGCCAATCTGCGTGCCCGCTATGACCAGTACGGTCACGCCGGGGTGGATCAGAGCCAGGGTGGCGGTGGCCACGGCGGCTTTGGCGGCGGCGCCGATTTCGGCGACATCTTCGGCGACGTGTTTGGCGATATTTTTGGTGGCAGCCGTGGCGGCGGCCGTCGTGGCCCGGCCCGTGGCTCCGATCTGCGCTACACCATGGAGCTGACGCTGGAAGAGGCGGTACGCGGGGTCTCCAAGGAGATCAAGGTGCCGACCCTGGTCCACTGTGAAGTCTGTAACGGCT…	GCCCTGGAGCAGGGACGGCTGCATCACGCCTATCTGCTGAGCGGTACTCGCGGAGTCGGCAAGACCACCATCGCGCGCATCCTGGCCAAGAGTCTCAACTGCGAGCAGGGGATCAGCAGTCATCCGTGCGGCGTGTGCGACACCTGCCGCGAGATCGATCAGGGCAACTTCGTCGATCTGCTGGAGATAGACGCGGCGTCGCGCACCAAGGTGGAAGATACCCGCGAGCTGCTCGACAACGTCCAGTACCGACCGGCCCGTGGCCGTTTCAAGGTCTATCTCATCGACGAAGTGCACATGTTGTCGCGCCACAGCTTCAACGCGCTGCTGAAAACCCTGGAAGAGCCGCCCCCCTATGTGAAGTTCCTGCTGGCCACCACGGATCCACAGAAGCTGCCC…	GATCATGGCTCAGATTGAACGCTGGCGGCAGGCCTAACACATGCAAGTCGAGCGGCAGCGGGAAAGTAGCTTGCTACTTTTGCCGGCGAGCGGCGGACGGGTGAGTAATGCCTGGGAAATTGCCCAGTCGAGGGGGATAACAGTTGGAAACGACTGCTAATACCGCATACGCCCTACGGGGGAAAGCAGGGGACCTTCGGGCCTTGCGCGATTGGATATGCCCAGGTGGGATTAGCTAGTTGGTGAGGTAATGGCTCACCAAGGCGACGATCCCTAGCTGGTCTGAGAGGATGATCAGCCACACTGGAACTGAGACACGGTCCAGACTCCTACGGGAGGCAGCAGTGGGGAATATTGCACAATGGGGGAAACCCTGATGCAGCCATGCCGCGTGTGTGA…
CAF039	Positive		A. hydrophila (type A)		Aeromonas dhakensis				6547	Pool_4	Library_169	656	415	164	160	267	457	160	~1	~2	~3	~4	GTGCGTGAAGGTCTGATTGCCGTTATCTCCGTCAAGGTGCCTGACCCTAAGTTCTCCTCCCAGACCAAGGACAAGCTGGTCTCTTCCGAAGTGAAGACCGCAGTCGAACAGGCGATGGGCGAGAAGCTGGCCGACTTCCTGCTGGAAAACCCGGGCGATGCCAAGATCGTGGTCAACAAGATCATCGATGCGGCCCGTGCCCGTGAAGCGGCCCGCAAGGCTCGCGAACTGACCCGCCGCAAAGGCGCGCTGGATATTGCCGGTCTGCCCGGCAAGCTGGCCGACTGTCAGGAAAAAGACCCGGCGCTCTCCGAACTCTACATAGTGGAAGGGGACTCTGCTGGCGGTTCCGCCAAGCAGGGTCGCAACCGGAAGAACCAGGCCATCCTGCCGCTCAAG…	GACAAGGCCGTGGTAGCCGCCGTTGCCGAGCTGCAAGCGCTGTCTCAGCCCTGCGCAGACAACAACGCCATCGCTCAGGTAGGCACCATCTCCGCCAACTCCGACGAGAAAGTCGGCAAGCTGATTGCCGAAGCCATGGACAAAGTGGGCCGTGACGGCGTCATCACTGTAGAAGACGGTCAGGGTCTGGAAGACGAGCTGGCTGTGGTTGAAGGTATGCAGTTCGACCGTGGCTACCTCTCCCCGTACTTCGTCAACAAGCCGGAAACCGGTGCCGTCGAGCTGGACGACCCCTTCATCCTGCTGGTCGACAAGAAAATCTCCAACATCCGCGAAATGCTGCCGGTGCTGGAGGGCGTGGCCAAGGCTGGCAAGCCGCTGATCATCGTCGCCGAAGAC…	TTCCTGCACATGATGTTTGGCGTGCCGACCGAAGAGTACAAGGTCAACCCCATCGTCGAACGCGCCATGGACCGCATCTTCACCCTGCATGCGGATCACGAGCAGAACGCCTCCACCTCCACCGTGCGTCTGGCCGGCTCGTCCGGTGCCAACCCGTTCGCCTGTATCGCCGCGGGGATCGCCTCCCTGTGGGGACCGGCCCACGGCGGTGCCAACGAAGCCTGCCTCAAGATGCTCGAGGAGATCGGCTCCGTGGATCGCATCCCCGAGTACATCGCCAAGGCCAAGGACAAGAACGATCCGTTCCGTCTGATGGGCTTCGGTCACCGGGTCTACAAGAACCACGACCCCCGTGCCACCGTGATGCGCGAAACCTGTCACGAGGTACTGACCGAGCTG…	GCCGATATCTGGGTTCGTTATCAGCGAATGCGCGGTCACCAGGTGCACTTTGTCTGTGCCGACGATGCCCATGGCACCCCGATCATGCTCAAGGCCCAACAGCTGGGGATCACCCCGGAAGAGATGATCGCGGCAGTCTCCCAGGAGCACCAGGCCGACTTCGCCGGGTTCAACATCAGTTTTGACAACTATCACTCCACCCACAGCGACGAGAACCGTGAGCTGGCCGGGCTTATCTACGGCCGTCTGCAGGCCGGCGGCAAGATCAAAAGCCGCACCATCTCCCAGCTGTTCGATCCGGAAAAATCCATGTTCCTGCCGGATCGTTTCGTCAAGGGCACCTGCCCCAAGTGCAAGTCCCCGGAGCAGTATGGCGACAACTGCGACAGCTGCGGCGCT…	CCGATGATCGGTTTCCGCGGTGCGTCGCGCTACATCGCCGACAGCTTCCGCCCCTGTTTTGCCCTCGAATGCGAGGCGATCAAACGGGTGCGCGATGTGATGGGGCTGACCAACGTCGAGGTGATGATCCCCTTCGTGCGCACCGTGGGCGAGGCGGAGCAGGTGATCGACATCCTCGGTGAGAACGGTCTGCGCCGTGGCGAGCGGGGGCTCAAGGTGATCATGATGTGCGAGATCCCGAGCAACGCCCTGCTGGCAGACAAGTTCCTCGAGCACGTGGACGGCTTCTCCATCGGCTCCAACGACATGACCCAGCTCACCCTTGGACTTGACAGGGACTCGGGCCTTATCGCCCACCTGTTCGACGAGCGCAACGAGGCGGTCAAGGCGCTGCTGGCG…	CAGTTCGGCAAAGGTTCCATCATGCGTCTGGGCGACAGCAAGACCATGGATATCGAAGCCATCTCCACCGGCTCCCTCTCTCTGGACGTTGCGCTGGGGATCGGTGGTCTGCCGTGCGGTCGTATCGTCGAGATCTACGGCCCGGAATCTTCCGGTAAAACCACGCTGACCCTGCAGGTGATCGCCGAAGCCCAGAAGAAGGGCAAGACCTGTGCCTTCGTCGATGCGGAGCACGCACTCGACCCCATCTATGCTGCCAAGCTGGGCGTTAACGTCGACGACTTGCTCATCTCTCAGCCGGATACCGGTGAACAGGCGCTGGAGATCTGCGACATGCTGGTACGCTCCAACGCCGTTGACGTCATCATCGTCGACTCCGTGGCGGCCCTGACCCCGAAA…	GCGAAATCGACATCGCCAAGCGGATCGAAGACGGTATCAACCAGGTACAAAGCTCCGTCGCCGAGTACCCGGAAGCGATTACCTATCTGCTTGAACAATATGACAAGTATGAAGCCGAACAGCTGCGCCTGTCCGACATCATCTCCGGCTTCATCGATCCCAACGAGACCGACGACGTCGCACCGACCGCCACTCACATCGGCTCCGAGCTCAGCGAGGAAGATCTGGCTGACGAGGATGAAGATGAAGACGAAGACGAAGATGGTGATGGTGATGACTCCGACGATGATGGCGACGGTGGTCCGGATCCGGAAGTTGCTCGCGAGAAGTTCGGTGAGCTGCGCGCCCAGTACGAGGTAACCCGCCTCTCCATTCAGCAGAATGGCCGCGCGCACGAAG…	CGAGATCAAGAAGGCGTACAAGCGTCTGGCCATGAAGTATCACCCTGACCGCAACCAGGGCGATGCCGGGGCCGAAGAGAAGTTCAAAGAGGTCAAGGAAGCCTACGAGATCCTGACCGATGCCAATCTGCGTGCCCGCTATGACCAGTACGGTCACGCCGGGGTGGATCAGAGCCAGGGTGGCGGTGGCCACGGCGGCTTTGGCGGCGGCGCCGATTTCGGCGACATCTTCGGCGACGTGTTTGGCGATATTTTTGGTGGCAGCCGTGGCGGCGGCCGTCGTGGCCCGGCCCGTGGCTCCGATCTGCGCTACACCATGGAGCTGACGCTGGAAGAGGCGGTACGCGGGGTCTCCAAGGAGATCAAGGTGCCGACCCTGGTCCACTGTGAAGTCTGTAA…	ACCAACGCCCTGGAGCAGGGACGGCTGCATCACGCCTATCTGCTGAGCGGTACTCGCGGAGTCGGCAAGACCACCATCGCGCGCATCCTGGCCAAGAGTCTCAACTGCGAGCAGGGGATCAGCAGTCATCCGTGCGGCGTGTGCGACACCTGCCGCGAGATCGATCAGGGCAACTTCGTCGATCTGCTGGAGATAGACGCGGCGTCGCGCACCAAGGTGGAAGATACCCGCGAGCTGCTCGACAACGTCCAGTACCGACCGGCCCGTGGCCGTTTCAAGGTCTATCTCATCGACGAAGTGCACATGTTGTCGCGCCACAGCTTCAACGCGCTGCTGAAAACCCTGGAAGAGCCGCCCCCCTATGTGAAGTTCCTGCTGGCCACCACGGATCCACAGAAG…	GATCATGGCTCAGATTGAACGCTGGCGGCAGGCCTAACACATGCAAGTCGAGCGGCAGCGGGAAAGTAGCTTGCTACTTTTGCCGGCGAGCGGCGGACGGGTGAGTAATGCCTGGGAAATTGCCCAGTCGAGGGGGATAACAGTTGGAAACGACTGCTAATACCGCATACGCCCTACGGGGGAAAGCAGGGGACCTTCGGGCCTTGCGCGATTGGATATGCCCAGGTGGGATTAGCTAGTTGGTGAGGTAATGGCTCACCAAGGCGACGATCCCTAGCTGGTCTGAGAGGATGATCAGCCACACTGGAACTGAGACACGGTCCAGACTCCTACGGGAGGCAGCAGTGGGGAATATTGCACAATGGGGGAAACCCTGATGCAGCCATGCCGCGTGTGTGA…
CAF040	Negative		Aeromonas spp		Aeromonas spp				26	Pool_4	Library_170
CAF041	Negative		Aeromonas spp		Aeromonas spp				1201	Pool_4	Library_171	NF	~244	~400	~519	~357	~360	143		~2	~3	~4	GTGCGTGAAGGTCTGATTGCCGTTATCTCCGTCAAGGTGCCTGACCCTAAGTTCTCCTCCCAGACCAAGGACAAGCTGGTCTCTTCCGAAGTGAAGACCGCCGTTGAACAGGCGATGGGTGAGAAGCTGGCGGACTTCCTGCTGGAAAACCCGGGCGATGCCAAGATCGTGGTCAACAAGATCATCGATGCGGCCCGTGCCCGTGAAGCGGCCCGCAAAGCCCGCGAACTGACCCGCCGCAAAGGCGCGCTGGATATCGCCGGTCTGCCCGGCAAGCTGGCTGACTGTCAGGAAAAAGACCCGGCTCTATCCGAACTCTACATAGTGGAAGGGGACTCTGCTGGCGGTTCCGCCAAGCAGGGTCGCAACCGTAAGAACCAGGCCATCCTGCCGCTCAAG…	GACAAGGCCGTTGTGGCTGCTGTTGCCGAGCTGCAAGCACTGTCCCAGCCGTGCGCCGACAGCAATGCCATCGCTCAGGTGGGCACCATCTCCGCAAACTCCGACGAGAAAGTGGGCAAGCTGATTGCTGAAGCCATGGACAAAGTGGGTCGCGATGGCGTCATCACCGTTGAAGATGGTCAGGGTCTGGAAGATGAGCTGGCAGTTGTTGAAGGTATGCAGTTCGACCGCGGCTACCTGTCCCCCTACTTCATCAACAAGCAAGAGACCGGTTCCGTTGAACTGGACGACCCGTTCATCCTGCTGGTTGACAAGAAAGTCTCCAACATCCGCGAAATGCTGCCGGTGCTGGAAGGCGTTGCCAAAGCTGGCAAGCCGCTGCTGATTGTTGCTGAAGAC…	TTCCTGCACATGATGTTTGGCGTGCCGACCGAAGAGTACAAGGTCAACCCCATCGTCGAACGCGCCATGGACCGCATCTTCACCCTGCATGCGGATCACGAGCAGAACGCCTCCACCTCCACCGTGCGTCTGGCCGGCTCGTCCGGTGCCAACCCGTTCGCCTGTATCGCCGCGGGGATCGCCTCCCTGTGGGGACCGGCCCACGGCGGTGCCAACGAAGCCTGCCTCAAGATGCTCGAGGAGATCGGCTCCGTGGATCGCATCCCCGAGTACATCGCCAAGGCCAAGGACAAGAACGATCCGTTCCGTCTGATGGGCTTCGGTCACCGGGTCTACAAGAACCACGACCCCCGTGCCACCGTGATGCGCGAAACCTGTCACGAGGTACTGACCGAGCTG…	GCCGATATCTGGGTTCGTTATCAGCGAATGCGCGGTCATCAGGTGCACTTCATCTGTGCCGATGATGCCCACGGCACCCCGATCATGCTCAAGGCACAGCAGATGGGGATCACCCCGGAAGAGATGATTGCCGCTGTCTCCAAGGAGCACCAGGCCGATTTCGCCGGGTTCAACATCAGCTTTGACAACTATCACTCTACCCACAGCGACGAGAACCGTGAGCTGGCGGAGCTGATCTATGGCCGCCTGACCATCTCCCAGCTGTTCGATCCGGAAAAATCCATGTTCCTGCCGGACCGTTTCGTCAAGGGAACCTGCCCCAAGTGCAAATCTCCGGAGCAGTATGGCGACAACTGCGACAGCTGCGGCGCTACCTACAGCCCGACTGAGCTTATCGAT…	CCGATGATCGGTTTTCGTGGCGCATCCCGCTACATCGCCGACAGCTTCCGCCCCTGCTTTGCCCTCGAGTGCGAGGCGATCAAGCGGGTGCGCGATGTGATGGGATTGACCAACGTCGAGGTGATGATCCCCTTCGTGCGCACCGTGGGCGAGGCGGAGCAGGTGATCGACATCCTGGCCGAGAACGGTCTGCGCCGCGGCGAGCGGGGGCTCAAGGTGATCATGATGTGCGAGATCCCGAGTAACGCCCTGCTGGCAGACAAGTTCCTCGAGCACGTGGACGGCTTCTCCATCGGCTCCAACGACATGACCCAGCTCACCCTTGGACTTGACAGGGACTCGGGCCTTATCGCCCATCTGTTCGACGAGCGCAACGAGGCGGTCAAGGCGCTGCTGGCG…	CAGTTCGGCAAAGGTTCCATCATGCGTCTGGGCGACAGCAAGACCATGGATATCGAAGCCATCTCTACCGGTTCCCTCTCGCTGGACGTGGCGCTGGGCATTGGCGGTCTGCCGTGTGGCCGTATCGTCGAAATCTACGGCCCGGAATCTTCCGGTAAAACCACCCTCACCCTGCAGGTGATCGCGGAAGCCCAGAAGAAAGGCAAAACCTGTGCCTTCGTCGATGCGGAACACGCTCTCGACCCTATCTACGCTGCCAAGCTGGGCGTCAACGTCGACGACCTGCTCATCTCCCAGCCGGATACCGGCGAACAGGCGCTGGAGATCTGCGACATGCTGGTTCGCTCCAACGCGGTTGACGTTATCATCGTCGACTCCGTGGCGGCCCTGACGCCGAAA…		GACCGCAACCAGGGTGATGCCGCATCCGAAGAGAAGTTCAAAGAGGTCAAGGAAGCCTACGAGGTCCTGACCGATGCCAACCTGCGTGCCCGTTATGACCAGTACGGTCACGCCGGCGTGGATCAGAGCCAGGGTGGCGGTGGCCACGGCGGCTTTGGCGGCGGCGCCGATTTCGGCGACATCTTCGGCGACGTGTTTGGCGATATTTTTGGTGGCAGCCGTGGTGGCGGCCGTCGTGGTCCGGCCCGTGGCTCCGACCTGCGTTACACCATGGAACTGACGCTGGAAGAGGCGGTACGCGGGGTCTCCAAGGAGATCAAGGTGCCGACTCTGGTCCACTGCGAAGTCTGTAACGGCTCCGGTGCCCACACCGGCAGCAGTGCCCAGACCTGCCCGACC…	GCCCTGGAGCAGGGACGGCTGCATCACGCCTATCTACTGAGCGGTACCCGTGGGGTCGGCAAGACCACCATCGCCCGTATTCTGGCCAAGAGCCTCAACTGCGAGCAGGGGATCAGCAGCCACCCATGCGGTGTCTGCGATACCTGCCGCGAGATCGATCAGGGCAACTTTGTCGACTTGCTGGAGATTGACGCGGCGTCGCGAACCAAGGTGGAAGATACCCGTGAGCTGCTCGACAACGTGCAGTACCGCCCGGCCCGTGGCCGCTTCAAGGTCTACCTCATCGATGAAGTGCACATGTTGTCGCGCCACAGCTTCAACGCGTTGCTGAAAACCCTGGAAGAGCCCCCCCCCTATGTGAAGTTTCTGCTGGCCACCACGGATCCGCAGAAGCTGCCC…	GATCATGGCTCAGATTGAACGCTGGCGGCAGGCCTAACACATGCAAGTCGAGCGGCAGCGGGAAAGTAGCTTGCTACTTTTGCCGGCGAGCGGCGGACGGGTGAGTAATGCCTGGGGATCTGCCCAGTCGAGGGGGATAACTACTGGAAACGGTAGCTAATACCGCATACGCCCTACGGGGGAAAGCAGGGGACCTTCGGGCCTTGCGCGATTGGATGAACCCAGGTGGGATTAGCTAGTTGGTGAGGTAATGGCTCACCAAGGCGACGATCCCTAGCTGGTCTGAGAGGATGATCAGCCACACTGGAACTGAGACACGGTCCAGACTCCTACGGGAGGCAGCAGTGGGGAATATTGCACAATGGGGGAAACCCTGATGCAGCCATGCCGCGTGTGTGA…
CAF043	Positive		A. hydrophila (type A)		Aeromonas dhakensis				1583	Pool_4	Library_172	656	415	164	160	267	457	160	~1	~2	~3	~4	GTGCGTGAAGGTCTGATTGCCGTTATCTCCGTCAAGGTGCCTGACCCTAAGTTCTCCTCCCAGACCAAGGACAAGCTGGTCTCTTCCGAAGTGAAGACCGCAGTCGAACAGGCGATGGGCGAGAAGCTGGCCGACTTCCTGCTGGAAAACCCGGGCGATGCCAAGATCGTGGTCAACAAGATCATCGATGCGGCCCGTGCCCGTGAAGCGGCCCGCAAGGCTCGCGAACTGACCCGCCGCAAAGGCGCGCTGGATATTGCCGGTCTGCCCGGCAAGCTGGCCGACTGTCAGGAAAAAGACCCGGCGCTCTCCGAACTCTACATAGTGGAAGGGGACTCTGCTGGCGGTTCCGCCAAGCAGGGTCGCAACCGGAAGAACCAGGCCATCCTGCCGCTCAAG…	GACAAGGCCGTGGTAGCCGCCGTTGCCGAGCTGCAAGCGCTGTCTCAGCCCTGCGCAGACAACAACGCCATCGCTCAGGTAGGCACCATCTCCGCCAACTCCGACGAGAAAGTCGGCAAGCTGATTGCCGAAGCCATGGACAAAGTGGGCCGTGACGGCGTCATCACTGTAGAAGACGGTCAGGGTCTGGAAGACGAGCTGGCTGTGGTTGAAGGTATGCAGTTCGACCGTGGCTACCTCTCCCCGTACTTCGTCAACAAGCCGGAAACCGGTGCCGTCGAGCTGGACGACCCCTTCATCCTGCTGGTCGACAAGAAAATCTCCAACATCCGCGAAATGCTGCCGGTGCTGGAGGGCGTGGCCAAGGCTGGCAAGCCGCTGATCATCGTCGCCGAAGAC…	TTCCTGCACATGATGTTTGGCGTGCCGACCGAAGAGTACAAGGTCAACCCCATCGTCGAACGCGCCATGGACCGCATCTTCACCCTGCATGCGGATCACGAGCAGAACGCCTCCACCTCCACCGTGCGTCTGGCCGGCTCGTCCGGTGCCAACCCGTTCGCCTGTATCGCCGCGGGGATCGCCTCCCTGTGGGGACCGGCCCACGGCGGTGCCAACGAAGCCTGCCTCAAGATGCTCGAGGAGATCGGCTCCGTGGATCGCATCCCCGAGTACATCGCCAAGGCCAAGGACAAGAACGATCCGTTCCGTCTGATGGGCTTCGGTCACCGGGTCTACAAGAACCACGACCCCCGTGCCACCGTGATGCGCGAAACCTGTCACGAGGTACTGACCGAGCTG…	GCCGATATCTGGGTTCGTTATCAGCGAATGCGCGGTCACCAGGTGCACTTTGTCTGTGCCGACGATGCCCATGGCACCCCGATCATGCTCAAGGCCCAACAGCTGGGGATCACCCCGGAAGAGATGATCGCGGCAGTCTCCCAGGAGCACCAGGCCGACTTCGCCGGGTTCAACATCAGTTTTGACAACTATCACTCCACCCACAGCGACGAGAACCGTGAGCTGGCCGGGCTTATCTACGGCCGTCTGCAGGCCGGCGGCAAGATCAAAAGCCGCACCATCTCCCAGCTGTTCGATCCGGAAAAATCCATGTTCCTGCCGGATCGTTTCGTCAAGGGCACCTGCCCCAAGTGCAAGTCCCCGGAGCAGTATGGCGACAACTGCGACAGCTGCGGCGCT…	CCGATGATCGGTTTCCGCGGTGCGTCGCGCTACATCGCCGACAGCTTCCGCCCCTGTTTTGCCCTCGAATGCGAGGCGATCAAACGGGTGCGCGATGTGATGGGGCTGACCAACGTCGAGGTGATGATCCCCTTCGTGCGCACCGTGGGCGAGGCGGAGCAGGTGATCGACATCCTCGGTGAGAACGGTCTGCGCCGTGGCGAGCGGGGGCTCAAGGTGATCATGATGTGCGAGATCCCGAGCAACGCCCTGCTGGCAGACAAGTTCCTCGAGCACGTGGACGGCTTCTCCATCGGCTCCAACGACATGACCCAGCTCACCCTTGGACTTGACAGGGACTCGGGCCTTATCGCCCACCTGTTCGACGAGCGCAACGAGGCGGTCAAGGCGCTGCTGGCG…	CAGTTCGGCAAAGGTTCCATCATGCGTCTGGGCGACAGCAAGACCATGGATATCGAAGCCATCTCCACCGGCTCCCTCTCTCTGGACGTTGCGCTGGGGATCGGTGGTCTGCCGTGCGGTCGTATCGTCGAGATCTACGGCCCGGAATCTTCCGGTAAAACCACGCTGACCCTGCAGGTGATCGCCGAAGCCCAGAAGAAGGGCAAGACCTGTGCCTTCGTCGATGCGGAGCACGCACTCGACCCCATCTATGCTGCCAAGCTGGGCGTTAACGTCGACGACTTGCTCATCTCTCAGCCGGATACCGGTGAACAGGCGCTGGAGATCTGCGACATGCTGGTACGCTCCAACGCCGTTGACGTCATCATCGTCGACTCCGTGGCGGCCCTGACCCCGAAA…	ATCGCCAAGCGGATCGAAGACGGTATCAACCAGGTACAAAGCTCCGTCGCCGAGTACCCGGAAGCGATTACCTATCTGCTTGAACAATATGACAAGTATGAAGCCGAACAGCTGCGCCTGTCCGACATCATCTCCGGCTTCATCGATCCCAACGAGACCGACGACGTCGCACCGACCGCCACTCACATCGGCTCCGAGCTCAGCGAGGAAGATCTGGCTGACGAGGATGAAGATGAAGACGAAGACGAAGATGGTGATGGTGATGACTCCGACGATGATGGCGACGGTGGTCCGGATCCGGAAGTTGCTCGCGAGAAGTTCGGTGAGCTGCGCGCCCAGTACGAGGTAACCCGCCTCTCCATTCAGCAGAATGGCCGCGCGCACGAAGATACCCAGAAT…	TCAAGAAGGCGTACAAGCGTCTGGCCATGAAGTATCACCCTGACCGCAACCAGGGCGATGCCGGGGCCGAAGAGAAGTTCAAAGAGGTCAAGGAAGCCTACGAGATCCTGACCGATGCCAATCTGCGTGCCCGCTATGACCAGTACGGTCACGCCGGGGTGGATCAGAGCCAGGGTGGCGGTGGCCACGGCGGCTTTGGCGGCGGCGCCGATTTCGGCGACATCTTCGGCGACGTGTTTGGCGATATTTTTGGTGGCAGCCGTGGCGGCGGCCGTCGTGGCCCGGCCCGTGGCTCCGATCTGCGCTACACCATGGAGCTGACGCTGGAAGAGGCGGTACGCGGGGTCTCCAAGGAGATCAAGGTGCCGACCCTGGTCCACTGTGAAGTCTGTAACGGCT…	GCCCTGGAGCAGGGACGGCTGCATCACGCCTATCTGCTGAGCGGTACTCGCGGAGTCGGCAAGACCACCATCGCGCGCATCCTGGCCAAGAGTCTCAACTGCGAGCAGGGGATCAGCAGTCATCCGTGCGGCGTGTGCGACACCTGCCGCGAGATCGATCAGGGCAACTTCGTCGATCTGCTGGAGATAGACGCGGCGTCGCGCACCAAGGTGGAAGATACCCGCGAGCTGCTCGACAACGTCCAGTACCGACCGGCCCGTGGCCGTTTCAAGGTCTATCTCATCGACGAAGTGCACATGTTGTCGCGCCACAGCTTCAACGCGCTGCTGAAAACCCTGGAAGAGCCGCCCCCCTATGTGAAGTTCCTGCTGGCCACCACGGATCCACAGAAGCTGCCC…	GATCATGGCTCAGATTGAACGCTGGCGGCAGGCCTAACACATGCAAGTCGAGCGGCAGCGGGAAAGTAGCTTGCTACTTTTGCCGGCGAGCGGCGGACGGGTGAGTAATGCCTGGGAAATTGCCCAGTCGAGGGGGATAACAGTTGGAAACGACTGCTAATACCGCATACGCCCTACGGGGGAAAGCAGGGGACCTTCGGGCCTTGCGCGATTGGATATGCCCAGGTGGGATTAGCTAGTTGGTGAGGTAATGGCTCACCAAGGCGACGATCCCTAGCTGGTCTGAGAGGATGATCAGCCACACTGGAACTGAGACACGGTCCAGACTCCTACGGGAGGCAGCAGTGGGGAATATTGCACAATGGGGGAAACCCTGATGCAGCCATGCCGCGTGTGTGA…
CAF044	Negative		Aeromonas spp		Aeromonas spp				1088	Pool_4	Library_173	NF	~251	~53	~471	~354	~325	~7		~2	~3	~4	GTGCGTGAAGGTCTGATTGCCGTTATCTCCGTCAAGGTGCCGGATCCCAAGTTCTCCTCCCAGACCAAAGACAAGCTGGTCTCTTCCGAAGTGAAGACCGCCGTCGAACAGGCGATGGGTGAGAAGCTGGCCGACTTCCTGCTGGAAAACCCGGGCGATGCCAAGATCGTGGTCAACAAGATCATCGATGCGGCCCGTGCCCGCGAAGCGGCCCGCAAGGCCCGCGAACTGACTCGCCGTAAAGGCGCGCTGGATATTGCCGGTCTGCCCGGCAAGCTGGCCGACTGTCAGGAAAAAGACCCGGCGCTCTCCGAACTCTACATAGTGGAAGGGGACTCTGCTGGCGGTTCCGCCAAGCAGGGTCGCAACCGGAAGAACCAGGCCATCCTGCCGCTCAAG…	GACAAAGCCGTTGTGGCTGCCGTTGCCGAGCTGCAAGCACTGTCCCAGCCGTGCGCTGACAGCAATGCCATTGCTCAGGTGGGCACCATCTCCGCCAACTCCGACGAGAAAGTGGGCAAGCTGATTGCCGAAGCCATGGACAAAGTGGGTCGCGATGGCGTCATCACCGTTGAAGATGGTCAGGGTCTGGAAGATGAGCTGGCAGTTGTTGAAGGTATGCAGTTCGACCGCGGCTACCTGTCCCCCTACTTCATCAACAAGCAAGAGACCGGTTCCGTTGAACTGGACGACCCGTTCATTCTGCTGGTTGACAAGAAAGTCTCCAACATCCGCGAAATGCTGCCGGTGCTGGAAGGCGTTGCCAAAGCTGGCAAGCCGCTGCTGATTGTTGCTGAAGAC…	TTCCTGCACATGATGTTTGGCGTGCCGACCGAAGAGTACAAGGTCAACCCCATCGTTGAACGCGCCATGGATCGTATCTTTACCCTCCATGCGGATCACGAGCAGAACGCCTCCACCTCCACCGTTCGTCTGGCTGGATCCTCCGGTGCCAACCCGTTCGCCTGTATCGCCGCGGGGATCGCCTCCCTGTGGGGACCGGCCCACGGTGGTGCCAACGAAGCCTGCCTGCGCATGCTGGAAGAGATCGGCTCGGTGGATCGCATCCCCGAGTACATCGCCAAGGCCAAGGACAAGAATGATCCGTTCCGTCTGATGGGCTTCGGTCACCGTGTCTACAAAAATCACGACCCCCGTGCCACTGTGATGCGCGAAACCTGCCACGAAGTACTGACCGAGCTG…	GCCGATATCTGGGTTCGTTATCAGCGAATGCGCGGTCATCAGGTGCACTTCATCTGTGCCGATGATGCCCACGGCACCCCGATCATGCTCAAGGCACAGCAGATGGGGATCACCCCGGAAGAGATGATTGCCGCTGTCTCCAAGGAGCACCAGGCCGACTTCGCCGGGTTCAACATCAGCTTTGACAACTATCACTCCACCCACAGCGACGAAAACCGCGAGCTGGCGGAGTTGATCTACGGCCGCCTGAAAAATGGTGGCTTTATCAAGAGCCGCACCATCTCCCAGCTGTTCGATCCGGAAAAATCCATGTTCCTGCCGGACCGTTTCGTCAAGGGTACCTGCCCCAAGTGCAAATCTCCGGAGCAGTATGGCGACAACTGTGACAGCTGCGGCGCC…	CCGCTACATTGCCGACAGCTTCCGCCCCTGTTTTGCCCTCGAGTGCGAGGCGATCGGGTGCGCGATGTGATGGGGTTGACCAACGTCGAGGTGATGATCCCCTTCGTGCGCACCGTGGGCGAGGCGGAGCAGGTGATCGACATCCTGGCCGAGAACGGTCTGCGCCGCGGCGAGCGGGGGCTCAAGGTGATCATGATGTGCGAGATCCCGAGCAACGCCCTCTTGGCAGACAAGTTCCTCGAGCACGTGGACGGCTTCTCCATCGGCTCCAATGACATGACCCAGCTCACCCTTGGGCTGGATCGGGACTCGGGGCTGATTGCCCACCTGTTCGACGAGCGCAACGAGGCGGTCAAGGCGCTGCTGGCGATGGCGATCCAGGCTGCGCGCAAGGCGGGC…	CAGTTCGGCAAAGGTTCCATCATGCGTCTGGGCGACAGCAAGACCATGGATATCGAAGCCATCTCTACCGGTTCCCTCTCGCTGGACGTGGCGCTGGGCATTGGCGGTCTGCCGTGTGGCCGTATCGTCGAAATCTACGGCCCGGAATCTTCCGGTAAAACCACCCTCACCCTGCAGGTGATCGCGGAAGCCCAGAAGAAAGGCATCTATGCTGCCAAGCTGGGCGTCAACGTCGACGACTTGCTCATCTCTCAACCGGATACCGGTGAACAGGCGCTGGAAATCTGCGACATGCTGGTGCGCTCCAATGCGGTTGACGTCATCATCGTCGACTCCGTGGCTGCCCTGACGCCGAAAGCGGAAATCGAAGGGGAGATGGGTGACTCCCACGTTGGCCTG…		GAAGGCGTACAAGCGCCTGGCCATGAAGTATCACCCGGATCGTAACCAGGGTGATGCCGCATCCGAAGAGAAGTTCAAAGAGGTCAAGGAAGCCTACGAGGTCCTGACCGATGCCAACCTGCGTGCCCGTTACGACCAGTACGGCCATGCCGGTGTCGACCCGAGCCAGGGTGGCGGTGGCCACGGTGGCTTTGGCGGCGGTGCCGACTTCGCCGACATGTTTGGTGACGTGCCGTGGTGGTGCCCGTCGTGGCCCGGCCCGTGGCTCCGACCTGCGTTACACCATGGAGCTGACGCTGGAAGAGGCGGTACGCGGGGTCTCCAAGGAGATCAAGGTGCCGACTCTGGTTCACTGCGAAGTCTGTAACGGCTCCGGTGCCCATACTGGCAGCAGTGCCC…	GCCCTGGAGCAGGGACGGCTGCATCACGCCTATCTACTGAGCGGTACCCGCGGGGTCGGCAAGACCACCATCGCCCGTATTCTGGCCAAGAGCCTCAACTGCGAGCAGGGGATCAGCAGCCATCCGTGCGGCGTCTGCGATACCTGCCGCGAGATCGATCAGGGCAACTTTGTCGACCTGCTGGAGATTGACGCGGCGTCCCGCACCAAGGTGGAAGATACCCGCGAGCTGCTCGACAACGTGCAGTACCGCCCGGCCCGTGGCCGCTTCAAGGTCTACCTCATCGATGAAGTGCACATGTTGTCGCGCCACAGCTTCAACGCGCTGCTGAAAACCCTGGAAGAGCCGCCCCCCTATGTGAAGTTTCTGCTGGCCACCACGGATCCGCAGAAGCTGCCC…	GATCATGGCTCAGATTGAACGCTGGCGGCAGGCCTAACACATGCAAGTCGAGCGGCAGCGGGAAAGTAGCTTGCTACTTTTGCCGGCGAGCGGCGGACGGGTGAGTAATGCCTGGGGATCTGCCCAGTCGAGGGGGATAACTACTGGAAACGGTAGCTAATACCGCATACGCCCTACGGGGGAAAGCAGGGGACCTTCGGGCCTTGCGCGATTGGATGAACCCAGGTGGGATTAGCTAGTTGGTGAGGTAATGGCTCACCAAGGCGACGATCCCTAGCTGGTCTGAGAGGATGATCAGCCACACTGGAACTGAGACACGGTCCAGACTCCTACGGGAGGCAGCAGTGGGGAATATTGCACAATGGGGGAAACCCTGATGCAGCCATGCCGCGTGTGTGA…
CAF045	Positive		A. hydrophila (type A)		Aeromonas dhakensis				6069	Pool_4	Library_174	656	415	164	160	267	457	160	~1	~2	~3	~4	GTGCGTGAAGGTCTGATTGCCGTTATCTCCGTCAAGGTGCCTGACCCTAAGTTCTCCTCCCAGACCAAGGACAAGCTGGTCTCTTCCGAAGTGAAGACCGCAGTCGAACAGGCGATGGGCGAGAAGCTGGCCGACTTCCTGCTGGAAAACCCGGGCGATGCCAAGATCGTGGTCAACAAGATCATCGATGCGGCCCGTGCCCGTGAAGCGGCCCGCAAGGCTCGCGAACTGACCCGCCGCAAAGGCGCGCTGGATATTGCCGGTCTGCCCGGCAAGCTGGCCGACTGTCAGGAAAAAGACCCGGCGCTCTCCGAACTCTACATAGTGGAAGGGGACTCTGCTGGCGGTTCCGCCAAGCAGGGTCGCAACCGGAAGAACCAGGCCATCCTGCCGCTCAAG…	GACAAGGCCGTGGTAGCCGCCGTTGCCGAGCTGCAAGCGCTGTCTCAGCCCTGCGCAGACAACAACGCCATCGCTCAGGTAGGCACCATCTCCGCCAACTCCGACGAGAAAGTCGGCAAGCTGATTGCCGAAGCCATGGACAAAGTGGGCCGTGACGGCGTCATCACTGTAGAAGACGGTCAGGGTCTGGAAGACGAGCTGGCTGTGGTTGAAGGTATGCAGTTCGACCGTGGCTACCTCTCCCCGTACTTCGTCAACAAGCCGGAAACCGGTGCCGTCGAGCTGGACGACCCCTTCATCCTGCTGGTCGACAAGAAAATCTCCAACATCCGCGAAATGCTGCCGGTGCTGGAGGGCGTGGCCAAGGCTGGCAAGCCGCTGATCATCGTCGCCGAAGAC…	TTCCTGCACATGATGTTTGGCGTGCCGACCGAAGAGTACAAGGTCAACCCCATCGTCGAACGCGCCATGGACCGCATCTTCACCCTGCATGCGGATCACGAGCAGAACGCCTCCACCTCCACCGTGCGTCTGGCCGGCTCGTCCGGTGCCAACCCGTTCGCCTGTATCGCCGCGGGGATCGCCTCCCTGTGGGGACCGGCCCACGGCGGTGCCAACGAAGCCTGCCTCAAGATGCTCGAGGAGATCGGCTCCGTGGATCGCATCCCCGAGTACATCGCCAAGGCCAAGGACAAGAACGATCCGTTCCGTCTGATGGGCTTCGGTCACCGGGTCTACAAGAACCACGACCCCCGTGCCACCGTGATGCGCGAAACCTGTCACGAGGTACTGACCGAGCTG…	GCCGATATCTGGGTTCGTTATCAGCGAATGCGCGGTCACCAGGTGCACTTTGTCTGTGCCGACGATGCCCATGGCACCCCGATCATGCTCAAGGCCCAACAGCTGGGGATCACCCCGGAAGAGATGATCGCGGCAGTCTCCCAGGAGCACCAGGCCGACTTCGCCGGGTTCAACATCAGTTTTGACAACTATCACTCCACCCACAGCGACGAGAACCGTGAGCTGGCCGGGCTTATCTACGGCCGTCTGCAGGCCGGCGGCAAGATCAAAAGCCGCACCATCTCCCAGCTGTTCGATCCGGAAAAATCCATGTTCCTGCCGGATCGTTTCGTCAAGGGCACCTGCCCCAAGTGCAAGTCCCCGGAGCAGTATGGCGACAACTGCGACAGCTGCGGCGCT…	CCGATGATCGGTTTCCGCGGTGCGTCGCGCTACATCGCCGACAGCTTCCGCCCCTGTTTTGCCCTCGAATGCGAGGCGATCAAACGGGTGCGCGATGTGATGGGGCTGACCAACGTCGAGGTGATGATCCCCTTCGTGCGCACCGTGGGCGAGGCGGAGCAGGTGATCGACATCCTCGGTGAGAACGGTCTGCGCCGTGGCGAGCGGGGGCTCAAGGTGATCATGATGTGCGAGATCCCGAGCAACGCCCTGCTGGCAGACAAGTTCCTCGAGCACGTGGACGGCTTCTCCATCGGCTCCAACGACATGACCCAGCTCACCCTTGGACTTGACAGGGACTCGGGCCTTATCGCCCACCTGTTCGACGAGCGCAACGAGGCGGTCAAGGCGCTGCTGGCG…	CAGTTCGGCAAAGGTTCCATCATGCGTCTGGGCGACAGCAAGACCATGGATATCGAAGCCATCTCCACCGGCTCCCTCTCTCTGGACGTTGCGCTGGGGATCGGTGGTCTGCCGTGCGGTCGTATCGTCGAGATCTACGGCCCGGAATCTTCCGGTAAAACCACGCTGACCCTGCAGGTGATCGCCGAAGCCCAGAAGAAGGGCAAGACCTGTGCCTTCGTCGATGCGGAGCACGCACTCGACCCCATCTATGCTGCCAAGCTGGGCGTTAACGTCGACGACTTGCTCATCTCTCAGCCGGATACCGGTGAACAGGCGCTGGAGATCTGCGACATGCTGGTACGCTCCAACGCCGTTGACGTCATCATCGTCGACTCCGTGGCGGCCCTGACCCCGAAA…	AGGCGAAATCGACATCGCCAAGCGGATCGAAGACGGTATCAACCAGGTACAAAGCTCCGTCGCCGAGTACCCGGAAGCGATTACCTATCTGCTTGAACAATATGACAAGTATGAAGCCGAACAGCTGCGCCTGTCCGACATCATCTCCGGCTTCATCGATCCCAACGAGACCGACGACGTCGCACCGACCGCCACTCACATCGGCTCCGAGCTCAGCGAGGAAGATCTGGCTGACGAGGATGAAGATGAAGACGAAGACGAAGATGGTGATGGTGATGACTCCGACGATGATGGCGACGGTGGTCCGGATCCGGAAGTTGCTCGCGAGAAGTTCGGTGAGCTGCGCGCCCAGTACGAGGTAACCCGCCTCTCCATTCAGCAGAATGGCCGCGCGCACGA…	ATCAAGAAGGCGTACAAGCGTCTGGCCATGAAGTATCACCCTGACCGCAACCAGGGCGATGCCGGGGCCGAAGAGAAGTTCAAAGAGGTCAAGGAAGCCTACGAGATCCTGACCGATGCCAATCTGCGTGCCCGCTATGACCAGTACGGTCACGCCGGGGTGGATCAGAGCCAGGGTGGCGGTGGCCACGGCGGCTTTGGCGGCGGCGCCGATTTCGGCGACATCTTCGGCGACGTGTTTGGCGATATTTTTGGTGGCAGCCGTGGCGGCGGCCGTCGTGGCCCGGCCCGTGGCTCCGATCTGCGCTACACCATGGAGCTGACGCTGGAAGAGGCGGTACGCGGGGTCTCCAAGGAGATCAAGGTGCCGACCCTGGTCCACTGTGAAGTCTGTAACGGC…	GCCCTGGAGCAGGGACGGCTGCATCACGCCTATCTGCTGAGCGGTACTCGCGGAGTCGGCAAGACCACCATCGCGCGCATCCTGGCCAAGAGTCTCAACTGCGAGCAGGGGATCAGCAGTCATCCGTGCGGCGTGTGCGACACCTGCCGCGAGATCGATCAGGGCAACTTCGTCGATCTGCTGGAGATAGACGCGGCGTCGCGCACCAAGGTGGAAGATACCCGCGAGCTGCTCGACAACGTCCAGTACCGACCGGCCCGTGGCCGTTTCAAGGTCTATCTCATCGACGAAGTGCACATGTTGTCGCGCCACAGCTTCAACGCGCTGCTGAAAACCCTGGAAGAGCCGCCCCCCTATGTGAAGTTCCTGCTGGCCACCACGGATCCACAGAAGCTGCCC…	GATCATGGCTCAGATTGAACGCTGGCGGCAGGCCTAACACATGCAAGTCGAGCGGCAGCGGGAAAGTAGCTTGCTACTTTTGCCGGCGAGCGGCGGACGGGTGAGTAATGCCTGGGAAATTGCCCAGTCGAGGGGGATAACAGTTGGAAACGACTGCTAATACCGCATACGCCCTACGGGGGAAAGCAGGGGACCTTCGGGCCTTGCGCGATTGGATATGCCCAGGTGGGATTAGCTAGTTGGTGAGGTAATGGCTCACCAAGGCGACGATCCCTAGCTGGTCTGAGAGGATGATCAGCCACACTGGAACTGAGACACGGTCCAGACTCCTACGGGAGGCAGCAGTGGGGAATATTGCACAATGGGGGAAACCCTGATGCAGCCATGCCGCGTGTGTGA…
CAF046	Negative		Aeromonas spp		Aeromonas spp				975	Pool_4	Library_175	NF	~235	32		~280	~30	32		~2	~3	~4	GTGCGTGAAGGTCTGATTGCCGTTATCTCCGTCAAGGTGCCGGATCCCAAGTTCTCCTCCCAGACCAAAGACAAGCTGGTCTCTTCCGAAGTGAAGACCGCCGTTGAACAGGCGATGGGTGAGAAGCTGGCCGACTTCCTGCTGGAAAACCCGGGCGATGCCAAGATCGTGGTCAACAAGATCATCGATGCGGCCCGTGCCCGCGAAGCGGCCCGCAAAGCCCGCGAACTGACTCGCCGCAAAGGCGCGCTGGATATTGCCGGTCTGCCCGGCAAGCTGGCTGACTGTCAGGAAAAAGACCCGGCTCTCTCCGAACTCTACATAGTGGAAGGGGACTCTGCTGGCGGTTCTGCCAAGCAGGGCCGCAACCGGAAGAACCAGGCCATCCTGCCGCTCAAG…	GACAAGGCCGTTGTGGCTGCTGTTGCTGAACTGCAAGCACTGTCCCAGCCGTGCGCCGACAGCAATGCCATCGCTCAGGTGGGCACCATCTCCGCCAACTCCGACGAGAAAGTGGGCAAGCTGATTGCCGAAGCCATGGACAAAGTGGGTCGCGATGGCGTCATCACCGTTGAAGATGGTCAGGGTCTGGAAGATGAGCTGGCAGTTGTTGAAGGTATGCAGTTCGACCGCGGCTACCTGTCCCCCTACTTCATCAACAAGCAAGAGACCGGTTCCGTTGAACTGGACGACCCGTTCATCCTGCTGGTTGACAAGAAAGTCTCCAACATCCGCGAAATGCTGCCGGTGTTGGAAGGCGTTGCCAAAGCTGGCAAGCCGCTGCTGATTGTTGCTGAAGAC…		GCCGATATCTGGGTTCGTTATCAGCGAATGCGCGGTCATCAGGTGCACTTCATCTGTGCCGATGATGCCCACGGCACCCCGATCATGCTCAAGGCACAGCAGATGGGGATCACCCCGGAAGAGATGATTGCCGCTGTCTCCCAAGAGCACCAGGCCGACTTCGCCGGGTTCAACATCAGCTTTGACAACTATCACTCCACCCACAGCGACGAGAACCGCGAGCTGGCGGAGTTGATCTACGGCCGTCTGAAAAATGGTGGCTTTATCAAGAGCCGCACCATGTTCCTGCCGGATCGTTTCGTCAAGGGGACCTGCCCCAAGTGCAAATCTCCGGAGCAGTATGGCGACAACTGCGACAGCTGCGGCGCCACCTACAGCCCAACCGAGCTGATCGATCCG…	CCGATGATCGGTTTTCGTGGCGCATCCCGCTACATCGCCGATAGCTTCCGCCCCTGCTTTGCCCTCGAGTGCGAGGCGATCAAGCGGGTGCGCGATGTGATGGGGTTGACCAACGTCGAGGTGATGATCCCCTTCGTGCGCACCGTGGGCGAGGCGGAGCAGGTGATCGACATCCTGGCCGAGAACGGTCTGCGCCGCGGCGAGCGGGGACTCAAGGTGATCATGATGTGCGAGATCCCGAGCAATGCCCTCTTGGCAGACAAGTTCCTCGAGCACGTGGACGGCTTCTCCATCGGCTCCAATGACATGACCCAGCTCACCCTTGGGTTGGATCGGGATTCCGGGCTAATCGCCCATCTGTTCGACGAGCGTAACGAGGCGGTCAAGGCGCTGCTGGCG…	CAGTTCGGCAAAGGTTCCATCATGCGTCTGGGCGACAGCAAGACCATGGATATCGAAGCCATCTCTACCGGTTCCCTCTCGCTGGACGTGGCGCTGGGGATCGGCGGTCTGCCGTGTGGCCGTATCGTCGAAATCTACGGCCCGGAATCTTCCGGTAAAACCACCCTCACCCTGCAGGTGATCGCGGAAGCCCAGAAGAAGGGCAAAACCTGTGCCTTCGTCGATGCGGAACACGCCCTCGACCCTATCTATGCTGCCAAGCTGGGCGTCAACGTCGACGACCTGCTCATCTCCCAGCCGGATACCGGTGAACAGGCGCTGGAGATCTGCGACATGCTGGTTCGCTCCAACGCGGTTGACGTCATCATCGTCGACTCCGTGGCGGCCCTGACGCCGAAA…		TCAAGAAGGCGTACAAGCGCCTGGCCATGAAGTATCACCCGGATCGTAACCAGGGTGATGCCGCATCCGAAGAGAAGTTCAAAGAGGTCAAGGAAGCCTACGAGGTCCTGACCGATGCCAACCTGCGTGCCCGTTACGACCAGTACGGCCATGCCGGGGTGGATCAGAGCCAGGGTGGCGGTGGCCACGGTGGCTTTGGCGGCGGTGCCGACTTCGCCGACATGTTTGGTGACGTGTTTGGCGATATTTTTGGTGGCAGCCGTGGTGGTGCCCGTCGTGGCCCGGCCCGTGGCTCCGACCTGCGTTACACCATGGAGCTGACGCTGGAAGAGGCGGTACGCGGGGTCTCCAAGGAGATCAAGGTGCCGACTCTGGTTCACTGCGAAGTCTGTAACGGCT…	GCCCTGGAGCAGGGACGGCTGCATCACGCCTATCTGCTGAGCGGTACCCGTGGGGTCGGCAAGACCACCATCGCCCGTATTCTGGCCAAGAGCCTCAACTGCGAGCAGGGGATCAGCAGCCATCCGTGTGGCGTCTGTGATACCTGCCGCGAGATCGATCAGGGCAACTTTGTCGACCTGTTGGAGATTGACGCGGCGTCCCGCACCAAGGTGGAAGATACCCGCGAGCTGCTCGACAACGTGCAGTACCGCCCGGCCCGTGGTCGCTTCAAGGTCTATCTCATCGATGAAGTGCACATGTTGTCGCGTCACAGCTTCAACGCGCTGCTGAAAACCCTGGAAGAGCCGCCCCCCTATGTGAAGTTTCTGCTGGCCACCACGGATCCGCAGAAGCTGCCC…	GATCATGGCTCAGATTGAACGCTGGCGGCAGGCCTAACACATGCAAGTCGAGCGGCAGCGGGAAAGTAGCTTGCTACTTTTGCCGGCGAGCGGCGGACGGGTGAGTAATGCCTGGGGATCTGCCCAGTCGAGGGGGATAACTACTGGAAACGGTAGCTAATACCGCATACGCCCTACGGGGGAAAGCAGGGGACCTTCGGGCCTTGCGCGATTGGATGAACCCAGGTGGGATTAGCTAGTTGGTGAGGTAATGGCTCACCAAGGCGACGATCCCTAGCTGGTCTGAGAGGATGATCAGCCACACTGGAACTGAGACACGGTCCAGACTCCTACGGGAGGCAGCAGTGGGGAATATTGCACAATGGGGGAAACCCTGATGCAGCCATGCCGCGTGTGTGA…
CAF047	Negative		Aeromonas spp		Aeromonas spp				749	Pool_4	Library_176	NF	119	~468	~60	~92	~410	~17		~2	~3	~4	GTGCGTGAAGGTCTGATTGCCGTTATCTCCGTCAAGGTGCCGGATCCCAAGTTCTCCTCCCAGACCAAAGACAAGCTGGTCTCTTCCGAAGTGAAGACCGCCGTTGAACAGGCGATGGGTGAGAAGCTGGCTGACTTCCTGCTGGAAAACCCGGGCGATGCCAAGATCGTGGTCAACAAGATCATCGATGCGGCCCGTGCCCGCGAAGCGGCCCGCAAAGCCCGCGAACTGACCCGCCGCAAAGGCGCGCTGGATATCGCCGGTCTGCCCGGCAAGCTGGCTGACTGTCAGGAAAAAGACCCGGCTCTCTCCGAACTCTACATAGTGGAAGGGGACTCTGCTGGCGGTTCCGCCAAGCAGGGTCGCAACCGTAAGAACCAGGCCATCCTGCCGCTCAAG…	GACAAGGCCGTTGTGGCTGCGGTTGCCGAGCTGCAAGCGCTGTCCCAGCCGTGCGCTGACAGCAATGCCATTGCTCAGGTGGGCACCATCTCCGCCAACTCCGACGAGAAAGTGGGCAAGCTGATTGCTGAAGCCATGGACAAAGTGGGTCGCGATGGCGTCATCACTGTGAAGATGGTCAGGGTCTGGAAGATGAGCTGGCAGTTGTTGAAGGTATGCAGTTCGACCGCGGCTACCTACCGGTTCCGTTGAACTGGACGACCCGTTCATCCTGCTGGTTGACAAGAAAGTCTCCAACATCCGCGAAATGCTGCCTGTGCTGGAAGGCGTTGCCAAAGCTGGCAAGCCGCTGCTGATTGTTGCTGAAGACGTAGAAGGCGAAGCGCTGGCCACTCTGGT…	TTCCTCCACATGATGTTTGGCGTGCCGACCGAAGAGTACAAGGTCAACCCCATCGTTGAACGTGCCATGGATCGTATCTTTACCCTCCATGCAGATCACGAGCAGAACGCCTCCACCTCCACCGTTCGTCTGGCTGGCTCCTCCGGTGCCAACCCGTTCGCCTGTATCGCCGCGGGGATCGCCTCCCTGTGGGGACCGGCCCACGGTGGTGCCAACGAAGCCTGCCTGCGCATGCTGGAAGAGATCGGCTCGGTGGATCGCATCCCCGAGTACATCGCCAAGGCCAAGGACAAGAATGATCCGTTCCGTCTGATGGGCTTCGGTCACCGTGTCTACAAAAACCACGACCCTCGTGCCACTGTGATGCGTGAAACCTGCCACGAAGTACTGACCGAGCTG…	GCCGATATCTGGGTTCGTTATCAGCGAATGCGCGGTCATCAGGTGCACTTCATCTGTGCCGATGATGCCCACGGCACCCCGATCATGCTCAAGGCACAGCAGATGGGGATCACCCCGGAAGAGATGATTGCCGCTGTCTCCAAGGAGCACCAGGCCGACTTCGCCGGGTTCAACATCAGCTTTGACAACTATCACTCCACCCACAGCGACGAAAACCGCGAGCTGGCGGAGTTGATCTACGGCCGCCTGAAAAATGGTGGCTTTATCAAGAGTCGCACCATCTCCCAGCTGTTCGATCCGGAAAAATCCATGTTCCTGCCGGACCGTTTCGTCAAGGGTACCTGCCCCAAGTGCAAGTCTCCGGAGCAGTATGGCGACAACTGTGACAGCTGCGGCGCC…	CGCTACATCGCCGATAGCTTCCGCCCCTGCTTTGCCCTCGAGTGCGAGGCGATCAAGCGGGTGCGCGATGTGATGGGGTTGACCAACGTCGAGGTGATGATCCCCTTCGTGCGCACCGTGGGCGAGGCGGAGCAGGTGATCGACATCCTGGCCGAGAACGGTCTGCGCCGTGGCGAGCGGGGGCTCAAGGTGATCATGATGTGCGAGATCCCGAGCAATGCCCTCTTGGCAGACAAGTTCCTCGAGCACGTGGATGGCTTCTCCATCGGCTCCAATGACATGACCCAGCTCACCCTTGGACTTGACAGGGACTCGGGGCTTATCGCCCACCTGTTCGACGAGCGCAACGAGGCGGTCAAGGCGCTGCTGGCGATGGCCATTGCCGCCGCCCGCAAGGCG…	TCCATCATGCGTCTGGGCGACAGCAAGACCATGGATATCGAAGCCATCTCTACCGGTTCCCTCTCGCTGGACGTGGCGCTGGGCATTGGCGGTCTGCCGTGTGGCCGTATCGTCGAAATCTACGGCCCGGAATCTTCCGGTAAAACTACCCTCACCCTGCAGGTGATCGCGGAAGCCCAGAAGAAGGGCAAAACCTGTGCCTTCGTCGATGCGGAACACGCCCTCGACCCTATCTATGCTGCCAAGCTGGGCGTCAACGTCGACGACCTGTCTCTCAGCCGGATACCGGTGAACAGGCGCTGGAGATCTGCGACATGCTGGTTCGCTCCAACGCGGTTGACGTCATCATCGTCGACTCCGTGGCGGCCCTGACGCCGAAAGCGGAAATCGAAGGGGAGA…		CAAGAAGGCGTACAAGCGCCTGGCCATGAAGTATCACCCGGATCGTAACCAGGGTGATGCCGCATCCGAAGAGAAGTTCAAAGAGGTCAAGGAAGCCTACGAGGTCCTGACCGATGCCAACCTGCGTGCCCGTTACGACCAGTACGGCCATGCCGGTGTCGACCCGAGCCAGGGTGGCGGTGGCCACGGTGGCTTTGGCGGCGGTGCCGACTTCGCCGACATGTTTGGTGACGTGCCGTGGTGGTGCCCGTCGTGGCCCGGCCCGAGGCTCCGACCTGCGTTACACCATGGAGCTGACGCTGGAAGAGGCGGTACGCGGGGTCTCCAAGGAGATCAAGGTGCCGACCCTGGTTCACTGTGAAGTCTGTAACGGCTCCGGTGCCCACACCGGCAGCAGTG…	GCCCTGGAGCAGGGACGGCTGCATCACGCCTATCTGCTGAGCGGTACCCGCGGGGTCGGCAAGACCACCATCGCCCGTATTCTGGCCAAGAGCCTCAACTGCGAGCAGGGGATCAGCAGCCACCCGTGTGGTGTCTGTGACACCTGCCGCGAGATCGATCAGGGCAACTTTGTCGACCTGCTGGAGATTGACGCGGCGTCCCGCACCAAGGTGGAAGATACCCGCGAGCTGCTCGACAACGTGCAGTACCGCCCGGCCCGTGGCCGCTTCAAGGTCTACCTTATCGATGAAGTGCACATGTTGTCGCGTCACAGCTTCAACGCGCTGCTGAAAACCCTGGAAGAGCCGCCTCCCTATGTGAAGTTTCTGCTGGCCACCACGGATCCGCAGAAGCTGCCC…	GATCATGGCTCAGATTGAACGCTGGCGGCAGGCCTAACACATGCAAGTCGAGCGGCAGCGGGAAAGTAGCTTGCTACTTTTGCCGGCGAGCGGCGGACGGGTGAGTAATGCCTGGGGATCTGCCCAGTCGAGGGGGATAACTACTGGAAACGGTAGCTAATACCGCATACGCCCTACGGGGGAAAGCAGGGGACCTTCGGGCCTTGCGCGATTGGATGAACCCAGGTGGGATTAGCTAGTTGGTGAGGTAATGGCTCACCAAGGCGACGATCCCTAGCTGGTCTGAGAGGATGATCAGCCACACTGGAACTGAGACACGGTCCAGACTCCTACGGGAGGCAGCAGTGGGGAATATTGCACAATGGGGGAAACCCTGATGCAGCCATGCCGCGTGTGTGA…
CAF048	Positive		A. hydrophila (type A)		Aeromonas dhakensis				1479	Pool_4	Library_177	656	415	164	160	267	457	160	~1	~2	~3	~4	GTGCGTGAAGGTCTGATTGCCGTTATCTCCGTCAAGGTGCCTGACCCTAAGTTCTCCTCCCAGACCAAGGACAAGCTGGTCTCTTCCGAAGTGAAGACCGCAGTCGAACAGGCGATGGGCGAGAAGCTGGCCGACTTCCTGCTGGAAAACCCGGGCGATGCCAAGATCGTGGTCAACAAGATCATCGATGCGGCCCGTGCCCGTGAAGCGGCCCGCAAGGCTCGCGAACTGACCCGCCGCAAAGGCGCGCTGGATATTGCCGGTCTGCCCGGCAAGCTGGCCGACTGTCAGGAAAAAGACCCGGCGCTCTCCGAACTCTACATAGTGGAAGGGGACTCTGCTGGCGGTTCCGCCAAGCAGGGTCGCAACCGGAAGAACCAGGCCATCCTGCCGCTCAAG…	GACAAGGCCGTGGTAGCCGCCGTTGCCGAGCTGCAAGCGCTGTCTCAGCCCTGCGCAGACAACAACGCCATCGCTCAGGTAGGCACCATCTCCGCCAACTCCGACGAGAAAGTCGGCAAGCTGATTGCCGAAGCCATGGACAAAGTGGGCCGTGACGGCGTCATCACTGTAGAAGACGGTCAGGGTCTGGAAGACGAGCTGGCTGTGGTTGAAGGTATGCAGTTCGACCGTGGCTACCTCTCCCCGTACTTCGTCAACAAGCCGGAAACCGGTGCCGTCGAGCTGGACGACCCCTTCATCCTGCTGGTCGACAAGAAAATCTCCAACATCCGCGAAATGCTGCCGGTGCTGGAGGGCGTGGCCAAGGCTGGCAAGCCGCTGATCATCGTCGCCGAAGAC…	TTCCTGCACATGATGTTTGGCGTGCCGACCGAAGAGTACAAGGTCAACCCCATCGTCGAACGCGCCATGGACCGCATCTTCACCCTGCATGCGGATCACGAGCAGAACGCCTCCACCTCCACCGTGCGTCTGGCCGGCTCGTCCGGTGCCAACCCGTTCGCCTGTATCGCCGCGGGGATCGCCTCCCTGTGGGGACCGGCCCACGGCGGTGCCAACGAAGCCTGCCTCAAGATGCTCGAGGAGATCGGCTCCGTGGATCGCATCCCCGAGTACATCGCCAAGGCCAAGGACAAGAACGATCCGTTCCGTCTGATGGGCTTCGGTCACCGGGTCTACAAGAACCACGACCCCCGTGCCACCGTGATGCGCGAAACCTGTCACGAGGTACTGACCGAGCTG…	GCCGATATCTGGGTTCGTTATCAGCGAATGCGCGGTCACCAGGTGCACTTTGTCTGTGCCGACGATGCCCATGGCACCCCGATCATGCTCAAGGCCCAACAGCTGGGGATCACCCCGGAAGAGATGATCGCGGCAGTCTCCCAGGAGCACCAGGCCGACTTCGCCGGGTTCAACATCAGTTTTGACAACTATCACTCCACCCACAGCGACGAGAACCGTGAGCTGGCCGGGCTTATCTACGGCCGTCTGCAGGCCGGCGGCAAGATCAAAAGCCGCACCATCTCCCAGCTGTTCGATCCGGAAAAATCCATGTTCCTGCCGGATCGTTTCGTCAAGGGCACCTGCCCCAAGTGCAAGTCCCCGGAGCAGTATGGCGACAACTGCGACAGCTGCGGCGCT…	CCGATGATCGGTTTCCGCGGTGCGTCGCGCTACATCGCCGACAGCTTCCGCCCCTGTTTTGCCCTCGAATGCGAGGCGATCAAACGGGTGCGCGATGTGATGGGGCTGACCAACGTCGAGGTGATGATCCCCTTCGTGCGCACCGTGGGCGAGGCGGAGCAGGTGATCGACATCCTCGGTGAGAACGGTCTGCGCCGTGGCGAGCGGGGGCTCAAGGTGATCATGATGTGCGAGATCCCGAGCAACGCCCTGCTGGCAGACAAGTTCCTCGAGCACGTGGACGGCTTCTCCATCGGCTCCAACGACATGACCCAGCTCACCCTTGGACTTGACAGGGACTCGGGCCTTATCGCCCACCTGTTCGACGAGCGCAACGAGGCGGTCAAGGCGCTGCTGGCG…	CAGTTCGGCAAAGGTTCCATCATGCGTCTGGGCGACAGCAAGACCATGGATATCGAAGCCATCTCCACCGGCTCCCTCTCTCTGGACGTTGCGCTGGGGATCGGTGGTCTGCCGTGCGGTCGTATCGTCGAGATCTACGGCCCGGAATCTTCCGGTAAAACCACGCTGACCCTGCAGGTGATCGCCGAAGCCCAGAAGAAGGGCAAGACCTGTGCCTTCGTCGATGCGGAGCACGCACTCGACCCCATCTATGCTGCCAAGCTGGGCGTTAACGTCGACGACTTGCTCATCTCTCAGCCGGATACCGGTGAACAGGCGCTGGAGATCTGCGACATGCTGGTACGCTCCAACGCCGTTGACGTCATCATCGTCGACTCCGTGGCGGCCCTGACCCCGAAA…	GAAATCGACATCGCCAAGCGGATCGAAGACGGTATCAACCAGGTACAAAGCTCCGTCGCCGAGTACCCGGAAGCGATTACCTATCTGCTTGAACAATATGACAAGTATGAAGCCGAACAGCTGCGCCTGTCCGACATCATCTCCGGCTTCATCGATCCCAACGAGACCGACGACGTCGCACCGACCGCCACTCACATCGGCTCCGAGCTCAGCGAGGAAGATCTGGCTGACGAAGACGAAGATGGACGAAGACGAAGATGGTGATGGTGATGACTCCGACGATGATGGCGACGGTGGTCCGGATCCGGAAGTTGCTCGCGAGAAGTTCGGTGAGCTGCGCGCCCAGTACGAGGTAACCCGCCTCTCCATTCAGCAGAATGGCCGCGCGCACGAAGATAC…	CAAGAAGGCGTACAAGCGTCTGGCCATGAAGTATCACCCTGACCGCAACCAGGGCGATGCCGGGGCCGAAGAGAAGTTCAAAGAGGTCAAGGAAGCCTACGAGATCCTGACCGATGCCAATCTGCGTGCCCGCTATGACCAGTACGGTCACGCCGGGGTGGATCAGAGCCAGGGTGGCGGTGGCCACGGCGGCTTTGGCGGCGGCGCCGATTTCGGCGACATCTTCGGCGACGTGTTTGGCGATATTTTTGGTGGCAGCCGTGGCGGCGGCCGTCGTGGCCCGGCCCGTGGCTCCGATCTGCGCTACACCATGGAGCTGACGCTGGAAGAGGCGGTACGCGGGGTCTCCAAGGAGATCAAGGTGCCGACCCTGGTCCACTGTGAAGTCTGTAACGGCTC…	GCCCTGGAGCAGGGACGGCTGCATCACGCCTATCTGCTGAGCGGTACTCGCGGAGTCGGCAAGACCACCATCGCGCGCATCCTGGCCAAGAGTCTCAACTGCGAGCAGGGGATCAGCAGTCATCCGTGCGGCGTGTGCGACACCTGCCGCGAGATCGATCAGGGCAACTTCGTCGATCTGCTGGAGATAGACGCGGCGTCGCGCACCAAGGTGGAAGATACCCGCGAGCTGCTCGACAACGTCCAGTACCGACCGGCCCGTGGCCGTTTCAAGGTCTATCTCATCGACGAAGTGCACATGTTGTCGCGCCACAGCTTCAACGCGCTGCTGAAAACCCTGGAAGAGCCGCCCCCCTATGTGAAGTTCCTGCTGGCCACCACGGATCCACAGAAGCTGCCC…	GATCATGGCTCAGATTGAACGCTGGCGGCAGGCCTAACACATGCAAGTCGAGCGGCAGCGGGAAAGTAGCTTGCTACTTTTGCCGGCGAGCGGCGGACGGGTGAGTAATGCCTGGGAAATTGCCCAGTCGAGGGGGATAACAGTTGGAAACGACTGCTAATACCGCATACGCCCTACGGGGGAAAGCAGGGGACCTTCGGGCCTTGCGCGATTGGATATGCCCAGGTGGGATTAGCTAGTTGGTGAGGTAATGGCTCACCAAGGCGACGATCCCTAGCTGGTCTGAGAGGATGATCAGCCACACTGGAACTGAGACACGGTCCAGACTCCTACGGGAGGCAGCAGTGGGGAATATTGCACAATGGGGGAAACCCTGATGCAGCCATGCCGCGTGTGTGA…
CAF049	Positive		A. hydrophila (type A)		Aeromonas dhakensis				2291	Pool_4	Library_178	656	415	164	160	267	457	160	~1	~2	~3	~4	GTGCGTGAAGGTCTGATTGCCGTTATCTCCGTCAAGGTGCCTGACCCTAAGTTCTCCTCCCAGACCAAGGACAAGCTGGTCTCTTCCGAAGTGAAGACCGCAGTCGAACAGGCGATGGGCGAGAAGCTGGCCGACTTCCTGCTGGAAAACCCGGGCGATGCCAAGATCGTGGTCAACAAGATCATCGATGCGGCCCGTGCCCGTGAAGCGGCCCGCAAGGCTCGCGAACTGACCCGCCGCAAAGGCGCGCTGGATATTGCCGGTCTGCCCGGCAAGCTGGCCGACTGTCAGGAAAAAGACCCGGCGCTCTCCGAACTCTACATAGTGGAAGGGGACTCTGCTGGCGGTTCCGCCAAGCAGGGTCGCAACCGGAAGAACCAGGCCATCCTGCCGCTCAAG…	GACAAGGCCGTGGTAGCCGCCGTTGCCGAGCTGCAAGCGCTGTCTCAGCCCTGCGCAGACAACAACGCCATCGCTCAGGTAGGCACCATCTCCGCCAACTCCGACGAGAAAGTCGGCAAGCTGATTGCCGAAGCCATGGACAAAGTGGGCCGTGACGGCGTCATCACTGTAGAAGACGGTCAGGGTCTGGAAGACGAGCTGGCTGTGGTTGAAGGTATGCAGTTCGACCGTGGCTACCTCTCCCCGTACTTCGTCAACAAGCCGGAAACCGGTGCCGTCGAGCTGGACGACCCCTTCATCCTGCTGGTCGACAAGAAAATCTCCAACATCCGCGAAATGCTGCCGGTGCTGGAGGGCGTGGCCAAGGCTGGCAAGCCGCTGATCATCGTCGCCGAAGAC…	TTCCTGCACATGATGTTTGGCGTGCCGACCGAAGAGTACAAGGTCAACCCCATCGTCGAACGCGCCATGGACCGCATCTTCACCCTGCATGCGGATCACGAGCAGAACGCCTCCACCTCCACCGTGCGTCTGGCCGGCTCGTCCGGTGCCAACCCGTTCGCCTGTATCGCCGCGGGGATCGCCTCCCTGTGGGGACCGGCCCACGGCGGTGCCAACGAAGCCTGCCTCAAGATGCTCGAGGAGATCGGCTCCGTGGATCGCATCCCCGAGTACATCGCCAAGGCCAAGGACAAGAACGATCCGTTCCGTCTGATGGGCTTCGGTCACCGGGTCTACAAGAACCACGACCCCCGTGCCACCGTGATGCGCGAAACCTGTCACGAGGTACTGACCGAGCTG…	GCCGATATCTGGGTTCGTTATCAGCGAATGCGCGGTCACCAGGTGCACTTTGTCTGTGCCGACGATGCCCATGGCACCCCGATCATGCTCAAGGCCCAACAGCTGGGGATCACCCCGGAAGAGATGATCGCGGCAGTCTCCCAGGAGCACCAGGCCGACTTCGCCGGGTTCAACATCAGTTTTGACAACTATCACTCCACCCACAGCGACGAGAACCGTGAGCTGGCCGGGCTTATCTACGGCCGTCTGCAGGCCGGCGGCAAGATCAAAAGCCGCACCATCTCCCAGCTGTTCGATCCGGAAAAATCCATGTTCCTGCCGGATCGTTTCGTCAAGGGCACCTGCCCCAAGTGCAAGTCCCCGGAGCAGTATGGCGACAACTGCGACAGCTGCGGCGCT…	CCGATGATCGGTTTCCGCGGTGCGTCGCGCTACATCGCCGACAGCTTCCGCCCCTGTTTTGCCCTCGAATGCGAGGCGATCAAACGGGTGCGCGATGTGATGGGGCTGACCAACGTCGAGGTGATGATCCCCTTCGTGCGCACCGTGGGCGAGGCGGAGCAGGTGATCGACATCCTCGGTGAGAACGGTCTGCGCCGTGGCGAGCGGGGGCTCAAGGTGATCATGATGTGCGAGATCCCGAGCAACGCCCTGCTGGCAGACAAGTTCCTCGAGCACGTGGACGGCTTCTCCATCGGCTCCAACGACATGACCCAGCTCACCCTTGGACTTGACAGGGACTCGGGCCTTATCGCCCACCTGTTCGACGAGCGCAACGAGGCGGTCAAGGCGCTGCTGGCG…	CAGTTCGGCAAAGGTTCCATCATGCGTCTGGGCGACAGCAAGACCATGGATATCGAAGCCATCTCCACCGGCTCCCTCTCTCTGGACGTTGCGCTGGGGATCGGTGGTCTGCCGTGCGGTCGTATCGTCGAGATCTACGGCCCGGAATCTTCCGGTAAAACCACGCTGACCCTGCAGGTGATCGCCGAAGCCCAGAAGAAGGGCAAGACCTGTGCCTTCGTCGATGCGGAGCACGCACTCGACCCCATCTATGCTGCCAAGCTGGGCGTTAACGTCGACGACTTGCTCATCTCTCAGCCGGATACCGGTGAACAGGCGCTGGAGATCTGCGACATGCTGGTACGCTCCAACGCCGTTGACGTCATCATCGTCGACTCCGTGGCGGCCCTGACCCCGAAA…	TCGCCAAGCGGATCGAAGACGGTATCAACCAGGTACAAAGCTCCGTCGCCGAGTACCCGGAAGCGATTACCTATCTGCTTGAACAATATGACAAGTATGAAGCCGAACAGCTGCGCCTGTCCGACATCATCTCCGGCTTCATCGATCCCAACGAGACCGACGACGTCGCACCGACCGCCACTCACATCGGCTCCGAGCTCAGCGAGGAAGATCTGGCTGACGAGGATGAAGATGAAGACGAAGACGAAGATGGTGATGGTGATGACTCCGACGATGATGGCGACGGTGGTCCGGATCCGGAAGTTGCTCGCGAGAAGTTCGGTGAGCTGCGCGCCCAGTACGAGGTAACCCGCCTCTCCATTCAGCAGAATGGCCGCGCGCACGAAGATACCCAGAATG…	CAAGAAGGCGTACAAGCGTCTGGCCATGAAGTATCACCCTGACCGCAACCAGGGCGATGCCGGGGCCGAAGAGAAGTTCAAAGAGGTCAAGGAAGCCTACGAGATCCTGACCGATGCCAATCTGCGTGCCCGCTATGACCAGTACGGTCACGCCGGGGTGGATCAGAGCCAGGGTGGCGGTGGCCACGGCGGCTTTGGCGGCGGCGCCGATTTCGGCGACATCTTCGGCGACGTGTTTGGCGATATTTTTGGTGGCAGCCGTGGCGGCGGCCGTCGTGGCCCGGCCCGTGGCTCCGATCTGCGCTACACCATGGAGCTGACGCTGGAAGAGGCGGTACGCGGGGTCTCCAAGGAGATCAAGGTGCCGACCCTGGTCCACTGTGAAGTCTGTAACGGCTC…	GCCCTGGAGCAGGGACGGCTGCATCACGCCTATCTGCTGAGCGGTACTCGCGGAGTCGGCAAGACCACCATCGCGCGCATCCTGGCCAAGAGTCTCAACTGCGAGCAGGGGATCAGCAGTCATCCGTGCGGCGTGTGCGACACCTGCCGCGAGATCGATCAGGGCAACTTCGTCGATCTGCTGGAGATAGACGCGGCGTCGCGCACCAAGGTGGAAGATACCCGCGAGCTGCTCGACAACGTCCAGTACCGACCGGCCCGTGGCCGTTTCAAGGTCTATCTCATCGACGAAGTGCACATGTTGTCGCGCCACAGCTTCAACGCGCTGCTGAAAACCCTGGAAGAGCCGCCCCCCTATGTGAAGTTCCTGCTGGCCACCACGGATCCACAGAAGCTGCCC…	GATCATGGCTCAGATTGAACGCTGGCGGCAGGCCTAACACATGCAAGTCGAGCGGCAGCGGGAAAGTAGCTTGCTACTTTTGCCGGCGAGCGGCGGACGGGTGAGTAATGCCTGGGAAATTGCCCAGTCGAGGGGGATAACAGTTGGAAACGACTGCTAATACCGCATACGCCCTACGGGGGAAAGCAGGGGACCTTCGGGCCTTGCGCGATTGGATATGCCCAGGTGGGATTAGCTAGTTGGTGAGGTAATGGCTCACCAAGGCGACGATCCCTAGCTGGTCTGAGAGGATGATCAGCCACACTGGAACTGAGACACGGTCCAGACTCCTACGGGAGGCAGCAGTGGGGAATATTGCACAATGGGGGAAACCCTGATGCAGCCATGCCGCGTGTGTGA…
CAF050	Negative		Aeromonas spp		Aeromonas spp				1027	Pool_4	Library_179	NF	~12	~19	~513	~344	~16	~197		~2	~3	~4	GTGCGTGAGGGTCTGATTGCCGTTATCTCCGTCAAGGTGCCGGATCCCAAGTTCTCCTCCCAGACCAAAGACAAGCTGGTCTCTTCCGAAGTGAAGACCGCCGTTGAGCAGGCGATGGGTGAGAAGCTGGCGGACTTCCTGCTGGAAAACCCGGGCGATGCCAAGATCGTGGTCAACAAGATCATCGATGCGGCCCGTGCCCGCGAAGCGGCCCGCAAAGCCCGCGAACTGACCCGCCGCAAAGGCGCGCTGGATATCGCCGGTCTGCCCGGTAAGCTGGCTGACTGTCAGGAAAAAGACCCGGCTCTCTCCGAACTCTACATAGTGGAAGGGGACTCTGCTGGCGGTTCCGCCAAGCAGGGTCGCAACCGTAAAAACCAGGCCATCCTGCCGCTCAAG…	GACAAGGCCGTTGTGGCTGCTGTTGCCGAGCTGCAGGCGCTGTCCCAGCCGTGCGCTGATAGCAATGCCATTGCTCAGGTGGGCACCATCTCCGCCAACTCCGACGAGAAAGTGGGCAAGCTGATTGCCGAAGCCATGGACAAAGTGGGTCGCGATGGCGTTATCACCGTTGAAGATGGTCAGGGTCTGGAAGGTATGCAGTTCGACCGCGGCTACCTGTCCCCCTACTTCATCAACAAGCAAGAGACCGGTTCCGTTGAACTGGACGACCCGTTCATTCTGCTGGTTGACAAGAAAGTCTCCAACATCCGCGAAATGCTGCCGGTGCTGGAAGGCGTTGCCAAGAAGACGTAGAAGGCGAAGCCCTGGCGACTCTGGTGGTCAACACCATGCGCGGTA…	TTCCTGCACATGATGTTTGGCGTGCCGACCGAAGAGTACAAGGTCAACCCCATCGTCGAACGCGCCATGGACCGCATCTTCACCCTGCATGCGGATCACGAGCAGAACGCCTCCACCTCCACCGTGCGTCTGGCCGGCTCGTCCGGTGCCAACCCGTTCGCCTGTATCGCCGCGGGGATCGCCTCCCTGTGGGGACCGGCCCACGGCGGTGCCAACGAAGCCTGCCTCAAGATGCTCGAGGAGATCGGCTCCGTGGATCGCATCCCCGAGTACATCGCCAAGGCCAAGGACAAGAACGATCCGTTCCGTCTGATGGGCTTCGGTCACCGGGTCTACAAGAACCACGACCCCCGTGCCACCGTGATGCGCGAAACCTGTCACGAGGTACTGACCGAGCTG…	GCCGATATCTGGGTTCGTTATCAGCGAATGCGCGGTCATCAGGTGCACTTCATCTGTGCCGATGATGCCCACGGCACCCCGATCATGCTCAAGGCACAGCAGATGGGGATCACCCCGGAAGAGATGATTGCCGCTGTCTCCAAGGAGCACCAGGCCGATTTCGCCGGGTTCAACATCAGCTTTGACAACTATCACTCCACCCACAGCGACGAAAACCGTGAGCTGGCGGAGTTGATCTACGGCCGCCTGAAAAATGGTGGCTTTATCAAGAGCCGCACCATCTCCCAGCTGTTCGATCCGGAAAAATCCATGTTCCTGCCGGACCGTTTCGTCAAGGGGACCTGCCCCAAGTGCAAGTCTCCGGAGCAGTATGGCGACAACTGTGACAGCTGCGGCGCC…	ATGATCGGTTTTCGTGGCGCATCCCGCTACATCGCCGACAGCTTCCGCTCCTGCTTTGCCCTCGAGTGCGAGGCGATCAAGCGGGTGCGTGATGTGATGGGGCTGACCAACGTCGAGGTGATGATCCCCTTCGTGCGCACCGTGGGCGAGGCGGAGCAGGTGATCGACATCCTGGCCGAGAACGGTCTGCGCCGCGGCGAGCGGGGGCTCAAGGTGATAATGATGTGCGAGATCCCGAGCAACGCCCTGCTGGCAGACAAGTTTTTGGAGCACGTGGACGGCTTCTCCATCGGCTCCAACGACATGACCCAGCTCACCCTTGGGCGTAACGAGGCGGTCAAGGCGTTGCTGGCAATGGCCATTGCTGCCGCCCGCAAGGCGGGCAAGTACGTGGGGATC…	CAGTTCGGCAAAGGTTCCATCATGCGTCTGGGCGACAGCAAGACCATGGATATCGAAGCCATCTCTACCGGTTCCCTCTCGCTGGACGTGGCGCTGGGGATCGGCGGTCTGCCGTGTGGCCGTATCGTCGAAATCTACGGCCCGGAATCTTCCGGTAAAACCACCCTTACCCTGCAGGTGATCGCGGAAGCCCAGAAGAAAGGCAAAACCTGTGCCTTCGTCGATGCGGAACACGCCCTCGACCCTATCTATGCTGCCAAGCTGGGCGTCAACGTCGACGACCTGCTGATCTCTCAGCCGGATACCGGTGAACAGGCGCTGGAGATCTGCGACATGCTGGTTCGCTCCAACGCGGTTGACGTCATCATCGTCGACTCCGTGGCGGCCCTGACCCCGAAA…		CAAGAAGGCGTACAAGCGCCTGGCCATGAAGTATCACCCGGATCGTAATCAGGGTGATGCCGCATCCGAAGAGAAGTTCAAAGAGGTCAAGGAAGCCTACGAGGTCCTGACCGATGCCAACCTGCGTGCCCGTTACGACCAGTATGGCCATGCCGGTGTCGACCCGAGCCAGGGTGGCGGTGGCCACGGTGGCTTTGGCGGCGGTGCCGACTTCGCCGACATGTTTGGTGACGTGCCGTGGTGGTGCCCGTCGTGGCCCGGCCCGTGGCTCCGACCTGCGTTACACCATGGAGCTGACGCTGGAAGAGGCGGTACGCGGGGTCTCCAAGGAGATCAAGGTGCCGACTCTGGTTCACTGTGAAGTCTGTAACGGCTCCGGTGCCCACACCGGCAGCAGTG…	CCAATGCCCTGGAGCAGGGACGGCTGCATCACGCCTATCTGCTGAGCGGTACCCGCGGGGTCGGCAAGACCACCATCGCCCGTATTCTGGCCAAGAGCCTCAACTGCGAGCAGGGGGTCAGCAGCCACCCGTGCGGCGTCTGTGATACCTGCCGCGAGATCGATCAGGGCAACTTTGTCGACTTGCTGGAGATTGACGCGGCGTCCCGCACCAAGGTGGAAGATACCCGCGAGCTGCTCGACAACGTGCAGTACCGCCCGGCCCGTGGCCGCTTCAAGGTATACCTCATCGATGAAGTGCACATGTTGTCGCGCCACAGCTTCAACGCGCTGCTGAAAACCCTGGAAGAGCCGCCCCCCTATGTGAAGTTTCTGCTGGCCACCACGGATCCGCAGAAGC…	GATCATGGCTCAGATTGAACGCTGGCGGCAGGCCTAACACATGCAAGTCGAGCGGCAGCGGGAAAGTAGCTTGCTACTTTTGCCGGCGAGCGGCGGACGGGTGAGTAATGCCTGGGGATCTGCCCAGTCGAGGGGGATAACTACTGGAAACGGTAGCTAATACCGCATACGCCCTACGGGGGAAAGCAGGGGACCTTCGGGCCTTGCGCGATTGGATGAACCCAGGTGGGATTAGCTAGTTGGTGAGGTAATGGCTCACCAAGGCGACGATCCCTAGCTGGTCTGAGAGGATGATCAGCCACACTGGAACTGAGACACGGTCCAGACTCCTACGGGAGGCAGCAGTGGGGAATATTGCACAATGGGGGAAACCCTGATGCAGCCATGCCGCGTGTGTGA…
CAF051	Positive		A. hydrophila (type A)		Aeromonas dhakensis				2868	Pool_4	Library_180	656	415	164	160	267	457	160	~1	~2	~3	~4	GTGCGTGAAGGTCTGATTGCCGTTATCTCCGTCAAGGTGCCTGACCCTAAGTTCTCCTCCCAGACCAAGGACAAGCTGGTCTCTTCCGAAGTGAAGACCGCAGTCGAACAGGCGATGGGCGAGAAGCTGGCCGACTTCCTGCTGGAAAACCCGGGCGATGCCAAGATCGTGGTCAACAAGATCATCGATGCGGCCCGTGCCCGTGAAGCGGCCCGCAAGGCTCGCGAACTGACCCGCCGCAAAGGCGCGCTGGATATTGCCGGTCTGCCCGGCAAGCTGGCCGACTGTCAGGAAAAAGACCCGGCGCTCTCCGAACTCTACATAGTGGAAGGGGACTCTGCTGGCGGTTCCGCCAAGCAGGGTCGCAACCGGAAGAACCAGGCCATCCTGCCGCTCAAG…	GACAAGGCCGTGGTAGCCGCCGTTGCCGAGCTGCAAGCGCTGTCTCAGCCCTGCGCAGACAACAACGCCATCGCTCAGGTAGGCACCATCTCCGCCAACTCCGACGAGAAAGTCGGCAAGCTGATTGCCGAAGCCATGGACAAAGTGGGCCGTGACGGCGTCATCACTGTAGAAGACGGTCAGGGTCTGGAAGACGAGCTGGCTGTGGTTGAAGGTATGCAGTTCGACCGTGGCTACCTCTCCCCGTACTTCGTCAACAAGCCGGAAACCGGTGCCGTCGAGCTGGACGACCCCTTCATCCTGCTGGTCGACAAGAAAATCTCCAACATCCGCGAAATGCTGCCGGTGCTGGAGGGCGTGGCCAAGGCTGGCAAGCCGCTGATCATCGTCGCCGAAGAC…	TTCCTGCACATGATGTTTGGCGTGCCGACCGAAGAGTACAAGGTCAACCCCATCGTCGAACGCGCCATGGACCGCATCTTCACCCTGCATGCGGATCACGAGCAGAACGCCTCCACCTCCACCGTGCGTCTGGCCGGCTCGTCCGGTGCCAACCCGTTCGCCTGTATCGCCGCGGGGATCGCCTCCCTGTGGGGACCGGCCCACGGCGGTGCCAACGAAGCCTGCCTCAAGATGCTCGAGGAGATCGGCTCCGTGGATCGCATCCCCGAGTACATCGCCAAGGCCAAGGACAAGAACGATCCGTTCCGTCTGATGGGCTTCGGTCACCGGGTCTACAAGAACCACGACCCCCGTGCCACCGTGATGCGCGAAACCTGTCACGAGGTACTGACCGAGCTG…	GCCGATATCTGGGTTCGTTATCAGCGAATGCGCGGTCACCAGGTGCACTTTGTCTGTGCCGACGATGCCCATGGCACCCCGATCATGCTCAAGGCCCAACAGCTGGGGATCACCCCGGAAGAGATGATCGCGGCAGTCTCCCAGGAGCACCAGGCCGACTTCGCCGGGTTCAACATCAGTTTTGACAACTATCACTCCACCCACAGCGACGAGAACCGTGAGCTGGCCGGGCTTATCTACGGCCGTCTGCAGGCCGGCGGCAAGATCAAAAGCCGCACCATCTCCCAGCTGTTCGATCCGGAAAAATCCATGTTCCTGCCGGATCGTTTCGTCAAGGGCACCTGCCCCAAGTGCAAGTCCCCGGAGCAGTATGGCGACAACTGCGACAGCTGCGGCGCT…	CCGATGATCGGTTTCCGCGGTGCGTCGCGCTACATCGCCGACAGCTTCCGCCCCTGTTTTGCCCTCGAATGCGAGGCGATCAAACGGGTGCGCGATGTGATGGGGCTGACCAACGTCGAGGTGATGATCCCCTTCGTGCGCACCGTGGGCGAGGCGGAGCAGGTGATCGACATCCTCGGTGAGAACGGTCTGCGCCGTGGCGAGCGGGGGCTCAAGGTGATCATGATGTGCGAGATCCCGAGCAACGCCCTGCTGGCAGACAAGTTCCTCGAGCACGTGGACGGCTTCTCCATCGGCTCCAACGACATGACCCAGCTCACCCTTGGACTTGACAGGGACTCGGGCCTTATCGCCCACCTGTTCGACGAGCGCAACGAGGCGGTCAAGGCGCTGCTGGCG…	CAGTTCGGCAAAGGTTCCATCATGCGTCTGGGCGACAGCAAGACCATGGATATCGAAGCCATCTCCACCGGCTCCCTCTCTCTGGACGTTGCGCTGGGGATCGGTGGTCTGCCGTGCGGTCGTATCGTCGAGATCTACGGCCCGGAATCTTCCGGTAAAACCACGCTGACCCTGCAGGTGATCGCCGAAGCCCAGAAGAAGGGCAAGACCTGTGCCTTCGTCGATGCGGAGCACGCACTCGACCCCATCTATGCTGCCAAGCTGGGCGTTAACGTCGACGACTTGCTCATCTCTCAGCCGGATACCGGTGAACAGGCGCTGGAGATCTGCGACATGCTGGTACGCTCCAACGCCGTTGACGTCATCATCGTCGACTCCGTGGCGGCCCTGACCCCGAAA…	GAAATCGACATCGCCAAGCGGATCGAAGACGGTATCAACCAGGTACAAAGCTCCGTCGCCGAGTACCCGGAAGCGATTACCTATCTGCTTGAACAATATGACAAGTATGAAGCCGAACAGCTGCGCCTGTCCGACATCATCTCCGGCTTCATCGATCCCAACGAGACCGACGACGTCGCACCGACCGCCACTCACATCGGCTCCGAGCTCAGCGAGGAAGATCTGGCTGACGAGGATGAAGATGAAGACGAAGACGAAGATGGTGATGGTGATGACTCCGACGATGATGGCGACGGTGGTCCGGATCCGGAAGTTGCTCGCGAGAAGTTCGGTGAGCTGCGCGCCCAGTACGAGGTAACCCGCCTCTCCATTCAGCAGAATGGCCGCGCGCACGAAGAT…	CAAGAAGGCGTACAAGCGTCTGGCCATGAAGTATCACCCTGACCGCAACCAGGGCGATGCCGGGGCCGAAGAGAAGTTCAAAGAGGTCAAGGAAGCCTACGAGATCCTGACCGATGCCAATCTGCGTGCCCGCTATGACCAGTACGGTCACGCCGGGGTGGATCAGAGCCAGGGTGGCGGTGGCCACGGCGGCTTTGGCGGCGGCGCCGATTTCGGCGACATCTTCGGCGACGTGTTTGGCGATATTTTTGGTGGCAGCCGTGGCGGCGGCCGTCGTGGCCCGGCCCGTGGCTCCGATCTGCGCTACACCATGGAGCTGACGCTGGAAGAGGCGGTACGCGGGGTCTCCAAGGAGATCAAGGTGCCGACCCTGGTCCACTGTGAAGTCTGTAACGGCTC…	GCCCTGGAGCAGGGACGGCTGCATCACGCCTATCTGCTGAGCGGTACTCGCGGAGTCGGCAAGACCACCATCGCGCGCATCCTGGCCAAGAGTCTCAACTGCGAGCAGGGGATCAGCAGTCATCCGTGCGGCGTGTGCGACACCTGCCGCGAGATCGATCAGGGCAACTTCGTCGATCTGCTGGAGATAGACGCGGCGTCGCGCACCAAGGTGGAAGATACCCGCGAGCTGCTCGACAACGTCCAGTACCGACCGGCCCGTGGCCGTTTCAAGGTCTATCTCATCGACGAAGTGCACATGTTGTCGCGCCACAGCTTCAACGCGCTGCTGAAAACCCTGGAAGAGCCGCCCCCCTATGTGAAGTTCCTGCTGGCCACCACGGATCCACAGAAGCTGCCC…	GATCATGGCTCAGATTGAACGCTGGCGGCAGGCCTAACACATGCAAGTCGAGCGGCAGCGGGAAAGTAGCTTGCTACTTTTGCCGGCGAGCGGCGGACGGGTGAGTAATGCCTGGGAAATTGCCCAGTCGAGGGGGATAACAGTTGGAAACGACTGCTAATACCGCATACGCCCTACGGGGGAAAGCAGGGGACCTTCGGGCCTTGCGCGATTGGATATGCCCAGGTGGGATTAGCTAGTTGGTGAGGTAATGGCTCACCAAGGCGACGATCCCTAGCTGGTCTGAGAGGATGATCAGCCACACTGGAACTGAGACACGGTCCAGACTCCTACGGGAGGCAGCAGTGGGGAATATTGCACAATGGGGGAAACCCTGATGCAGCCATGCCGCGTGTGTGA…
CAF052	Negative		Aeromonas spp		Aeromonas spp				1030	Pool_4	Library_181	NF	~17	~83		~85	~194	~7	~1		~3	~4	GTACGTGAAGGTCTGATTGCCGTTATCTCCGTCAAGGTGCCGGATCCCAAGTTCTCCTCCCAGACCAAGGACAAGCTGGTCTCTTCCGAAGTGAAGACCGCCGTTGAACAGGCGATGGGTGAGAAGCTGGCGGACTTCCTGCTGGAAAACCCGGGCGATGCCAAGATCGTGGTCAACAAGATCATCGATGCGGCCCGTGCCCGCGAAGCGGCCCGCAAAGCCCGCGAACTGACCCGCCGCAAAGGCGCGCTGGATATCGCCGGTCTGCCCGGTAAGCTGGCTGACTGTCAGGAAAAAGACCCGGCTCTCTCCGAACTCTACATAGTGGAAGGGGACTCTGCTGGCGGTTCCGCCAAGCAGGGTCGCAACCGTAAAAACCAGGCCATCCTGCCGCTCAAG…	GACAAGGCCGTTGTGGCTGCTGTTGCCGAGCTGCAAGCACTGTCCCAGCCGTGCGCTGACAGCAATGCCATTGCTCAGGTGGGCACCATCTCCGCCAACTCCGACGAGAAAGTGGGCAAGCTGATTGCTGAAGCCATGGACAAAGTGGGTCGCGATGGCGTCATCACCGTTGAAGATGGTCAGGGTCTGGAGTCCCCCTACTTCATCAACAAGCAAGAGACCGGTTCCGTTGAACTGGACGACCCGTTCATCCTGCTGGTTGACAAGAAAGCCTCCAACATCCGCGAAATGCTGCCGGTGCTGGAAGGCGTTGCCAAAGCTGGCAAGCCGCTGCTGATTGTTGCTGAAGACGTGGAAGGCGAAGCCCTGGCGACTCTGGTGGTCAACACCATGCGCGGT…		CACTTCATCTGTGCCGATGATGCCCACGGCACCCCGATCATGCTCAAGGCGCAACAGATGGGGATCACCCCGGAAGAGATGATTGCCGCTGTCTCCAAGGAGCATCAGGCCGATTTCGCCGGGTTCAACATCAGCTTTGACAACTATCACTCCACCCACAGCGACGAAAACCGCGAGCTGGCGGAGCTTATCTATGGCCGCCTGAAAAATGGTGGTTTTATCAAGAGCCGCACCATCTCCCAGCTGTTCGATCCGGAAAAATCCATGTTCCTGCCGGACCGTTTCGTCAAGGGTACCTGCCCCAAGTGCAAATCTCCGGAGCAGTATGGCGACAACTGCGACAGCTGTGGCGCCACCTACAGCCCGACTGAGCTGATCGATCCGAAATCTGCCGTCTCC…	CGTGGCGCATCTCGCTACATCGCCGACAGCTTCCGCCCCTGTTTTGCCCTCGAGTGCGAGGCGATCAAGCGGGTGCGCGATGTGATGGGGCTGACCAACGTCGAGGTGATGATCCCCTTCGTGCGCACCGTGGGCGAGGCGGAGCAGGTGATCGACATCCTGGCCGAGAACGGTCTGCGCCGTGGCGAGCGGGGGCTCAAGGTGATCATGATGTGCGAGCAACGCCCTCTTGGCAGACAAGTTCCTCGAGCACGTGGATGGCTTCTCCATCGGCTCCAATGACATGACCCAGCTCACCCTTGGGCTGGATCGGGACTCGGGGCTGATTGCCCACCTGTTCGACGAGCGCAACGAGGCGGTCAAGGCACTGCTGGCGATGGCGATCCAGGCTGCGCGCAA…	CAGTTCGGCAAAGGTTCCATCATGCGTCTGGGCGACAGCAAGACCATGGATATCGAAGCCATCTCCACCGGCTCCCTCTCGCTGGACGTGGCGCTGGGTATTGGTGGTCTGCCGTGCGGTCGTATCGTCGAGATCTACGGCCCGGAATCTTCCGGTAAAACCACCCTCACCCTGCAGGTGATCGCGGAAGCCCAGAAGAAAGGCAAAACCTGTGCCTTCGTCGATGCGGAGCACGCCCTCGATCCTATTTATGCTGCCAAGCTGGGCGTCAACGTCGACGACCTGCTGATCTCCCAGCCGGATACCGGTGAACAGGCGCTGGAAATCTGCGACATGCTGGTTCGCTCCAACGCGGTTGACGTCATTATCGTCGACTCCGTGGCGGCCCTGACCCCGAAA…	GAAATCGACATCGCCAAGCGGATCGAAGACGGTATCAACCAGGTACAAAGCTCCGTAGCCGAGTACCCTGAAGCAATTACTTACCTGCTCGAACAGTACGACAAGTATGAAGCCGAACGGCTGCGCCTGTCCGACATCATCTCCGGCTTCATCGATCCCAACGAGACCGACGACGTCGCACCGACCGCCACTCACATCGGCTCCGAGCTCGGCGAAGACGATCTGGCCGACGAAGATGAAGAGGACGAAGAAGACGAAGATGGTGATGGTGATGACTCTGACGACGACGGTGACGGTGGTCCGGATCCGGAAGTCGCTCGCGAGAAGTTTGGCGAACTGCGTGCCCAGTATGAAGTGACCCGTCTCTCCATTCAGAAGAATGGTCGCGCGCACGAAGAT…		GCCCTGGAGCAGGGACGGCTACATCACGCCTATCTGCTGAGCGGTACCCGTGGGGTCGGCAAGACCACTATCGCCCGTATTCTGGCCAAGAGCCTCAACTGCGAGCAGGGGATCAGCAGCCACCCATGCGGTGTCTGCGATACCTGCCGCGAGATCGATCAGGGCAACTTTGTCGACCTGCTGGAGATTGACGCGGCGTCGCGAACCAAGGTGGAAGATACCCGCGAGCTGCTCGACAACGTGCAGTACCGCCCGGCCCGTGGCCGCTTCAAGGTCTATCTCATCGATGAAGTGCACATGTTGTCGCGTCACAGCTTCAACGCGCTGCTGAAAACCCTGGAAGAGCCGCCCCCCTATGTGAAGTTTCTGCTGGCCACCACGGATCCGCAGAAGCTGCCC…	GATCATGGCTCAGATTGAACGCTGGCGGCAGGCCTAACACATGCAAGTCGAGCGGCAGCGGGAAAGTAGCTTGCTACTTTTGCCGGCGAGCGGCGGACGGGTGAGTAATGCCTGGGGATCTGCCCAGTCGAGGGGGATAACTACTGGAAACGGTAGCTAATACCGCATACGCCCTACGGGGGAAAGCAGGGGACCTTCGGGCCTTGCGCGATTGGATGAACCCAGGTGGGATTAGCTAGTTGGTGAGGTAATGGCTCACCAAGGCGACGATCCCTAGCTGGTCTGAGAGGATGATCAGCCACACTGGAACTGAGACACGGTCCAGACTCCTACGGGAGGCAGCAGTGGGGAATATTGCACAATGGGGGAAACCCTGATGCAGCCATGCCGCGTGTGTGA…
TN1	Positive	704126	A. hydrophila (type B)		Aeromonas hydrophila vAh ST251	Negative	Positive	This study
TN10	Positive		A. hydrophila (type A)		Aeromonas dhakensis			This study	57	Pool_1	Library_8
TN103	Negative		Aeromonas spp		Aeromonas spp				6	Pool_1	Library_40
TN11	Positive	704126	A. hydrophila (type A)		Aeromonas dhakensis			This study
TN117	Negative		Aeromonas spp		Aeromonas spp
TN12	Positive		A. hydrophila (type A)		Aeromonas dhakensis				3512	Pool_1	Library_10	656	415	164	160	267	457	160	~1	~2	~3	~4	GTGCGTGAAGGTCTGATTGCCGTTATCTCCGTCAAGGTGCCTGACCCTAAGTTCTCCTCCCAGACCAAGGACAAGCTGGTCTCTTCCGAAGTGAAGACCGCAGTCGAACAGGCGATGGGCGAGAAGCTGGCCGACTTCCTGCTGGAAAACCCGGGCGATGCCAAGATCGTGGTCAACAAGATCATCGATGCGGCCCGTGCCCGTGAAGCGGCCCGCAAGGCTCGCGAACTGACCCGCCGCAAAGGCGCGCTGGATATTGCCGGTCTGCCCGGCAAGCTGGCCGACTGTCAGGAAAAAGACCCGGCGCTCTCCGAACTCTACATAGTGGAAGGGGACTCTGCTGGCGGTTCCGCCAAGCAGGGTCGCAACCGGAAGAACCAGGCCATCCTGCCGCTCAAG…	GACAAGGCCGTGGTAGCCGCCGTTGCCGAGCTGCAAGCGCTGTCTCAGCCCTGCGCAGACAACAACGCCATCGCTCAGGTAGGCACCATCTCCGCCAACTCCGACGAGAAAGTCGGCAAGCTGATTGCCGAAGCCATGGACAAAGTGGGCCGTGACGGCGTCATCACTGTAGAAGACGGTCAGGGTCTGGAAGACGAGCTGGCTGTGGTTGAAGGTATGCAGTTCGACCGTGGCTACCTCTCCCCGTACTTCGTCAACAAGCCGGAAACCGGTGCCGTCGAGCTGGACGACCCCTTCATCCTGCTGGTCGACAAGAAAATCTCCAACATCCGCGAAATGCTGCCGGTGCTGGAGGGCGTGGCCAAGGCTGGCAAGCCGCTGATCATCGTCGCCGAAGAC…	TTCCTGCACATGATGTTTGGCGTGCCGACCGAAGAGTACAAGGTCAACCCCATCGTCGAACGCGCCATGGACCGCATCTTCACCCTGCATGCGGATCACGAGCAGAACGCCTCCACCTCCACCGTGCGTCTGGCCGGCTCGTCCGGTGCCAACCCGTTCGCCTGTATCGCCGCGGGGATCGCCTCCCTGTGGGGACCGGCCCACGGCGGTGCCAACGAAGCCTGCCTCAAGATGCTCGAGGAGATCGGCTCCGTGGATCGCATCCCCGAGTACATCGCCAAGGCCAAGGACAAGAACGATCCGTTCCGTCTGATGGGCTTCGGTCACCGGGTCTACAAGAACCACGACCCCCGTGCCACCGTGATGCGCGAAACCTGTCACGAGGTACTGACCGAGCTG…	GCCGATATCTGGGTTCGTTATCAGCGAATGCGCGGTCACCAGGTGCACTTTGTCTGTGCCGACGATGCCCATGGCACCCCGATCATGCTCAAGGCCCAACAGCTGGGGATCACCCCGGAAGAGATGATCGCGGCAGTCTCCCAGGAGCACCAGGCCGACTTCGCCGGGTTCAACATCAGTTTTGACAACTATCACTCCACCCACAGCGACGAGAACCGTGAGCTGGCCGGGCTTATCTACGGCCGTCTGCAGGCCGGCGGCAAGATCAAAAGCCGCACCATCTCCCAGCTGTTCGATCCGGAAAAATCCATGTTCCTGCCGGATCGTTTCGTCAAGGGCACCTGCCCCAAGTGCAAGTCCCCGGAGCAGTATGGCGACAACTGCGACAGCTGCGGCGCT…	CCGATGATCGGTTTCCGCGGTGCGTCGCGCTACATCGCCGACAGCTTCCGCCCCTGTTTTGCCCTCGAATGCGAGGCGATCAAACGGGTGCGCGATGTGATGGGGCTGACCAACGTCGAGGTGATGATCCCCTTCGTGCGCACCGTGGGCGAGGCGGAGCAGGTGATCGACATCCTCGGTGAGAACGGTCTGCGCCGTGGCGAGCGGGGGCTCAAGGTGATCATGATGTGCGAGATCCCGAGCAACGCCCTGCTGGCAGACAAGTTCCTCGAGCACGTGGACGGCTTCTCCATCGGCTCCAACGACATGACCCAGCTCACCCTTGGACTTGACAGGGACTCGGGCCTTATCGCCCACCTGTTCGACGAGCGCAACGAGGCGGTCAAGGCGCTGCTGGCG…	CAGTTCGGCAAAGGTTCCATCATGCGTCTGGGCGACAGCAAGACCATGGATATCGAAGCCATCTCCACCGGCTCCCTCTCTCTGGACGTTGCGCTGGGGATCGGTGGTCTGCCGTGCGGTCGTATCGTCGAGATCTACGGCCCGGAATCTTCCGGTAAAACCACGCTGACCCTGCAGGTGATCGCCGAAGCCCAGAAGAAGGGCAAGACCTGTGCCTTCGTCGATGCGGAGCACGCACTCGACCCCATCTATGCTGCCAAGCTGGGCGTTAACGTCGACGACTTGCTCATCTCTCAGCCGGATACCGGTGAACAGGCGCTGGAGATCTGCGACATGCTGGTACGCTCCAACGCCGTTGACGTCATCATCGTCGACTCCGTGGCGGCCCTGACCCCGAAA…	ACCAGGTACAAAGCTCCGTCGCCGAGTACCCGGAAGCGATTACCTATCTGCTTGAACAATATGACAAGTATGAAGCCGAACAGCTGCGCCTGTCCGACATCATCTCCGGCTTCATCGATCCCAACGAGACCGACGACGTCGCACCGACCGCCACTCACATCGGCTCCGAGCTCAGCGAGGAAGATCTGGCTGACGAGGATGAAGATGAAGACGAAGACGAAGATGGTGATGGTGATGACTCCGACGATGATGGCGACGGTGGTCCGGATCCGGAAGTTGCTCGCGAGAAGTTCGGTGAGCTGCGCGCCCAGTACGAGGTAACCCGCCTCTCCATTCAGCAGAATGGCCGCGCGCACGAAGATACCCAGAATGCCATCGCCCAGCTGGCCGACGTGTTCC…	CAAGAAGGCGTACAAGCGTCTGGCCATGAAGTATCACCCTGACCGCAACCAGGGCGATGCCGGGGCCGAAGAGAAGTTCAAAGAGGTCAAGGAAGCCTACGAGATCCTGACCGATGCCAATCTGCGTGCCCGCTATGACCAGTACGGTCACGCCGGGGTGGATCAGAGCCAGGGTGGCGGTGGCCACGGCGGCTTTGGCGGCGGCGCCGATTTCGGCGACATCTTCGGCGACGTGTTTGGCGATATTTTTGGTGGCAGCCGTGGCGGCGGCCGTCGTGGCCCGGCCCGTGGCTCCGATCTGCGCTACACCATGGAGCTGACGCTGGAAGAGGCGGTACGCGGGGTCTCCAAGGAGATCAAGGTGCCGACCCTGGTCCACTGTGAAGTCTGTAACGGCTC…	GCCCTGGAGCAGGGACGGCTGCATCACGCCTATCTGCTGAGCGGTACTCGCGGAGTCGGCAAGACCACCATCGCGCGCATCCTGGCCAAGAGTCTCAACTGCGAGCAGGGGATCAGCAGTCATCCGTGCGGCGTGTGCGACACCTGCCGCGAGATCGATCAGGGCAACTTCGTCGATCTGCTGGAGATAGACGCGGCGTCGCGCACCAAGGTGGAAGATACCCGCGAGCTGCTCGACAACGTCCAGTACCGACCGGCCCGTGGCCGTTTCAAGGTCTATCTCATCGACGAAGTGCACATGTTGTCGCGCCACAGCTTCAACGCGCTGCTGAAAACCCTGGAAGAGCCGCCCCCCTATGTGAAGTTCCTGCTGGCCACCACGGATCCACAGAAGCTGCCC…	GATCATGGCTCAGATTGAACGCTGGCGGCAGGCCTAACACATGCAAGTCGAGCGGCAGCGGGAAAGTAGCTTGCTACTTTTGCCGGCGAGCGGCGGACGGGTGAGTAATGCCTGGGAAATTGCCCAGTCGAGGGGGATAACAGTTGGAAACGACTGCTAATACCGCATACGCCCTACGGGGGAAAGCAGGGGACCTTCGGGCCTTGCGCGATTGGATATGCCCAGGTGGGATTAGCTAGTTGGTGAGGTAATGGCTCACCAAGGCGACGATCCCTAGCTGGTCTGAGAGGATGATCAGCCACACTGGAACTGAGACACGGTCCAGACTCCTACGGGAGGCAGCAGTGGGGAATATTGCACAATGGGGGAAACCCTGATGCAGCCATGCCGCGTGTGTGA…
TN120	Negative		Aeromonas spp		Aeromonas spp				5	Pool_1	Library_41
TN13	Positive		A. hydrophila (type A)		Aeromonas dhakensis				1764	Pool_1	Library_11	656	415	164	160	267	457	160	~1	~2	~3	~4	GTGCGTGAAGGTCTGATTGCCGTTATCTCCGTCAAGGTGCCTGACCCTAAGTTCTCCTCCCAGACCAAGGACAAGCTGGTCTCTTCCGAAGTGAAGACCGCAGTCGAACAGGCGATGGGCGAGAAGCTGGCCGACTTCCTGCTGGAAAACCCGGGCGATGCCAAGATCGTGGTCAACAAGATCATCGATGCGGCCCGTGCCCGTGAAGCGGCCCGCAAGGCTCGCGAACTGACCCGCCGCAAAGGCGCGCTGGATATTGCCGGTCTGCCCGGCAAGCTGGCCGACTGTCAGGAAAAAGACCCGGCGCTCTCCGAACTCTACATAGTGGAAGGGGACTCTGCTGGCGGTTCCGCCAAGCAGGGTCGCAACCGGAAGAACCAGGCCATCCTGCCGCTCAAG…	GACAAGGCCGTGGTAGCCGCCGTTGCCGAGCTGCAAGCGCTGTCTCAGCCCTGCGCAGACAACAACGCCATCGCTCAGGTAGGCACCATCTCCGCCAACTCCGACGAGAAAGTCGGCAAGCTGATTGCCGAAGCCATGGACAAAGTGGGCCGTGACGGCGTCATCACTGTAGAAGACGGTCAGGGTCTGGAAGACGAGCTGGCTGTGGTTGAAGGTATGCAGTTCGACCGTGGCTACCTCTCCCCGTACTTCGTCAACAAGCCGGAAACCGGTGCCGTCGAGCTGGACGACCCCTTCATCCTGCTGGTCGACAAGAAAATCTCCAACATCCGCGAAATGCTGCCGGTGCTGGAGGGCGTGGCCAAGGCTGGCAAGCCGCTGATCATCGTCGCCGAAGAC…		GCCGATATCTGGGTTCGTTATCAGCGAATGCGCGGTCACCAGGTGCACTTTGTCTGTGCCGACGATGCCCATGGCACCCCGATCATGCTCAAGGCCCAACAGCTGGGGATCACCCCGGAAGAGATGATCGCGGCAGTCTCCCAGGAGCACCAGGCCGACTTCGCCGGGTTCAACATCAGTTTTGACAACTATCACTCCACCCACAGCGACGAGAACCGTGAGCTGGCCGGGCTTATCTACGGCCGTCTGCAGGCCGGCGGCAAGATCAAAAGCCGCACCATCTCCCAGCTGTTCGATCCGGAAAAATCCATGTTCCTGCCGGATCGTTTCGTCAAGGGCACCTGCCCCAAGTGCAAGTCCCCGGAGCAGTATGGCGACAACTGCGACAGCTGCGGCGCT…	CCGATGATCGGTTTCCGCGGTGCGTCGCGCTACATCGCCGACAGCTTCCGCCCCTGTTTTGCCCTCGAATGCGAGGCGATCAAACGGGTGCGCGATGTGATGGGGCTGACCAACGTCGAGGTGATGATCCCCTTCGTGCGCACCGTGGGCGAGGCGGAGCAGGTGATCGACATCCTCGGTGAGAACGGTCTGCGCCGTGGCGAGCGGGGGCTCAAGGTGATCATGATGTGCGAGATCCCGAGCAACGCCCTGCTGGCAGACAAGTTCCTCGAGCACGTGGACGGCTTCTCCATCGGCTCCAACGACATGACCCAGCTCACCCTTGGACTTGACAGGGACTCGGGCCTTATCGCCCACCTGTTCGACGAGCGCAACGAGGCGGTCAAGGCGCTGCTGGCG…	CAGTTCGGCAAAGGTTCCATCATGCGTCTGGGCGACAGCAAGACCATGGATATCGAAGCCATCTCCACCGGCTCCCTCTCTCTGGACGTTGCGCTGGGGATCGGTGGTCTGCCGTGCGGTCGTATCGTCGAGATCTACGGCCCGGAATCTTCCGGTAAAACCACGCTGACCCTGCAGGTGATCGCCGAAGCCCAGAAGAAGGGCAAGACCTGTGCCTTCGTCGATGCGGAGCACGCACTCGACCCCATCTATGCTGCCAAGCTGGGCGTTAACGTCGACGACTTGCTCATCTCTCAGCCGGATACCGGTGAACAGGCGCTGGAGATCTGCGACATGCTGGTACGCTCCAACGCCGTTGACGTCATCATCGTCGACTCCGTGGCGGCCCTGACCCCGAAA…	AATCGACATCGCCAAGCGGATCGAAGACGGTATCAACCAGGTACAAAGCTCCGTCGCCGAGTACCCGGAAGCGATTACCTATCTGCTTGAACAATATGACAAGTATGAAGCCGAACAGCTGCGCCTGTCCGACATCATCTCCGGCTTCATCGATCCCAACGAGACCGACGACGTCGCACCGACCGCCACTCACATCGGCTCCGAGCTCAGCGAGGAAGATCTGGCTGACGAGGATGAAGATGAAGACGAAGACGAAGATGGTGATGGTGATGACTCCGACGATGATGGCGACGGTGGTCCGGATCCGGAAGTTGCTCGCGAGAAGTTCGGTGAGCTGCGCGCCCAGTACGAGGTAACCCGCCTCTCCATTCAGCAGAATGGCCGCGCGCACGAAGATAC…	CAAGAAGGCGTACAAGCGTCTGGCCATGAAGTATCACCCTGACCGCAACCAGGGCGATGCCGGGGCCGAAGAGAAGTTCAAAGAGGTCAAGGAAGCCTACGAGATCCTGACCGATGCCAATCTGCGTGCCCGCTATGACCAGTACGGTCACGCCGGGGTGGATCAGAGCCAGGGTGGCGGTGGCCACGGCGGCTTTGGCGGCGGCGCCGATTTCGGCGACATCTTCGGCGACGTGTTTGGCGATATTTTTGGTGGCAGCCGTGGCGGCGGCCGTCGTGGCCCGGCCCGTGGCTCCGATCTGCGCTACACCATGGAGCTGACGCTGGAAGAGGCGGTACGCGGGGTCTCCAAGGAGATCAAGGTGCCGACCCTGGTCCACTGTGAAGTCTGTAACGGCTC…	GCCCTGGAGCAGGGACGGCTGCATCACGCCTATCTGCTGAGCGGTACTCGCGGAGTCGGCAAGACCACCATCGCGCGCATCCTGGCCAAGAGTCTCAACTGCGAGCAGGGGATCAGCAGTCATCCGTGCGGCGTGTGCGACACCTGCCGCGAGATCGATCAGGGCAACTTCGTCGATCTGCTGGAGATAGACGCGGCGTCGCGCACCAAGGTGGAAGATACCCGCGAGCTGCTCGACAACGTCCAGTACCGACCGGCCCGTGGCCGTTTCAAGGTCTATCTCATCGACGAAGTGCACATGTTGTCGCGCCACAGCTTCAACGCGCTGCTGAAAACCCTGGAAGAGCCGCCCCCCTATGTGAAGTTCCTGCTGGCCACCACGGATCCACAGAAGCTGCCC…	GATCATGGCTCAGATTGAACGCTGGCGGCAGGCCTAACACATGCAAGTCGAGCGGCAGCGGGAAAGTAGCTTGCTACTTTTGCCGGCGAGCGGCGGACGGGTGAGTAATGCCTGGGAAATTGCCCAGTCGAGGGGGATAACAGTTGGAAACGACTGCTAATACCGCATACGCCCTACGGGGGAAAGCAGGGGACCTTCGGGCCTTGCGCGATTGGATATGCCCAGGTGGGATTAGCTAGTTGGTGAGGTAATGGCTCACCAAGGCGACGATCCCTAGCTGGTCTGAGAGGATGATCAGCCACACTGGAACTGAGACACGGTCCAGACTCCTACGGGAGGCAGCAGTGGGGAATATTGCACAATGGGGGAAACCCTGATGCAGCCATGCCGCGTGTGTGA…
TN14	Positive	704126	A. hydrophila (type A)		Aeromonas dhakensis			This study
TN15	Positive		A. hydrophila (type A)		Aeromonas dhakensis
TN16	Positive		A. hydrophila (type A)		Aeromonas dhakensis				1339	Pool_1	Library_13	656	415	164	160	267	457	160	~1	~2	~3	~4	GTGCGTGAAGGTCTGATTGCCGTTATCTCCGTCAAGGTGCCTGACCCTAAGTTCTCCTCCCAGACCAAGGACAAGCTGGTCTCTTCCGAAGTGAAGACCGCAGTCGAACAGGCGATGGGCGAGAAGCTGGCCGACTTCCTGCTGGAAAACCCGGGCGATGCCAAGATCGTGGTCAACAAGATCATCGATGCGGCCCGTGCCCGTGAAGCGGCCCGCAAGGCTCGCGAACTGACCCGCCGCAAAGGCGCGCTGGATATTGCCGGTCTGCCCGGCAAGCTGGCCGACTGTCAGGAAAAAGACCCGGCGCTCTCCGAACTCTACATAGTGGAAGGGGACTCTGCTGGCGGTTCCGCCAAGCAGGGTCGCAACCGGAAGAACCAGGCCATCCTGCCGCTCAAG…	GACAAGGCCGTGGTAGCCGCCGTTGCCGAGCTGCAAGCGCTGTCTCAGCCCTGCGCAGACAACAACGCCATCGCTCAGGTAGGCACCATCTCCGCCAACTCCGACGAGAAAGTCGGCAAGCTGATTGCCGAAGCCATGGACAAAGTGGGCCGTGACGGCGTCATCACTGTAGAAGACGGTCAGGGTCTGGAAGACGAGCTGGCTGTGGTTGAAGGTATGCAGTTCGACCGTGGCTACCTCTCCCCGTACTTCGTCAACAAGCCGGAAACCGGTGCCGTCGAGCTGGACGACCCCTTCATCCTGCTGGTCGACAAGAAAATCTCCAACATCCGCGAAATGCTGCCGGTGCTGGAGGGCGTGGCCAAGGCTGGCAAGCCGCTGATCATCGTCGCCGAAGAC…	TTCCTGCACATGATGTTTGGCGTGCCGACCGAAGAGTACAAGGTCAACCCCATCGTCGAACGCGCCATGGACCGCATCTTCACCCTGCATGCGGATCACGAGCAGAACGCCTCCACCTCCACCGTGCGTCTGGCCGGCTCGTCCGGTGCCAACCCGTTCGCCTGTATCGCCGCGGGGATCGCCTCCCTGTGGGGACCGGCCCACGGCGGTGCCAACGAAGCCTGCCTCAAGATGCTCGAGGAGATCGGCTCCGTGGATCGCATCCCCGAGTACATCGCCAAGGCCAAGGACAAGAACGATCCGTTCCGTCTGATGGGCTTCGGTCACCGGGTCTACAAGAACCACGACCCCCGTGCCACCGTGATGCGCGAAACCTGTCACGAGGTACTGACCGAGCTG…	GCCGATATCTGGGTTCGTTATCAGCGAATGCGCGGTCACCAGGTGCACTTTGTCTGTGCCGACGATGCCCATGGCACCCCGATCATGCTCAAGGCCCAACAGCTGGGGATCACCCCGGAAGAGATGATCGCGGCAGTCTCCCAGGAGCACCAGGCCGACTTCGCCGGGTTCAACATCAGTTTTGACAACTATCACTCCACCCACAGCGACGAGAACCGTGAGCTGGCCGGGCTTATCTACGGCCGTCTGCAGGCCGGCGGCAAGATCAAAAGCCGCACCATCTCCCAGCTGTTCGATCCGGAAAAATCCATGTTCCTGCCGGATCGTTTCGTCAAGGGCACCTGCCCCAAGTGCAAGTCCCCGGAGCAGTATGGCGACAACTGCGACAGCTGCGGCGCT…	CCGATGATCGGTTTCCGCGGTGCGTCGCGCTACATCGCCGACAGCTTCCGCCCCTGTTTTGCCCTCGAATGCGAGGCGATCAAACGGGTGCGCGATGTGATGGGGCTGACCAACGTCGAGGTGATGATCCCCTTCGTGCGCACCGTGGGCGAGGCGGAGCAGGTGATCGACATCCTCGGTGAGAACGGTCTGCGCCGTGGCGAGCGGGGGCTCAAGGTGATCATGATGTGCGAGATCCCGAGCAACGCCCTGCTGGCAGACAAGTTCCTCGAGCACGTGGACGGCTTCTCCATCGGCTCCAACGACATGACCCAGCTCACCCTTGGACTTGACAGGGACTCGGGCCTTATCGCCCACCTGTTCGACGAGCGCAACGAGGCGGTCAAGGCGCTGCTGGCG…	CAGTTCGGCAAAGGTTCCATCATGCGTCTGGGCGACAGCAAGACCATGGATATCGAAGCCATCTCCACCGGCTCCCTCTCTCTGGACGTTGCGCTGGGGATCGGTGGTCTGCCGTGCGGTCGTATCGTCGAGATCTACGGCCCGGAATCTTCCGGTAAAACCACGCTGACCCTGCAGGTGATCGCCGAAGCCCAGAAGAAGGGCAAGACCTGTGCCTTCGTCGATGCGGAGCACGCACTCGACCCCATCTATGCTGCCAAGCTGGGCGTTAACGTCGACGACTTGCTCATCTCTCAGCCGGATACCGGTGAACAGGCGCTGGAGATCTGCGACATGCTGGTACGCTCCAACGCCGTTGACGTCATCATCGTCGACTCCGTGGCGGCCCTGACCCCGAAA…	GAAATCGACATCGCCAAGCGGATCGAAGACGGTATCAACCAGGTACAAAGCTCCGTCGCCGAGTACCCGGAAGCGATTACCTATCTGCTTGAACAATATGACAAGTATGAAGCCGAACAGCTGCGCCTGTCCGACATCATCTCCGGCTTCATCGATCCCAACGAGACCGACGACGTCGCACCGACCGCCACTCACATCGGCTCCGAGCTCAGCGAGGAAGATCTGGCTGACGAGGATGAAGATGAAGACGAAGACGAAGATGGTGATGGTGATGACTCCGACGATGATGGCGACGGTGGTCCGGATCCGGAAGTTGCTCGCGAGAAGTTCGGTGAGCTGCGCGCCCAGTACGAGGTAACCCGCCTCTCCATTCAGCAGAATGGCCGCGCGCACGAAGAT…	CAAGAAGGCGTACAAGCGTCTGGCCATGAAGTATCACCCTGACCGCAACCAGGGCGATGCCGGGGCCGAAGAGAAGTTCAAAGAGGTCAAGGAAGCCTACGAGATCCTGACCGATGCCAATCTGCGTGCCCGCTATGACCAGTACGGTCACGCCGGGGTGGATCAGAGCCAGGGTGGCGGTGGCCACGGCGGCTTTGGCGGCGGCGCCGATTTCGGCGACATCTTCGGCGACGTGTTTGGCGATATTTTTGGTGGCAGCCGTGGCGGCGGCCGTCGTGGCCCGGCCCGTGGCTCCGATCTGCGCTACACCATGGAGCTGACGCTGGAAGAGGCGGTACGCGGGGTCTCCAAGGAGATCAAGGTGCCGACCCTGGTCCACTGTGAAGTCTGTAACGGCTC…	GCCCTGGAGCAGGGACGGCTGCATCACGCCTATCTGCTGAGCGGTACTCGCGGAGTCGGCAAGACCACCATCGCGCGCATCCTGGCCAAGAGTCTCAACTGCGAGCAGGGGATCAGCAGTCATCCGTGCGGCGTGTGCGACACCTGCCGCGAGATCGATCAGGGCAACTTCGTCGATCTGCTGGAGATAGACGCGGCGTCGCGCACCAAGGTGGAAGATACCCGCGAGCTGCTCGACAACGTCCAGTACCGACCGGCCCGTGGCCGTTTCAAGGTCTATCTCATCGACGAAGTGCACATGTTGTCGCGCCACAGCTTCAACGCGCTGCTGAAAACCCTGGAAGAGCCGCCCCCCTATGTGAAGTTCCTGCTGGCCACCACGGATCCACAGAAGCTGCCC…	GATCATGGCTCAGATTGAACGCTGGCGGCAGGCCTAACACATGCAAGTCGAGCGGCAGCGGGAAAGTAGCTTGCTACTTTTGCCGGCGAGCGGCGGACGGGTGAGTAATGCCTGGGAAATTGCCCAGTCGAGGGGGATAACAGTTGGAAACGACTGCTAATACCGCATACGCCCTACGGGGGAAAGCAGGGGACCTTCGGGCCTTGCGCGATTGGATATGCCCAGGTGGGATTAGCTAGTTGGTGAGGTAATGGCTCACCAAGGCGACGATCCCTAGCTGGTCTGAGAGGATGATCAGCCACACTGGAACTGAGACACGGTCCAGACTCCTACGGGAGGCAGCAGTGGGGAATATTGCACAATGGGGGAAACCCTGATGCAGCCATGCCGCGTGTGTGA…
TN17	Positive		A. hydrophila (type B)		Aeromonas hydrophila vAh ST251
TN19	Positive		A. hydrophila (type B)		Aeromonas hydrophila vAh ST251				2102	Pool_1	Library_15	251	210	214	122	211	221	217	~1	~2	~3	~4	GTGCGTGAAGGTCTGATTGCCGTTATCTCTGTCAAGGTGCCTGATCCCAAGTTCTCCTCCCAGACCAAGGACAAGCTGGTCTCTTCCGAAGTGAAGACCGCCGTCGAACAGGCGATGGGTGAGAAGCTGGCCGACTTCCTGCTGGAAAACCCGGGCGATGCCAAGATCGTGGTCAACAAGATCATCGATGCGGCCCGTGCCCGCGAAGCGGCCCGCAAGGCCCGCGAACTGACCCGCCGCAAAGGTGCGCTGGATATCGCCGGTCTGCCCGGCAAGCTGGCCGACTGTCAGGAAAAAGACCCCGCTCTCTCCGAACTCTACATAGTGGAAGGGGACTCTGCTGGCGGTTCCGCCAAGCAGGGTCGCAACCGGAAGAACCAGGCCATCCTGCCGCTCAAG…		TTCCTGCACATGATGTTTGGCGTGCCGACCGAGGAGTACAAGGTCAACCCCATCGTCGAACGCGCCATGGACCGCATCTTTACCCTGCATGCGGACCACGAGCAGAACGCCTCCACCTCCACCGTGCGTCTGGCCGGCTCCTCCGGCGCCAACCCGTTTGCCTGTATCGCCGCGGGGATCGCCTCCCTGTGGGGACCGGCCCACGGTGGTGCCAACGAAGCCTGCCTCAAGATGCTCGAGGAGATCGGCTCCGTTGACCGCATTCCCGAATACATCGCCAAGGCCAAGGACAAGAACGATCCATTCCGTCTGATGGGCTTCGGTCACCGGGTCTACAAGAACCACGACCCCCGTGCCACCGTGATGCGCGAAACCTGTCACGAGGTACTGACCGAGCTG…	GCCGATATCTGGGTTCGTTATCAGCGAATGCGCGGTCACCAGGTGCACTTTGTCTGTGCCGACGATGCCCACGGCACCCCGATAATGCTCAAGGCCCAACAGCTGGGGATCACCCCGGAAGAGATGATCGCGGCCGTCTCCAAGGAACACCAGGCCGACTTCGCCGGGTTCAACATCAGTTTTGACAACTATCACTCCACCCACAGCGACGAGAACCGCGAGCTGGCGGAGCTGATCTACGGCCGTCTGCAGGCCGGCGGCAAGATCAAGAGCCGCACCATCTCCCAGCTGTTCGATCCGGAAAAGTCCATGTTCCTGCCGGATCGCTTCGTCAAGGGTACCTGCCCCAAGTGCAAGTCCCCGGAGCAGTATGGCGACAACTGTGACAGCTGCGGCGCC…	CCGATGATCGGTTTCCGCGGTGCGTCGCGCTACATCGCCGACAGCTTCCGCCCATGCTTTGCCCTCGAGTGCGAGGCGATCAAGCGGGTGCGCGATGTGATGGGGCTGACCAACGTCGAGGTGATGATCCCCTTCGTGCGCACCGTGAGCGAGGCGGAGCAGGTGATCGACATCCTGGCCGAAAACGGCCTGCGCCGTGGCGAGCGGGGGCTCAAGGTGATCATGATGTGCGAGATCCCGAGCAACGCCCTCTTGGCAGACAAGTTCCTCGAGCACGTTGATGGCTTCTCCATCGGTTCCAACGACATGACCCAGCTCACACTTGGACTTGACAGGGACTCGGGGCTTATCGCCCACCTGTTCGACGAGCGCAACGAAGCGGTCAAGGCGCTGCTGGCG…	CAGTTTGGCAAAGGCTCCATCATGCGTCTGGGCGACAGCAAGACCATGGATATCGAAGCCATCTCTACCGGCTCCCTCTCCCTGGACGTGGCGCTGGGAATCGGTGGCCTGCCGTGCGGTCGTATCGTCGAGATCTATGGCCCGGAATCTTCCGGTAAAACCACGCTGACCCTGCAGGTGATCGCCGAAGCGCAGAAGAAGGGCAAGACCTGCGCCTTCGTCGATGCGGAGCACGCACTCGACCCCATCTATGCCGCCAAGCTGGGCGTCAACGTCGACGACTTGCTGATCTCCCAGCCGGATACCGGTGAGCAAGCGCTGGAAATCTGCGACATGCTGGTGCGCTCCAACGCCGTTGACGTCATCATCGTCGACTCCGTGGCGGCCCTGACCCCGAAA…	GAAATCGACATCGCCAAGCGCATTGAAGACGGTATCAACCAGGTACAAAGCTCCGTTGCCGAGTACCCGGAAGCGATTACCTATCTGCTTGAGCAATACGACAAATACGAAGCGGAACAGCTGCGTCTGTCCGATATCATTTCCGGCTTCATCGATCCCAACGAGACCGACGACGTCGCACCGACCGCCACTCACATCGGCTCCGAGCTCAGCGAAGAAGATCTGGCTGACGAAGACGAAGACGAAGATGAAGACGAAGACGGTGATGGTGATGACTCCGACGATGATGGTGACGGTGGTCCGGATCCGGAAGTCGCTCGCGAGAAGTTCGGTGATCTGCGCGCCCAGTACGAAGTAACTCGTCTCTCCATTCAGCAGAATGGTCGTGCGCACGAAGAT…	CGAGATCAAGAAGGCGTACAAGCGTCTGGCCATGAAGTATCACCCTGACCGCAACCAGGGCGATGCCGGGGCCGAAGAGAAGTTCAAAGAGGTCAAGGAAGCCTACGAGATCCTGACCGATGCCAATCTGCGTGCCCGCTATGACCAGTACGGTCACGCCGGCGTGGATCAGAGCCAGGGTGGCGGTGGCCACGGCGGCTTTGGCGGCGGCGCCGATTTCGGCGACATCTTCGGCGACGTGTTTGGCGATATTTTTGGTGGCAGCCGTGGTGGCGGCCGTCGTGGCCCGGCCCGTGGCTCCGACCTGCGCTACACCATGGAGCTGACGCTGGAAGAGGCGGTACGCGGGGTCTCCAAGGAGATCAAGGTGCCGACCCTGGTCCACTGTGAAGTCTGTAA…	GGAGCAGGGACGGCTGCATCACGCCTATCTGCTGAGCGGCACCCGCGGGGTCGGCAAGACCACCATCGCCCGCATCCTGGCCAAGAGCCTCAACTGCGAGCAGGGGATCAGCAGCCACCCGTGCGGGGTGTGCGACACCTGCAGCGAGATCGATCAGGGCAACTTCGTCGACCTGCTGGAGATCGATGCGGCGTCGCGCACCAAGGTGGAAGACACCCGCGAACTGCTCGACAACGTGCAGTACCGGCCGGCCCGTGGCCGCTTCAAGGTCTATCTCATCGATGAAGTGCACATGTTGTCGCGCCACAGCTTCAACGCCCTGCTGAAAACCCTGGAAGAGCCGCCCCCCTATGTGAAGTTCCTGCTGGCCACCACGGATCCGCAGAAGCTGCCGATCAC…	GATCATGGCTCAGATTGAACGCTGGCGGCAGGCCTAACACATGCAAGTCGAGCGGCAGCGGGAAAGTAGCTTGCTACTTTTGCCGGCGAGCGGCGGACGGGTGAGTAATGCCTGGGAAATTGCCCAGTCGAGGGGGATAACAGTTGGAAACGACTGCTAATACCGCATACGCCCTACGGGGGAAAGCAGGGGACCTTCGGGCCTTGCGCGATTGGATATGCCCAGGTGGGATTAGCTAGTTGGTGAGGTAATGGCTCACCAAGGCGACGATCCCTAGCTGGTCTGAGAGGATGATCAGCCACACTGGAACTGAGACACGGTCCAGACTCCTACGGGAGGCAGCAGTGGGGAATATTGCACAATGGGGGAAACCCTGATGCAGCCATGCCGCGTGTGTGA…
TN2	Positive		A. hydrophila (type A)		Aeromonas dhakensis				2843	Pool_1	Library_3	656	415	164	160	267	457	160	~1	~2	~3	~4	GTGCGTGAAGGTCTGATTGCCGTTATCTCCGTCAAGGTGCCTGACCCTAAGTTCTCCTCCCAGACCAAGGACAAGCTGGTCTCTTCCGAAGTGAAGACCGCAGTCGAACAGGCGATGGGCGAGAAGCTGGCCGACTTCCTGCTGGAAAACCCGGGCGATGCCAAGATCGTGGTCAACAAGATCATCGATGCGGCCCGTGCCCGTGAAGCGGCCCGCAAGGCTCGCGAACTGACCCGCCGCAAAGGCGCGCTGGATATTGCCGGTCTGCCCGGCAAGCTGGCCGACTGTCAGGAAAAAGACCCGGCGCTCTCCGAACTCTACATAGTGGAAGGGGACTCTGCTGGCGGTTCCGCCAAGCAGGGTCGCAACCGGAAGAACCAGGCCATCCTGCCGCTCAAG…	GACAAGGCCGTGGTAGCCGCCGTTGCCGAGCTGCAAGCGCTGTCTCAGCCCTGCGCAGACAACAACGCCATCGCTCAGGTAGGCACCATCTCCGCCAACTCCGACGAGAAAGTCGGCAAGCTGATTGCCGAAGCCATGGACAAAGTGGGCCGTGACGGCGTCATCACTGTAGAAGACGGTCAGGGTCTGGAAGACGAGCTGGCTGTGGTTGAAGGTATGCAGTTCGACCGTGGCTACCTCTCCCCGTACTTCGTCAACAAGCCGGAAACCGGTGCCGTCGAGCTGGACGACCCCTTCATCCTGCTGGTCGACAAGAAAATCTCCAACATCCGCGAAATGCTGCCGGTGCTGGAGGGCGTGGCCAAGGCTGGCAAGCCGCTGATCATCGTCGCCGAAGAC…	TTCCTGCACATGATGTTTGGCGTGCCGACCGAAGAGTACAAGGTCAACCCCATCGTCGAACGCGCCATGGACCGCATCTTCACCCTGCATGCGGATCACGAGCAGAACGCCTCCACCTCCACCGTGCGTCTGGCCGGCTCGTCCGGTGCCAACCCGTTCGCCTGTATCGCCGCGGGGATCGCCTCCCTGTGGGGACCGGCCCACGGCGGTGCCAACGAAGCCTGCCTCAAGATGCTCGAGGAGATCGGCTCCGTGGATCGCATCCCCGAGTACATCGCCAAGGCCAAGGACAAGAACGATCCGTTCCGTCTGATGGGCTTCGGTCACCGGGTCTACAAGAACCACGACCCCCGTGCCACCGTGATGCGCGAAACCTGTCACGAGGTACTGACCGAGCTG…	GCCGATATCTGGGTTCGTTATCAGCGAATGCGCGGTCACCAGGTGCACTTTGTCTGTGCCGACGATGCCCATGGCACCCCGATCATGCTCAAGGCCCAACAGCTGGGGATCACCCCGGAAGAGATGATCGCGGCAGTCTCCCAGGAGCACCAGGCCGACTTCGCCGGGTTCAACATCAGTTTTGACAACTATCACTCCACCCACAGCGACGAGAACCGTGAGCTGGCCGGGCTTATCTACGGCCGTCTGCAGGCCGGCGGCAAGATCAAAAGCCGCACCATCTCCCAGCTGTTCGATCCGGAAAAATCCATGTTCCTGCCGGATCGTTTCGTCAAGGGCACCTGCCCCAAGTGCAAGTCCCCGGAGCAGTATGGCGACAACTGCGACAGCTGCGGCGCT…	CCGATGATCGGTTTCCGCGGTGCGTCGCGCTACATCGCCGACAGCTTCCGCCCCTGTTTTGCCCTCGAATGCGAGGCGATCAAACGGGTGCGCGATGTGATGGGGCTGACCAACGTCGAGGTGATGATCCCCTTCGTGCGCACCGTGGGCGAGGCGGAGCAGGTGATCGACATCCTCGGTGAGAACGGTCTGCGCCGTGGCGAGCGGGGGCTCAAGGTGATCATGATGTGCGAGATCCCGAGCAACGCCCTGCTGGCAGACAAGTTCCTCGAGCACGTGGACGGCTTCTCCATCGGCTCCAACGACATGACCCAGCTCACCCTTGGACTTGACAGGGACTCGGGCCTTATCGCCCACCTGTTCGACGAGCGCAACGAGGCGGTCAAGGCGCTGCTGGCG…	CAGTTCGGCAAAGGTTCCATCATGCGTCTGGGCGACAGCAAGACCATGGATATCGAAGCCATCTCCACCGGCTCCCTCTCTCTGGACGTTGCGCTGGGGATCGGTGGTCTGCCGTGCGGTCGTATCGTCGAGATCTACGGCCCGGAATCTTCCGGTAAAACCACGCTGACCCTGCAGGTGATCGCCGAAGCCCAGAAGAAGGGCAAGACCTGTGCCTTCGTCGATGCGGAGCACGCACTCGACCCCATCTATGCTGCCAAGCTGGGCGTTAACGTCGACGACTTGCTCATCTCTCAGCCGGATACCGGTGAACAGGCGCTGGAGATCTGCGACATGCTGGTACGCTCCAACGCCGTTGACGTCATCATCGTCGACTCCGTGGCGGCCCTGACCCCGAAA…	GAAATCGACATCGCCAAGCGGATCGAAGACGGTATCAACCAGGTACAAAGCTCCGTCGCCGAGTACCCGGAAGCGATTACCTATCTGCTTGAACAATATGACAAGTATGAAGCCGAACAGCTGCGCCTGTCCGACATCATCTCCGGCTTCATCGATCCCAACGAGACCGACGACGTCGCACCGACCGCCACTCACATCGGCTCCGAGCTCAGCGAGGAAGATCTGGCTGACGAGGATGAAGATGAAGACGAAGACGAAGATGGTGATGGTGATGACTCCGACGATGATGGCGACGGTGGTCCGGATCCGGAAGTTGCTCGCGAGAAGTTCGGTGAGCTGCGCGCCCAGTACGAGGTAACCCGCCTCTCCATTCAGCAGAATGGCCGCGCGCACGAAGAT…	TCAAGAAGGCGTACAAGCGTCTGGCCATGAAGTATCACCCTGACCGCAACCAGGGCGATGCCGGGGCCGAAGAGAAGTTCAAAGAGGTCAAGGAAGCCTACGAGATCCTGACCGATGCCAATCTGCGTGCCCGCTATGACCAGTACGGTCACGCCGGGGTGGATCAGAGCCAGGGTGGCGGTGGCCACGGCGGCTTTGGCGGCGGCGCCGATTTCGGCGACATCTTCGGCGACGTGTTTGGCGATATTTTTGGTGGCAGCCGTGGCGGCGGCCGTCGTGGCCCGGCCCGTGGCTCCGATCTGCGCTACACCATGGAGCTGACGCTGGAAGAGGCGGTACGCGGGGTCTCCAAGGAGATCAAGGTGCCGACCCTGGTCCACTGTGAAGTCTGTAACGGCT…	GCCCTGGAGCAGGGACGGCTGCATCACGCCTATCTGCTGAGCGGTACTCGCGGAGTCGGCAAGACCACCATCGCGCGCATCCTGGCCAAGAGTCTCAACTGCGAGCAGGGGATCAGCAGTCATCCGTGCGGCGTGTGCGACACCTGCCGCGAGATCGATCAGGGCAACTTCGTCGATCTGCTGGAGATAGACGCGGCGTCGCGCACCAAGGTGGAAGATACCCGCGAGCTGCTCGACAACGTCCAGTACCGACCGGCCCGTGGCCGTTTCAAGGTCTATCTCATCGACGAAGTGCACATGTTGTCGCGCCACAGCTTCAACGCGCTGCTGAAAACCCTGGAAGAGCCGCCCCCCTATGTGAAGTTCCTGCTGGCCACCACGGATCCACAGAAGCTGCCC…	TCATGGCTCAGATTGAACGCTGGCGGCAGGCCTAACACATGCAAGTCGAGCGGCAGCGGGAAAGTAGCTTGCTACTTTTGCCGGCGAGCGGCGGACGGGTGAGTAATGCCTGGGAAATTGCCCAGTCGAGGGGGATAACAGTTGGAAACGACTGCTAATACCGCATACGCCCTACGGGGGAAAGCAGGGGACCTTCGGGCCTTGCGCGATTGGATATGCCCAGGTGGGATTAGCTAGTTGGTGAGGTAATGGCTCACCAAGGCGACGATCCCTAGCTGGTCTGAGAGGATGATCAGCCACACTGGAACTGAGACACGGTCCAGACTCCTACGGGAGGCAGCAGTGGGGAATATTGCACAATGGGGGAAACCCTGATGCAGCCATGCCGCGTGTGTGAAG…
TN20	Positive		A. hydrophila (type B)		Aeromonas hydrophila vAh ST251
TN21	Positive		A. hydrophila (type B)		Aeromonas hydrophila vAh ST251
TN22	Positive	704126	A. hydrophila (type B)		Aeromonas hydrophila vAh ST251			This study
TN23	Positive		A. hydrophila (type B)		Aeromonas hydrophila vAh ST251
TN24	Positive		A. hydrophila (type B)		Aeromonas hydrophila vAh ST251
TN25	Positive		A. hydrophila (type B)		Aeromonas hydrophila vAh ST251
TN26	Positive		A. hydrophila (type B)		Aeromonas hydrophila vAh ST251
TN27	Positive		A. hydrophila (type B)		Aeromonas hydrophila vAh ST251	Negative	Positive	This study	2637	Pool_1	Library_17	251	210	214	122	211	221	217	~1	~2	~3	~4	GTGCGTGAAGGTCTGATTGCCGTTATCTCTGTCAAGGTGCCTGATCCCAAGTTCTCCTCCCAGACCAAGGACAAGCTGGTCTCTTCCGAAGTGAAGACCGCCGTCGAACAGGCGATGGGTGAGAAGCTGGCCGACTTCCTGCTGGAAAACCCGGGCGATGCCAAGATCGTGGTCAACAAGATCATCGATGCGGCCCGTGCCCGCGAAGCGGCCCGCAAGGCCCGCGAACTGACCCGCCGCAAAGGTGCGCTGGATATCGCCGGTCTGCCCGGCAAGCTGGCCGACTGTCAGGAAAAAGACCCCGCTCTCTCCGAACTCTACATAGTGGAAGGGGACTCTGCTGGCGGTTCCGCCAAGCAGGGTCGCAACCGGAAGAACCAGGCCATCCTGCCGCTCAAG…		TTCCTGCACATGATGTTTGGCGTGCCGACCGAGGAGTACAAGGTCAACCCCATCGTCGAACGCGCCATGGACCGCATCTTTACCCTGCATGCGGACCACGAGCAGAACGCCTCCACCTCCACCGTGCGTCTGGCCGGCTCCTCCGGCGCCAACCCGTTTGCCTGTATCGCCGCGGGGATCGCCTCCCTGTGGGGACCGGCCCACGGTGGTGCCAACGAAGCCTGCCTCAAGATGCTCGAGGAGATCGGCTCCGTTGACCGCATTCCCGAATACATCGCCAAGGCCAAGGACAAGAACGATCCATTCCGTCTGATGGGCTTCGGTCACCGGGTCTACAAGAACCACGACCCCCGTGCCACCGTGATGCGCGAAACCTGTCACGAGGTACTGACCGAGCTG…	GCCGATATCTGGGTTCGTTATCAGCGAATGCGCGGTCACCAGGTGCACTTTGTCTGTGCCGACGATGCCCACGGCACCCCGATAATGCTCAAGGCCCAACAGCTGGGGATCACCCCGGAAGAGATGATCGCGGCCGTCTCCAAGGAACACCAGGCCGACTTCGCCGGGTTCAACATCAGTTTTGACAACTATCACTCCACCCACAGCGACGAGAACCGCGAGCTGGCGGAGCTGATCTACGGCCGTCTGCAGGCCGGCGGCAAGATCAAGAGCCGCACCATCTCCCAGCTGTTCGATCCGGAAAAGTCCATGTTCCTGCCGGATCGCTTCGTCAAGGGTACCTGCCCCAAGTGCAAGTCCCCGGAGCAGTATGGCGACAACTGTGACAGCTGCGGCGCC…	CCGATGATCGGTTTCCGCGGTGCGTCGCGCTACATCGCCGACAGCTTCCGCCCATGCTTTGCCCTCGAGTGCGAGGCGATCAAGCGGGTGCGCGATGTGATGGGGCTGACCAACGTCGAGGTGATGATCCCCTTCGTGCGCACCGTGAGCGAGGCGGAGCAGGTGATCGACATCCTGGCCGAAAACGGCCTGCGCCGTGGCGAGCGGGGGCTCAAGGTGATCATGATGTGCGAGATCCCGAGCAACGCCCTCTTGGCAGACAAGTTCCTCGAGCACGTTGATGGCTTCTCCATCGGTTCCAACGACATGACCCAGCTCACACTTGGACTTGACAGGGACTCGGGGCTTATCGCCCACCTGTTCGACGAGCGCAACGAAGCGGTCAAGGCGCTGCTGGCG…	CAGTTTGGCAAAGGCTCCATCATGCGTCTGGGCGACAGCAAGACCATGGATATCGAAGCCATCTCTACCGGCTCCCTCTCCCTGGACGTGGCGCTGGGAATCGGTGGCCTGCCGTGCGGTCGTATCGTCGAGATCTATGGCCCGGAATCTTCCGGTAAAACCACGCTGACCCTGCAGGTGATCGCCGAAGCGCAGAAGAAGGGCAAGACCTGCGCCTTCGTCGATGCGGAGCACGCACTCGACCCCATCTATGCCGCCAAGCTGGGCGTCAACGTCGACGACTTGCTGATCTCCCAGCCGGATACCGGTGAGCAAGCGCTGGAAATCTGCGACATGCTGGTGCGCTCCAACGCCGTTGACGTCATCATCGTCGACTCCGTGGCGGCCCTGACCCCGAAA…	GAAGACGGTATCAACCAGGTACAAAGCTCCGTTGCCGAGTACCCGGAAGCGATTACCTATCTGCTTGAGCAATACGACAAATACGAAGCGGAACAGCTGCGTCTGTCCGATATCATTTCCGGCTTCATCGATCCCAACGAGACCGACGACGTCGCACCGACCGCCACTCACATCGGCTCCGAGCTCAGCGAAGAAGATCTGGCTGACGAAGACGAAGACGAAGATGAAGACGAAGACGGTGATGGTGATGACTCCGACGATGATGGTGACGGTGGTCCGGATCCGGAAGTCGCTCGCGAGAAGTTCGGTGATCTGCGCGCCCAGTACGAAGTAACTCGTCTCTCCATTCAGCAGAATGGTCGTGCGCACGAAGATACTCAGGCTGCGATTGCCCAGCTG…	CAAGAAGGCGTACAAGCGTCTGGCCATGAAGTATCACCCTGACCGCAACCAGGGCGATGCCGGGGCCGAAGAGAAGTTCAAAGAGGTCAAGGAAGCCTACGAGATCCTGACCGATGCCAATCTGCGTGCCCGCTATGACCAGTACGGTCACGCCGGCGTGGATCAGAGCCAGGGTGGCGGTGGCCACGGCGGCTTTGGCGGCGGCGCCGATTTCGGCGACATCTTCGGCGACGTGTTTGGCGATATTTTTGGTGGCAGCCGTGGTGGCGGCCGTCGTGGCCCGGCCCGTGGCTCCGACCTGCGCTACACCATGGAGCTGACGCTGGAAGAGGCGGTACGCGGGGTCTCCAAGGAGATCAAGGTGCCGACCCTGGTCCACTGTGAAGTCTGTAACGGCTC…	GCCCTGGAGCAGGGACGGCTGCATCACGCCTATCTGCTGAGCGGCACCCGCGGGGTCGGCAAGACCACCATCGCCCGCATCCTGGCCAAGAGCCTCAACTGCGAGCAGGGGATCAGCAGCCACCCGTGCGGGGTGTGCGACACCTGCAGCGAGATCGATCAGGGCAACTTCGTCGACCTGCTGGAGATCGATGCGGCGTCGCGCACCAAGGTGGAAGACACCCGCGAACTGCTCGACAACGTGCAGTACCGGCCGGCCCGTGGCCGCTTCAAGGTCTATCTCATCGATGAAGTGCACATGTTGTCGCGCCACAGCTTCAACGCCCTGCTGAAAACCCTGGAAGAGCCGCCCCCCTATGTGAAGTTCCTGCTGGCCACCACGGATCCGCAGAAGCTGCCG…	GATCATGGCTCAGATTGAACGCTGGCGGCAGGCCTAACACATGCAAGTCGAGCGGCAGCGGGAAAGTAGCTTGCTACTTTTGCCGGCGAGCGGCGGACGGGTGAGTAATGCCTGGGAAATTGCCCAGTCGAGGGGGATAACAGTTGGAAACGACTGCTAATACCGCATACGCCCTACGGGGGAAAGCAGGGGACCTTCGGGCCTTGCGCGATTGGATATGCCCAGGTGGGATTAGCTAGTTGGTGAGGTAATGGCTCACCAAGGCGACGATCCCTAGCTGGTCTGAGAGGATGATCAGCCACACTGGAACTGAGACACGGTCCAGACTCCTACGGGAGGCAGCAGTGGGGAATATTGCACAATGGGGGAAACCCTGATGCAGCCATGCCGCGTGTGTGA…
TN28	Positive		A. hydrophila (type B)		Aeromonas hydrophila vAh ST251
TN29	Positive		A. hydrophila (type B)		Aeromonas hydrophila vAh ST251
TN3	Positive	704126	A. hydrophila (type A)		Aeromonas dhakensis			This study
TN30	Positive		A. hydrophila (type B)		Aeromonas hydrophila vAh ST251
TN31	Positive		A. hydrophila (type B)		Aeromonas hydrophila vAh ST251
TN32	Positive		A. hydrophila (type B)		Aeromonas hydrophila vAh ST251
TN33	Positive		A. hydrophila (type B)		Aeromonas hydrophila vAh ST251
TN34	Positive		A. hydrophila (type B)		Aeromonas hydrophila vAh ST251
TN35	Positive		A. hydrophila (type B)		Aeromonas hydrophila vAh ST251
TN36	Positive		A. hydrophila (type B)		Aeromonas hydrophila vAh ST251
TN37	Positive		A. hydrophila (type B)		Aeromonas hydrophila vAh ST251				2146	Pool_1	Library_19	251	210	214	122	211	221	217	~1	~2		~4	GTGCGTGAAGGTCTGATTGCCGTTATCTCTGTCAAGGTGCCTGATCCCAAGTTCTCCTCCCAGACCAAGGACAAGCTGGTCTCTTCCGAAGTGAAGACCGCCGTCGAACAGGCGATGGGTGAGAAGCTGGCCGACTTCCTGCTGGAAAACCCGGGCGATGCCAAGATCGTGGTCAACAAGATCATCGATGCGGCCCGTGCCCGCGAAGCGGCCCGCAAGGCCCGCGAACTGACCCGCCGCAAAGGTGCGCTGGATATCGCCGGTCTGCCCGGCAAGCTGGCCGACTGTCAGGAAAAAGACCCCGCTCTCTCCGAACTCTACATAGTGGAAGGGGACTCTGCTGGCGGTTCCGCCAAGCAGGGTCGCAACCGGAAGAACCAGGCCATCCTGCCGCTCAAG…		TTCCTGCACATGATGTTTGGCGTGCCGACCGAGGAGTACAAGGTCAACCCCATCGTCGAACGCGCCATGGACCGCATCTTTACCCTGCATGCGGACCACGAGCAGAACGCCTCCACCTCCACCGTGCGTCTGGCCGGCTCCTCCGGCGCCAACCCGTTTGCCTGTATCGCCGCGGGGATCGCCTCCCTGTGGGGACCGGCCCACGGTGGTGCCAACGAAGCCTGCCTCAAGATGCTCGAGGAGATCGGCTCCGTTGACCGCATTCCCGAATACATCGCCAAGGCCAAGGACAAGAACGATCCATTCCGTCTGATGGGCTTCGGTCACCGGGTCTACAAGAACCACGACCCCCGTGCCACCGTGATGCGCGAAACCTGTCACGAGGTACTGACCGAGCTG…	GCCGATATCTGGGTTCGTTATCAGCGAATGCGCGGTCACCAGGTGCACTTTGTCTGTGCCGACGATGCCCACGGCACCCCGATAATGCTCAAGGCCCAACAGCTGGGGATCACCCCGGAAGAGATGATCGCGGCCGTCTCCAAGGAACACCAGGCCGACTTCGCCGGGTTCAACATCAGTTTTGACAACTATCACTCCACCCACAGCGACGAGAACCGCGAGCTGGCGGAGCTGATCTACGGCCGTCTGCAGGCCGGCGGCAAGATCAAGAGCCGCACCATCTCCCAGCTGTTCGATCCGGAAAAGTCCATGTTCCTGCCGGATCGCTTCGTCAAGGGTACCTGCCCCAAGTGCAAGTCCCCGGAGCAGTATGGCGACAACTGTGACAGCTGCGGCGCC…	CCGATGATCGGTTTCCGCGGTGCGTCGCGCTACATCGCCGACAGCTTCCGCCCATGCTTTGCCCTCGAGTGCGAGGCGATCAAGCGGGTGCGCGATGTGATGGGGCTGACCAACGTCGAGGTGATGATCCCCTTCGTGCGCACCGTGAGCGAGGCGGAGCAGGTGATCGACATCCTGGCCGAAAACGGCCTGCGCCGTGGCGAGCGGGGGCTCAAGGTGATCATGATGTGCGAGATCCCGAGCAACGCCCTCTTGGCAGACAAGTTCCTCGAGCACGTTGATGGCTTCTCCATCGGTTCCAACGACATGACCCAGCTCACACTTGGACTTGACAGGGACTCGGGGCTTATCGCCCACCTGTTCGACGAGCGCAACGAAGCGGTCAAGGCGCTGCTGGCG…	CAGTTTGGCAAAGGCTCCATCATGCGTCTGGGCGACAGCAAGACCATGGATATCGAAGCCATCTCTACCGGCTCCCTCTCCCTGGACGTGGCGCTGGGAATCGGTGGCCTGCCGTGCGGTCGTATCGTCGAGATCTATGGCCCGGAATCTTCCGGTAAAACCACGCTGACCCTGCAGGTGATCGCCGAAGCGCAGAAGAAGGGCAAGACCTGCGCCTTCGTCGATGCGGAGCACGCACTCGACCCCATCTATGCCGCCAAGCTGGGCGTCAACGTCGACGACTTGCTGATCTCCCAGCCGGATACCGGTGAGCAAGCGCTGGAAATCTGCGACATGCTGGTGCGCTCCAACGCCGTTGACGTCATCATCGTCGACTCCGTGGCGGCCCTGACCCCGAAA…	ATCGCCAAGCGCATTGAAGACGGTATCAACCAGGTACAAAGCTCCGTTGCCGAGTACCCGGAAGCGATTACCTATCTGCTTGAGCAATACGACAAATACGAAGCGGAACAGCTGCGTCTGTCCGATATCATTTCCGGCTTCATCGATCCCAACGAGACCGACGACGTCGCACCGACCGCCACTCACATCGGCTCCGAGCTCAGCGAAGAAGATCTGGCTGACGAAGACGAAGACGAAGATGAAGACGAAGACGGTGATGGTGATGACTCCGACGATGATGGTGACGGTGGTCCGGATCCGGAAGTCGCTCGCGAGAAGTTCGGTGATCTGCGCGCCCAGTACGAAGTAACTCGTCTCTCCATTCAGCAGAATGGTCGTGCGCACGAAGATACTCAGGCT…	TCAAGAAGGCGTACAAGCGTCTGGCCATGAAGTATCACCCTGACCGCAACCAGGGCGATGCCGGGGCCGAAGAGAAGTTCAAAGAGGTCAAGGAAGCCTACGAGATCCTGACCGATGCCAATCTGCGTGCCCGCTATGACCAGTACGGTCACGCCGGCGTGGATCAGAGCCAGGGTGGCGGTGGCCACGGCGGCTTTGGCGGCGGCGCCGATTTCGGCGACATCTTCGGCGACGTGTTTGGCGATATTTTTGGTGGCAGCCGTGGTGGCGGCCGTCGTGGCCCGGCCCGTGGCTCCGACCTGCGCTACACCATGGAGCTGACGCTGGAAGAGGCGGTACGCGGGGTCTCCAAGGAGATCAAGGTGCCGACCCTGGTCCACTGTGAAGTCTGTAACGGCT…		GATCATGGCTCAGATTGAACGCTGGCGGCAGGCCTAACACATGCAAGTCGAGCGGCAGCGGGAAAGTAGCTTGCTACTTTTGCCGGCGAGCGGCGGACGGGTGAGTAATGCCTGGGAAATTGCCCAGTCGAGGGGGATAACAGTTGGAAACGACTGCTAATACCGCATACGCCCTACGGGGGAAAGCAGGGGACCTTCGGGCCTTGCGCGATTGGATATGCCCAGGTGGGATTAGCTAGTTGGTGAGGTAATGGCTCACCAAGGCGACGATCCCTAGCTGGTCTGAGAGGATGATCAGCCACACTGGAACTGAGACACGGTCCAGACTCCTACGGGAGGCAGCAGTGGGGAATATTGCACAATGGGGGAAACCCTGATGCAGCCATGCCGCGTGTGTGA…
TN38	Positive		A. hydrophila (type B)		Aeromonas hydrophila vAh ST251
TN39	Positive		A. hydrophila (type B)		Aeromonas hydrophila vAh ST251
TN4	Positive		A. hydrophila (type A)		Aeromonas dhakensis			This study
TN40	Positive		A. hydrophila (type B)		Aeromonas hydrophila vAh ST251				1186	Pool_1	Library_22	251	210	214	122	211	221	217	~1	~2		~4	GTGCGTGAAGGTCTGATTGCCGTTATCTCTGTCAAGGTGCCTGATCCCAAGTTCTCCTCCCAGACCAAGGACAAGCTGGTCTCTTCCGAAGTGAAGACCGCCGTCGAACAGGCGATGGGTGAGAAGCTGGCCGACTTCCTGCTGGAAAACCCGGGCGATGCCAAGATCGTGGTCAACAAGATCATCGATGCGGCCCGTGCCCGCGAAGCGGCCCGCAAGGCCCGCGAACTGACCCGCCGCAAAGGTGCGCTGGATATCGCCGGTCTGCCCGGCAAGCTGGCCGACTGTCAGGAAAAAGACCCCGCTCTCTCCGAACTCTACATAGTGGAAGGGGACTCTGCTGGCGGTTCCGCCAAGCAGGGTCGCAACCGGAAGAACCAGGCCATCCTGCCGCTCAAG…		TTCCTGCACATGATGTTTGGCGTGCCGACCGAGGAGTACAAGGTCAACCCCATCGTCGAACGCGCCATGGACCGCATCTTTACCCTGCATGCGGACCACGAGCAGAACGCCTCCACCTCCACCGTGCGTCTGGCCGGCTCCTCCGGCGCCAACCCGTTTGCCTGTATCGCCGCGGGGATCGCCTCCCTGTGGGGACCGGCCCACGGTGGTGCCAACGAAGCCTGCCTCAAGATGCTCGAGGAGATCGGCTCCGTTGACCGCATTCCCGAATACATCGCCAAGGCCAAGGACAAGAACGATCCATTCCGTCTGATGGGCTTCGGTCACCGGGTCTACAAGAACCACGACCCCCGTGCCACCGTGATGCGCGAAACCTGTCACGAGGTACTGACCGAGCTG…	GCCGATATCTGGGTTCGTTATCAGCGAATGCGCGGTCACCAGGTGCACTTTGTCTGTGCCGACGATGCCCACGGCACCCCGATAATGCTCAAGGCCCAACAGCTGGGGATCACCCCGGAAGAGATGATCGCGGCCGTCTCCAAGGAACACCAGGCCGACTTCGCCGGGTTCAACATCAGTTTTGACAACTATCACTCCACCCACAGCGACGAGAACCGCGAGCTGGCGGAGCTGATCTACGGCCGTCTGCAGGCCGGCGGCAAGATCAAGAGCCGCACCATCTCCCAGCTGTTCGATCCGGAAAAGTCCATGTTCCTGCCGGATCGCTTCGTCAAGGGTACCTGCCCCAAGTGCAAGTCCCCGGAGCAGTATGGCGACAACTGTGACAGCTGCGGCGCC…	CCGATGATCGGTTTCCGCGGTGCGTCGCGCTACATCGCCGACAGCTTCCGCCCATGCTTTGCCCTCGAGTGCGAGGCGATCAAGCGGGTGCGCGATGTGATGGGGCTGACCAACGTCGAGGTGATGATCCCCTTCGTGCGCACCGTGAGCGAGGCGGAGCAGGTGATCGACATCCTGGCCGAAAACGGCCTGCGCCGTGGCGAGCGGGGGCTCAAGGTGATCATGATGTGCGAGATCCCGAGCAACGCCCTCTTGGCAGACAAGTTCCTCGAGCACGTTGATGGCTTCTCCATCGGTTCCAACGACATGACCCAGCTCACACTTGGACTTGACAGGGACTCGGGGCTTATCGCCCACCTGTTCGACGAGCGCAACGAAGCGGTCAAGGCGCTGCTGGCG…	CAGTTTGGCAAAGGCTCCATCATGCGTCTGGGCGACAGCAAGACCATGGATATCGAAGCCATCTCTACCGGCTCCCTCTCCCTGGACGTGGCGCTGGGAATCGGTGGCCTGCCGTGCGGTCGTATCGTCGAGATCTATGGCCCGGAATCTTCCGGTAAAACCACGCTGACCCTGCAGGTGATCGCCGAAGCGCAGAAGAAGGGCAAGACCTGCGCCTTCGTCGATGCGGAGCACGCACTCGACCCCATCTATGCCGCCAAGCTGGGCGTCAACGTCGACGACTTGCTGATCTCCCAGCCGGATACCGGTGAGCAAGCGCTGGAAATCTGCGACATGCTGGTGCGCTCCAACGCCGTTGACGTCATCATCGTCGACTCCGTGGCGGCCCTGACCCCGAAA…	GCCAAGCGCATTGAAGACGGTATCAACCAGGTACAAAGCTCCGTTGCCGAGTACCCGGAAGCGATTACCTATCTGCTTGAGCAATACGACAAATACGAAGCGGAACAGCTGCGTCTGTCCGATATCATTTCCGGCTTCATCGATCCCAACGAGACCGACGACGTCGCACCGACCGCCACTCACATCGGCTCCGAGCTCAGCGAAGAAGATCTGGCTGACGAAGACGAAGACGAAGATGAAGACGAAGACGGTGATGGTGATGACTCCGACGATGATGGTGACGGTGGTCCGGATCCGGAAGTCGCTCGCGAGAAGTTCGGTGATCTGCGCGCCCAGTACGAAGTAACTCGTCTCTCCATTCAGCAGAATGGTCGTGCGCACGAAGATACTCAGGCTGCG…	ATCAAGAAGGCGTACAAGCGTCTGGCCATGAAGTATCACCCTGACCGCAACCAGGGCGATGCCGGGGCCGAAGAGAAGTTCAAAGAGGTCAAGGAAGCCTACGAGATCCTGACCGATGCCAATCTGCGTGCCCGCTATGACCAGTACGGTCACGCCGGCGTGGATCAGAGCCAGGGTGGCGGTGGCCACGGCGGCTTTGGCGGCGGCGCCGATTTCGGCGACATCTTCGGCGACGTGTTTGGCGATATTTTTGGTGGCAGCCGTGGTGGCGGCCGTCGTGGCCCGGCCCGTGGCTCCGACCTGCGCTACACCATGGAGCTGACGCTGGAAGAGGCGGTACGCGGGGTCTCCAAGGAGATCAAGGTGCCGACCCTGGTCCACTGTGAAGTCTGTAACGGC…		GATCATGGCTCAGATTGAACGCTGGCGGCAGGCCTAACACATGCAAGTCGAGCGGCAGCGGGAAAGTAGCTTGCTACTTTTGCCGGCGAGCGGCGGACGGGTGAGTAATGCCTGGGAAATTGCCCAGTCGAGGGGGATAACAGTTGGAAACGACTGCTAATACCGCATACGCCCTACGGGGGAAAGCAGGGGACCTTCGGGCCTTGCGCGATTGGATATGCCCAGGTGGGATTAGCTAGTTGGTGAGGTAATGGCTCACCAAGGCGACGATCCCTAGCTGGTCTGAGAGGATGATCAGCCACACTGGAACTGAGACACGGTCCAGACTCCTACGGGAGGCAGCAGTGGGGAATATTGCACAATGGGGGAAACCCTGATGCAGCCATGCCGCGTGTGTGA…
TN41	Positive		A. hydrophila (type A)		Aeromonas dhakensis				1652	Pool_1	Library_23	656	415	164	160	267	457	160	~1	~2	~3	~4	GTGCGTGAAGGTCTGATTGCCGTTATCTCCGTCAAGGTGCCTGACCCTAAGTTCTCCTCCCAGACCAAGGACAAGCTGGTCTCTTCCGAAGTGAAGACCGCAGTCGAACAGGCGATGGGCGAGAAGCTGGCCGACTTCCTGCTGGAAAACCCGGGCGATGCCAAGATCGTGGTCAACAAGATCATCGATGCGGCCCGTGCCCGTGAAGCGGCCCGCAAGGCTCGCGAACTGACCCGCCGCAAAGGCGCGCTGGATATTGCCGGTCTGCCCGGCAAGCTGGCCGACTGTCAGGAAAAAGACCCGGCGCTCTCCGAACTCTACATAGTGGAAGGGGACTCTGCTGGCGGTTCCGCCAAGCAGGGTCGCAACCGGAAGAACCAGGCCATCCTGCCGCTCAAG…	GACAAGGCCGTGGTAGCCGCCGTTGCCGAGCTGCAAGCGCTGTCTCAGCCCTGCGCAGACAACAACGCCATCGCTCAGGTAGGCACCATCTCCGCCAACTCCGACGAGAAAGTCGGCAAGCTGATTGCCGAAGCCATGGACAAAGTGGGCCGTGACGGCGTCATCACTGTAGAAGACGGTCAGGGTCTGGAAGACGAGCTGGCTGTGGTTGAAGGTATGCAGTTCGACCGTGGCTACCTCTCCCCGTACTTCGTCAACAAGCCGGAAACCGGTGCCGTCGAGCTGGACGACCCCTTCATCCTGCTGGTCGACAAGAAAATCTCCAACATCCGCGAAATGCTGCCGGTGCTGGAGGGCGTGGCCAAGGCTGGCAAGCCGCTGATCATCGTCGCCGAAGAC…	TTCCTGCACATGATGTTTGGCGTGCCGACCGAAGAGTACAAGGTCAACCCCATCGTCGAACGCGCCATGGACCGCATCTTCACCCTGCATGCGGATCACGAGCAGAACGCCTCCACCTCCACCGTGCGTCTGGCCGGCTCGTCCGGTGCCAACCCGTTCGCCTGTATCGCCGCGGGGATCGCCTCCCTGTGGGGACCGGCCCACGGCGGTGCCAACGAAGCCTGCCTCAAGATGCTCGAGGAGATCGGCTCCGTGGATCGCATCCCCGAGTACATCGCCAAGGCCAAGGACAAGAACGATCCGTTCCGTCTGATGGGCTTCGGTCACCGGGTCTACAAGAACCACGACCCCCGTGCCACCGTGATGCGCGAAACCTGTCACGAGGTACTGACCGAGCTG…	GCCGATATCTGGGTTCGTTATCAGCGAATGCGCGGTCACCAGGTGCACTTTGTCTGTGCCGACGATGCCCATGGCACCCCGATCATGCTCAAGGCCCAACAGCTGGGGATCACCCCGGAAGAGATGATCGCGGCAGTCTCCCAGGAGCACCAGGCCGACTTCGCCGGGTTCAACATCAGTTTTGACAACTATCACTCCACCCACAGCGACGAGAACCGTGAGCTGGCCGGGCTTATCTACGGCCGTCTGCAGGCCGGCGGCAAGATCAAAAGCCGCACCATCTCCCAGCTGTTCGATCCGGAAAAATCCATGTTCCTGCCGGATCGTTTCGTCAAGGGCACCTGCCCCAAGTGCAAGTCCCCGGAGCAGTATGGCGACAACTGCGACAGCTGCGGCGCT…	CCGATGATCGGTTTCCGCGGTGCGTCGCGCTACATCGCCGACAGCTTCCGCCCCTGTTTTGCCCTCGAATGCGAGGCGATCAAACGGGTGCGCGATGTGATGGGGCTGACCAACGTCGAGGTGATGATCCCCTTCGTGCGCACCGTGGGCGAGGCGGAGCAGGTGATCGACATCCTCGGTGAGAACGGTCTGCGCCGTGGCGAGCGGGGGCTCAAGGTGATCATGATGTGCGAGATCCCGAGCAACGCCCTGCTGGCAGACAAGTTCCTCGAGCACGTGGACGGCTTCTCCATCGGCTCCAACGACATGACCCAGCTCACCCTTGGACTTGACAGGGACTCGGGCCTTATCGCCCACCTGTTCGACGAGCGCAACGAGGCGGTCAAGGCGCTGCTGGCG…	CAGTTCGGCAAAGGTTCCATCATGCGTCTGGGCGACAGCAAGACCATGGATATCGAAGCCATCTCCACCGGCTCCCTCTCTCTGGACGTTGCGCTGGGGATCGGTGGTCTGCCGTGCGGTCGTATCGTCGAGATCTACGGCCCGGAATCTTCCGGTAAAACCACGCTGACCCTGCAGGTGATCGCCGAAGCCCAGAAGAAGGGCAAGACCTGTGCCTTCGTCGATGCGGAGCACGCACTCGACCCCATCTATGCTGCCAAGCTGGGCGTTAACGTCGACGACTTGCTCATCTCTCAGCCGGATACCGGTGAACAGGCGCTGGAGATCTGCGACATGCTGGTACGCTCCAACGCCGTTGACGTCATCATCGTCGACTCCGTGGCGGCCCTGACCCCGAAA…	GAAATCGACATCGCCAAGCGGATCGAAGACGGTATCAACCAGGTACAAAGCTCCGTCGCCGAGTACCCGGAAGCGATTACCTATCTGCTTGAACAATATGACAAGTATGAAGCCGAACAGCTGCGCCTGTCCGACATCATCTCCGGCTTCATCGATCCCAACGAGACCGACGACGTCGCACCGACCGCCACTCACATCGGCTCCGAGCTCAGCGAGGAAGATCTGGCTGACGAGGATGAAGATGAAGACGAAGACGAAGATGGTGATGGTGATGACTCCGACGATGATGGCGACGGTGGTCCGGATCCGGAAGTTGCTCGCGAGAAGTTCGGTGAGCTGCGCGCCCAGTACGAGGTAACCCGCCTCTCCATTCAGCAGAATGGCCGCGCGCACGAAGAT…	CAAGAAGGCGTACAAGCGTCTGGCCATGAAGTATCACCCTGACCGCAACCAGGGCGATGCCGGGGCCGAAGAGAAGTTCAAAGAGGTCAAGGAAGCCTACGAGATCCTGACCGATGCCAATCTGCGTGCCCGCTATGACCAGTACGGTCACGCCGGGGTGGATCAGAGCCAGGGTGGCGGTGGCCACGGCGGCTTTGGCGGCGGCGCCGATTTCGGCGACATCTTCGGCGACGTGTTTGGCGATATTTTTGGTGGCAGCCGTGGCGGCGGCCGTCGTGGCCCGGCCCGTGGCTCCGATCTGCGCTACACCATGGAGCTGACGCTGGAAGAGGCGGTACGCGGGGTCTCCAAGGAGATCAAGGTGCCGACCCTGGTCCACTGTGAAGTCTGTAACGGCTC…	CCCTGGAGCAGGGACGGCTGCATCACGCCTATCTGCTGAGCGGTACTCGCGGAGTCGGCAAGACCACCATCGCGCGCATCCTGGCCAAGAGTCTCAACTGCGAGCAGGGGATCAGCAGTCATCCGTGCGGCGTGTGCGACACCTGCCGCGAGATCGATCAGGGCAACTTCGTCGATCTGCTGGAGATAGACGCGGCGTCGCGCACCAAGGTGGAAGATACCCGCGAGCTGCTCGACAACGTCCAGTACCGACCGGCCCGTGGCCGTTTCAAGGTCTATCTCATCGACGAAGTGCACATGTTGTCGCGCCACAGCTTCAACGCGCTGCTGAAAACCCTGGAAGAGCCGCCCCCCTATGTGAAGTTCCTGCTGGCCACCACGGATCCACAGAAGCTGCCCA…	GATCATGGCTCAGATTGAACGCTGGCGGCAGGCCTAACACATGCAAGTCGAGCGGCAGCGGGAAAGTAGCTTGCTACTTTTGCCGGCGAGCGGCGGACGGGTGAGTAATGCCTGGGAAATTGCCCAGTCGAGGGGGATAACAGTTGGAAACGACTGCTAATACCGCATACGCCCTACGGGGGAAAGCAGGGGACCTTCGGGCCTTGCGCGATTGGATATGCCCAGGTGGGATTAGCTAGTTGGTGAGGTAATGGCTCACCAAGGCGACGATCCCTAGCTGGTCTGAGAGGATGATCAGCCACACTGGAACTGAGACACGGTCCAGACTCCTACGGGAGGCAGCAGTGGGGAATATTGCACAATGGGGGAAACCCTGATGCAGCCATGCCGCGTGTGTGA…
TN42	Positive	704126	A. hydrophila (type B)		Aeromonas hydrophila vAh ST251			This study	2040	Pool_1	Library_24	251	210	214	122	211	221	217	~1	~2	~3	~4	GTGCGTGAAGGTCTGATTGCCGTTATCTCTGTCAAGGTGCCTGATCCCAAGTTCTCCTCCCAGACCAAGGACAAGCTGGTCTCTTCCGAAGTGAAGACCGCCGTCGAACAGGCGATGGGTGAGAAGCTGGCCGACTTCCTGCTGGAAAACCCGGGCGATGCCAAGATCGTGGTCAACAAGATCATCGATGCGGCCCGTGCCCGCGAAGCGGCCCGCAAGGCCCGCGAACTGACCCGCCGCAAAGGTGCGCTGGATATCGCCGGTCTGCCCGGCAAGCTGGCCGACTGTCAGGAAAAAGACCCCGCTCTCTCCGAACTCTACATAGTGGAAGGGGACTCTGCTGGCGGTTCCGCCAAGCAGGGTCGCAACCGGAAGAACCAGGCCATCCTGCCGCTCAAG…		TTCCTGCACATGATGTTTGGCGTGCCGACCGAGGAGTACAAGGTCAACCCCATCGTCGAACGCGCCATGGACCGCATCTTTACCCTGCATGCGGACCACGAGCAGAACGCCTCCACCTCCACCGTGCGTCTGGCCGGCTCCTCCGGCGCCAACCCGTTTGCCTGTATCGCCGCGGGGATCGCCTCCCTGTGGGGACCGGCCCACGGTGGTGCCAACGAAGCCTGCCTCAAGATGCTCGAGGAGATCGGCTCCGTTGACCGCATTCCCGAATACATCGCCAAGGCCAAGGACAAGAACGATCCATTCCGTCTGATGGGCTTCGGTCACCGGGTCTACAAGAACCACGACCCCCGTGCCACCGTGATGCGCGAAACCTGTCACGAGGTACTGACCGAGCTG…	GCCGATATCTGGGTTCGTTATCAGCGAATGCGCGGTCACCAGGTGCACTTTGTCTGTGCCGACGATGCCCACGGCACCCCGATAATGCTCAAGGCCCAACAGCTGGGGATCACCCCGGAAGAGATGATCGCGGCCGTCTCCAAGGAACACCAGGCCGACTTCGCCGGGTTCAACATCAGTTTTGACAACTATCACTCCACCCACAGCGACGAGAACCGCGAGCTGGCGGAGCTGATCTACGGCCGTCTGCAGGCCGGCGGCAAGATCAAGAGCCGCACCATCTCCCAGCTGTTCGATCCGGAAAAGTCCATGTTCCTGCCGGATCGCTTCGTCAAGGGTACCTGCCCCAAGTGCAAGTCCCCGGAGCAGTATGGCGACAACTGTGACAGCTGCGGCGCC…	CCGATGATCGGTTTCCGCGGTGCGTCGCGCTACATCGCCGACAGCTTCCGCCCATGCTTTGCCCTCGAGTGCGAGGCGATCAAGCGGGTGCGCGATGTGATGGGGCTGACCAACGTCGAGGTGATGATCCCCTTCGTGCGCACCGTGAGCGAGGCGGAGCAGGTGATCGACATCCTGGCCGAAAACGGCCTGCGCCGTGGCGAGCGGGGGCTCAAGGTGATCATGATGTGCGAGATCCCGAGCAACGCCCTCTTGGCAGACAAGTTCCTCGAGCACGTTGATGGCTTCTCCATCGGTTCCAACGACATGACCCAGCTCACACTTGGACTTGACAGGGACTCGGGGCTTATCGCCCACCTGTTCGACGAGCGCAACGAAGCGGTCAAGGCGCTGCTGGCG…	CAGTTTGGCAAAGGCTCCATCATGCGTCTGGGCGACAGCAAGACCATGGATATCGAAGCCATCTCTACCGGCTCCCTCTCCCTGGACGTGGCGCTGGGAATCGGTGGCCTGCCGTGCGGTCGTATCGTCGAGATCTATGGCCCGGAATCTTCCGGTAAAACCACGCTGACCCTGCAGGTGATCGCCGAAGCGCAGAAGAAGGGCAAGACCTGCGCCTTCGTCGATGCGGAGCACGCACTCGACCCCATCTATGCCGCCAAGCTGGGCGTCAACGTCGACGACTTGCTGATCTCCCAGCCGGATACCGGTGAGCAAGCGCTGGAAATCTGCGACATGCTGGTGCGCTCCAACGCCGTTGACGTCATCATCGTCGACTCCGTGGCGGCCCTGACCCCGAAA…	GGCGAAATCGACATCGCCAAGCGCATTGAAGACGGTATCAACCAGGTACAAAGCTCCGTTGCCGAGTACCCGGAAGCGATTACCTATCTGCTTGAGCAATACGACAAATACGAAGCGGAACAGCTGCGTCTGTCCGATATCATTTCCGGCTTCATCGATCCCAACGAGACCGACGACGTCGCACCGACCGCCACTCACATCGGCTCCGAGCTCAGCGAAGAAGATCTGGCTGACGAAGACGAAGACGAAGATGAAGACGAAGACGGTGATGGTGATGACTCCGACGATGATGGTGACGGTGGTCCGGATCCGGAAGTCGCTCGCGAGAAGTTCGGTGATCTGCGCGCCCAGTACGAAGTAACTCGTCTCTCCATTCAGCAGAATGGTCGTGCGCACGAA…	GATCAAGAAGGCGTACAAGCGTCTGGCCATGAAGTATCACCCTGACCGCAACCAGGGCGATGCCGGGGCCGAAGAGAAGTTCAAAGAGGTCAAGGAAGCCTACGAGATCCTGACCGATGCCAATCTGCGTGCCCGCTATGACCAGTACGGTCACGCCGGCGTGGATCAGAGCCAGGGTGGCGGTGGCCACGGCGGCTTTGGCGGCGGCGCCGATTTCGGCGACATCTTCGGCGACGTGTTTGGCGATATTTTTGGTGGCAGCCGTGGTGGCGGCCGTCGTGGCCCGGCCCGTGGCTCCGACCTGCGCTACACCATGGAGCTGACGCTGGAAGAGGCGGTACGCGGGGTCTCCAAGGAGATCAAGGTGCCGACCCTGGTCCACTGTGAAGTCTGTAACGG…	GCCCTGGAGCAGGGACGGCTGCATCACGCCTATCTGCTGAGCGGCACCCGCGGGGTCGGCAAGACCACCATCGCCCGCATCCTGGCCAAGAGCCTCAACTGCGAGCAGGGGATCAGCAGCCACCCGTGCGGGGTGTGCGACACCTGCAGCGAGATCGATCAGGGCAACTTCGTCGACCTGCTGGAGATCGATGCGGCGTCGCGCACCAAGGTGGAAGACACCCGCGAACTGCTCGACAACGTGCAGTACCGGCCGGCCCGTGGCCGCTTCAAGGTCTATCTCATCGATGAAGTGCACATGTTGTCGCGCCACAGCTTCAACGCCCTGCTGAAAACCCTGGAAGAGCCGCCCCCCTATGTGAAGTTCCTGCTGGCCACCACGGATCCGCAGAAGCTGCCG…	GATCATGGCTCAGATTGAACGCTGGCGGCAGGCCTAACACATGCAAGTCGAGCGGCAGCGGGAAAGTAGCTTGCTACTTTTGCCGGCGAGCGGCGGACGGGTGAGTAATGCCTGGGAAATTGCCCAGTCGAGGGGGATAACAGTTGGAAACGACTGCTAATACCGCATACGCCCTACGGGGGAAAGCAGGGGACCTTCGGGCCTTGCGCGATTGGATATGCCCAGGTGGGATTAGCTAGTTGGTGAGGTAATGGCTCACCAAGGCGACGATCCCTAGCTGGTCTGAGAGGATGATCAGCCACACTGGAACTGAGACACGGTCCAGACTCCTACGGGAGGCAGCAGTGGGGAATATTGCACAATGGGGGAAACCCTGATGCAGCCATGCCGCGTGTGTGA…
TN43	Positive		A. hydrophila (type B)		Aeromonas hydrophila vAh ST251				3221	Pool_1	Library_25	251	210	214	122	211	221	217	~1	~2	~3	~4	GTGCGTGAAGGTCTGATTGCCGTTATCTCTGTCAAGGTGCCTGATCCCAAGTTCTCCTCCCAGACCAAGGACAAGCTGGTCTCTTCCGAAGTGAAGACCGCCGTCGAACAGGCGATGGGTGAGAAGCTGGCCGACTTCCTGCTGGAAAACCCGGGCGATGCCAAGATCGTGGTCAACAAGATCATCGATGCGGCCCGTGCCCGCGAAGCGGCCCGCAAGGCCCGCGAACTGACCCGCCGCAAAGGTGCGCTGGATATCGCCGGTCTGCCCGGCAAGCTGGCCGACTGTCAGGAAAAAGACCCCGCTCTCTCCGAACTCTACATAGTGGAAGGGGACTCTGCTGGCGGTTCCGCCAAGCAGGGTCGCAACCGGAAGAACCAGGCCATCCTGCCGCTCAAG…		TTCCTGCACATGATGTTTGGCGTGCCGACCGAGGAGTACAAGGTCAACCCCATCGTCGAACGCGCCATGGACCGCATCTTTACCCTGCATGCGGACCACGAGCAGAACGCCTCCACCTCCACCGTGCGTCTGGCCGGCTCCTCCGGCGCCAACCCGTTTGCCTGTATCGCCGCGGGGATCGCCTCCCTGTGGGGACCGGCCCACGGTGGTGCCAACGAAGCCTGCCTCAAGATGCTCGAGGAGATCGGCTCCGTTGACCGCATTCCCGAATACATCGCCAAGGCCAAGGACAAGAACGATCCATTCCGTCTGATGGGCTTCGGTCACCGGGTCTACAAGAACCACGACCCCCGTGCCACCGTGATGCGCGAAACCTGTCACGAGGTACTGACCGAGCTG…	GCCGATATCTGGGTTCGTTATCAGCGAATGCGCGGTCACCAGGTGCACTTTGTCTGTGCCGACGATGCCCACGGCACCCCGATAATGCTCAAGGCCCAACAGCTGGGGATCACCCCGGAAGAGATGATCGCGGCCGTCTCCAAGGAACACCAGGCCGACTTCGCCGGGTTCAACATCAGTTTTGACAACTATCACTCCACCCACAGCGACGAGAACCGCGAGCTGGCGGAGCTGATCTACGGCCGTCTGCAGGCCGGCGGCAAGATCAAGAGCCGCACCATCTCCCAGCTGTTCGATCCGGAAAAGTCCATGTTCCTGCCGGATCGCTTCGTCAAGGGTACCTGCCCCAAGTGCAAGTCCCCGGAGCAGTATGGCGACAACTGTGACAGCTGCGGCGCC…	CCGATGATCGGTTTCCGCGGTGCGTCGCGCTACATCGCCGACAGCTTCCGCCCATGCTTTGCCCTCGAGTGCGAGGCGATCAAGCGGGTGCGCGATGTGATGGGGCTGACCAACGTCGAGGTGATGATCCCCTTCGTGCGCACCGTGAGCGAGGCGGAGCAGGTGATCGACATCCTGGCCGAAAACGGCCTGCGCCGTGGCGAGCGGGGGCTCAAGGTGATCATGATGTGCGAGATCCCGAGCAACGCCCTCTTGGCAGACAAGTTCCTCGAGCACGTTGATGGCTTCTCCATCGGTTCCAACGACATGACCCAGCTCACACTTGGACTTGACAGGGACTCGGGGCTTATCGCCCACCTGTTCGACGAGCGCAACGAAGCGGTCAAGGCGCTGCTGGCG…	CAGTTTGGCAAAGGCTCCATCATGCGTCTGGGCGACAGCAAGACCATGGATATCGAAGCCATCTCTACCGGCTCCCTCTCCCTGGACGTGGCGCTGGGAATCGGTGGCCTGCCGTGCGGTCGTATCGTCGAGATCTATGGCCCGGAATCTTCCGGTAAAACCACGCTGACCCTGCAGGTGATCGCCGAAGCGCAGAAGAAGGGCAAGACCTGCGCCTTCGTCGATGCGGAGCACGCACTCGACCCCATCTATGCCGCCAAGCTGGGCGTCAACGTCGACGACTTGCTGATCTCCCAGCCGGATACCGGTGAGCAAGCGCTGGAAATCTGCGACATGCTGGTGCGCTCCAACGCCGTTGACGTCATCATCGTCGACTCCGTGGCGGCCCTGACCCCGAAA…	GAAATCGACATCGCCAAGCGCATTGAAGACGGTATCAACCAGGTACAAAGCTCCGTTGCCGAGTACCCGGAAGCGATTACCTATCTGCTTGAGCAATACGACAAATACGAAGCGGAACAGCTGCGTCTGTCCGATATCATTTCCGGCTTCATCGATCCCAACGAGACCGACGACGTCGCACCGACCGCCACTCACATCGGCTCCGAGCTCAGCGAAGAAGATCTGGCTGACGAAGACGAAGACGAAGATGAAGACGAAGACGGTGATGGTGATGACTCCGACGATGATGGTGACGGTGGTCCGGATCCGGAAGTCGCTCGCGAGAAGTTCGGTGATCTGCGCGCCCAGTACGAAGTAACTCGTCTCTCCATTCAGCAGAATGGTCGTGCGCACGAAGAT…	CAAGAAGGCGTACAAGCGTCTGGCCATGAAGTATCACCCTGACCGCAACCAGGGCGATGCCGGGGCCGAAGAGAAGTTCAAAGAGGTCAAGGAAGCCTACGAGATCCTGACCGATGCCAATCTGCGTGCCCGCTATGACCAGTACGGTCACGCCGGCGTGGATCAGAGCCAGGGTGGCGGTGGCCACGGCGGCTTTGGCGGCGGCGCCGATTTCGGCGACATCTTCGGCGACGTGTTTGGCGATATTTTTGGTGGCAGCCGTGGTGGCGGCCGTCGTGGCCCGGCCCGTGGCTCCGACCTGCGCTACACCATGGAGCTGACGCTGGAAGAGGCGGTACGCGGGGTCTCCAAGGAGATCAAGGTGCCGACCCTGGTCCACTGTGAAGTCTGTAACGGCTC…	GCCCTGGAGCAGGGACGGCTGCATCACGCCTATCTGCTGAGCGGCACCCGCGGGGTCGGCAAGACCACCATCGCCCGCATCCTGGCCAAGAGCCTCAACTGCGAGCAGGGGATCAGCAGCCACCCGTGCGGGGTGTGCGACACCTGCAGCGAGATCGATCAGGGCAACTTCGTCGACCTGCTGGAGATCGATGCGGCGTCGCGCACCAAGGTGGAAGACACCCGCGAACTGCTCGACAACGTGCAGTACCGGCCGGCCCGTGGCCGCTTCAAGGTCTATCTCATCGATGAAGTGCACATGTTGTCGCGCCACAGCTTCAACGCCCTGCTGAAAACCCTGGAAGAGCCGCCCCCCTATGTGAAGTTCCTGCTGGCCACCACGGATCCGCAGAAGCTGCCG…	GATCATGGCTCAGATTGAACGCTGGCGGCAGGCCTAACACATGCAAGTCGAGCGGCAGCGGGAAAGTAGCTTGCTACTTTTGCCGGCGAGCGGCGGACGGGTGAGTAATGCCTGGGAAATTGCCCAGTCGAGGGGGATAACAGTTGGAAACGACTGCTAATACCGCATACGCCCTACGGGGGAAAGCAGGGGACCTTCGGGCCTTGCGCGATTGGATATGCCCAGGTGGGATTAGCTAGTTGGTGAGGTAATGGCTCACCAAGGCGACGATCCCTAGCTGGTCTGAGAGGATGATCAGCCACACTGGAACTGAGACACGGTCCAGACTCCTACGGGAGGCAGCAGTGGGGAATATTGCACAATGGGGGAAACCCTGATGCAGCCATGCCGCGTGTGTGA…
TN44	Positive		A. hydrophila (type A)		Aeromonas dhakensis
TN45	Positive	704126	A. hydrophila (type A)		Aeromonas dhakensis			This study
TN46	Positive	704126	A. hydrophila (type B)		Aeromonas hydrophila vAh ST251			This study
TN47	Positive		A. hydrophila (type A)		Aeromonas dhakensis
TN49	Positive		A. hydrophila (type A)		Aeromonas dhakensis	Positive	Negative	This study	1203	Pool_1	Library_30	656	415	164	160	267	457	160	~1	~2	~3	~4	GTGCGTGAAGGTCTGATTGCCGTTATCTCCGTCAAGGTGCCTGACCCTAAGTTCTCCTCCCAGACCAAGGACAAGCTGGTCTCTTCCGAAGTGAAGACCGCAGTCGAACAGGCGATGGGCGAGAAGCTGGCCGACTTCCTGCTGGAAAACCCGGGCGATGCCAAGATCGTGGTCAACAAGATCATCGATGCGGCCCGTGCCCGTGAAGCGGCCCGCAAGGCTCGCGAACTGACCCGCCGCAAAGGCGCGCTGGATATTGCCGGTCTGCCCGGCAAGCTGGCCGACTGTCAGGAAAAAGACCCGGCGCTCTCCGAACTCTACATAGTGGAAGGGGACTCTGCTGGCGGTTCCGCCAAGCAGGGTCGCAACCGGAAGAACCAGGCCATCCTGCCGCTCAAG…	GACAAGGCCGTGGTAGCCGCCGTTGCCGAGCTGCAAGCGCTGTCTCAGCCCTGCGCAGACAACAACGCCATCGCTCAGGTAGGCACCATCTCCGCCAACTCCGACGAGAAAGTCGGCAAGCTGATTGCCGAAGCCATGGACAAAGTGGGCCGTGACGGCGTCATCACTGTAGAAGACGGTCAGGGTCTGGAAGACGAGCTGGCTGTGGTTGAAGGTATGCAGTTCGACCGTGGCTACCTCTCCCCGTACTTCGTCAACAAGCCGGAAACCGGTGCCGTCGAGCTGGACGACCCCTTCATCCTGCTGGTCGACAAGAAAATCTCCAACATCCGCGAAATGCTGCCGGTGCTGGAGGGCGTGGCCAAGGCTGGCAAGCCGCTGATCATCGTCGCCGAAGAC…	TTCCTGCACATGATGTTTGGCGTGCCGACCGAAGAGTACAAGGTCAACCCCATCGTCGAACGCGCCATGGACCGCATCTTCACCCTGCATGCGGATCACGAGCAGAACGCCTCCACCTCCACCGTGCGTCTGGCCGGCTCGTCCGGTGCCAACCCGTTCGCCTGTATCGCCGCGGGGATCGCCTCCCTGTGGGGACCGGCCCACGGCGGTGCCAACGAAGCCTGCCTCAAGATGCTCGAGGAGATCGGCTCCGTGGATCGCATCCCCGAGTACATCGCCAAGGCCAAGGACAAGAACGATCCGTTCCGTCTGATGGGCTTCGGTCACCGGGTCTACAAGAACCACGACCCCCGTGCCACCGTGATGCGCGAAACCTGTCACGAGGTACTGACCGAGCTG…	GCCGATATCTGGGTTCGTTATCAGCGAATGCGCGGTCACCAGGTGCACTTTGTCTGTGCCGACGATGCCCATGGCACCCCGATCATGCTCAAGGCCCAACAGCTGGGGATCACCCCGGAAGAGATGATCGCGGCAGTCTCCCAGGAGCACCAGGCCGACTTCGCCGGGTTCAACATCAGTTTTGACAACTATCACTCCACCCACAGCGACGAGAACCGTGAGCTGGCCGGGCTTATCTACGGCCGTCTGCAGGCCGGCGGCAAGATCAAAAGCCGCACCATCTCCCAGCTGTTCGATCCGGAAAAATCCATGTTCCTGCCGGATCGTTTCGTCAAGGGCACCTGCCCCAAGTGCAAGTCCCCGGAGCAGTATGGCGACAACTGCGACAGCTGCGGCGCT…	CCGATGATCGGTTTCCGCGGTGCGTCGCGCTACATCGCCGACAGCTTCCGCCCCTGTTTTGCCCTCGAATGCGAGGCGATCAAACGGGTGCGCGATGTGATGGGGCTGACCAACGTCGAGGTGATGATCCCCTTCGTGCGCACCGTGGGCGAGGCGGAGCAGGTGATCGACATCCTCGGTGAGAACGGTCTGCGCCGTGGCGAGCGGGGGCTCAAGGTGATCATGATGTGCGAGATCCCGAGCAACGCCCTGCTGGCAGACAAGTTCCTCGAGCACGTGGACGGCTTCTCCATCGGCTCCAACGACATGACCCAGCTCACCCTTGGACTTGACAGGGACTCGGGCCTTATCGCCCACCTGTTCGACGAGCGCAACGAGGCGGTCAAGGCGCTGCTGGCG…	CAGTTCGGCAAAGGTTCCATCATGCGTCTGGGCGACAGCAAGACCATGGATATCGAAGCCATCTCCACCGGCTCCCTCTCTCTGGACGTTGCGCTGGGGATCGGTGGTCTGCCGTGCGGTCGTATCGTCGAGATCTACGGCCCGGAATCTTCCGGTAAAACCACGCTGACCCTGCAGGTGATCGCCGAAGCCCAGAAGAAGGGCAAGACCTGTGCCTTCGTCGATGCGGAGCACGCACTCGACCCCATCTATGCTGCCAAGCTGGGCGTTAACGTCGACGACTTGCTCATCTCTCAGCCGGATACCGGTGAACAGGCGCTGGAGATCTGCGACATGCTGGTACGCTCCAACGCCGTTGACGTCATCATCGTCGACTCCGTGGCGGCCCTGACCCCGAAA…	TCGCCAAGCGGATCGAAGACGGTATCAACCAGGTACAAAGCTCCGTCGCCGAGTACCCGGAAGCGATTACCTATCTGCTTGAACAATATGACAAGTATGAAGCCGAACAGCTGCGCCTGTCCGACATCATCTCCGGCTTCATCGATCCCAACGAGACCGACGACGTCGCACCGACCGCCACTCACATCGGCTCCGAGCTCAGCGAGGAAGATCTGGCTGACGAGGATGAAGATGAAGACGAAGACGAAGATGGTGATGGTGATGACTCCGACGATGATGGCGACGGTGGTCCGGATCCGGAAGTTGCTCGCGAGAAGTTCGGTGAGCTGCGCGCCCAGTACGAGGTAACCCGCCTCTCCATTCAGCAGAATGGCCGCGCGCACGAAGATACCCAGAATG…	CAAGAAGGCGTACAAGCGTCTGGCCATGAAGTATCACCCTGACCGCAACCAGGGCGATGCCGGGGCCGAAGAGAAGTTCAAAGAGGTCAAGGAAGCCTACGAGATCCTGACCGATGCCAATCTGCGTGCCCGCTATGACCAGTACGGTCACGCCGGGGTGGATCAGAGCCAGGGTGGCGGTGGCCACGGCGGCTTTGGCGGCGGCGCCGATTTCGGCGACATCTTCGGCGACGTGTTTGGCGATATTTTTGGTGGCAGCCGTGGCGGCGGCCGTCGTGGCCCGGCCCGTGGCTCCGATCTGCGCTACACCATGGAGCTGACGCTGGAAGAGGCGGTACGCGGGGTCTCCAAGGAGATCAAGGTGCCGACCCTGGTCCACTGTGAAGTCTGTAACGGCTC…	GCCCTGGAGCAGGGACGGCTGCATCACGCCTATCTGCTGAGCGGTACTCGCGGAGTCGGCAAGACCACCATCGCGCGCATCCTGGCCAAGAGTCTCAACTGCGAGCAGGGGATCAGCAGTCATCCGTGCGGCGTGTGCGACACCTGCCGCGAGATCGATCAGGGCAACTTCGTCGATCTGCTGGAGATAGACGCGGCGTCGCGCACCAAGGTGGAAGATACCCGCGAGCTGCTCGACAACGTCCAGTACCGACCGGCCCGTGGCCGTTTCAAGGTCTATCTCATCGACGAAGTGCACATGTTGTCGCGCCACAGCTTCAACGCGCTGCTGAAAACCCTGGAAGAGCCGCCCCCCTATGTGAAGTTCCTGCTGGCCACCACGGATCCACAGAAGCTGCCC…	GATCATGGCTCAGATTGAACGCTGGCGGCAGGCCTAACACATGCAAGTCGAGCGGCAGCGGGAAAGTAGCTTGCTACTTTTGCCGGCGAGCGGCGGACGGGTGAGTAATGCCTGGGAAATTGCCCAGTCGAGGGGGATAACAGTTGGAAACGACTGCTAATACCGCATACGCCCTACGGGGGAAAGCAGGGGACCTTCGGGCCTTGCGCGATTGGATATGCCCAGGTGGGATTAGCTAGTTGGTGAGGTAATGGCTCACCAAGGCGACGATCCCTAGCTGGTCTGAGAGGATGATCAGCCACACTGGAACTGAGACACGGTCCAGACTCCTACGGGAGGCAGCAGTGGGGAATATTGCACAATGGGGGAAACCCTGATGCAGCCATGCCGCGTGTGTGA…
TN5	Positive		A. hydrophila (type A)		Aeromonas dhakensis	Positive	Negative	This study
TN50	Positive		A. hydrophila (type A)		Aeromonas dhakensis			This study
TN504	Positive		A. hydrophila (type A)		Aeromonas dhakensis
TN51	Positive		A. hydrophila (type A)		Aeromonas dhakensis
TN52	Positive		A. hydrophila (type B)		Aeromonas hydrophila vAh ST251				2336	Pool_1	Library_31	251	210	214	122	211	221	217	~1	~2	~3	~4	GTGCGTGAAGGTCTGATTGCCGTTATCTCTGTCAAGGTGCCTGATCCCAAGTTCTCCTCCCAGACCAAGGACAAGCTGGTCTCTTCCGAAGTGAAGACCGCCGTCGAACAGGCGATGGGTGAGAAGCTGGCCGACTTCCTGCTGGAAAACCCGGGCGATGCCAAGATCGTGGTCAACAAGATCATCGATGCGGCCCGTGCCCGCGAAGCGGCCCGCAAGGCCCGCGAACTGACCCGCCGCAAAGGTGCGCTGGATATCGCCGGTCTGCCCGGCAAGCTGGCCGACTGTCAGGAAAAAGACCCCGCTCTCTCCGAACTCTACATAGTGGAAGGGGACTCTGCTGGCGGTTCCGCCAAGCAGGGTCGCAACCGGAAGAACCAGGCCATCCTGCCGCTCAAG…		TTCCTGCACATGATGTTTGGCGTGCCGACCGAGGAGTACAAGGTCAACCCCATCGTCGAACGCGCCATGGACCGCATCTTTACCCTGCATGCGGACCACGAGCAGAACGCCTCCACCTCCACCGTGCGTCTGGCCGGCTCCTCCGGCGCCAACCCGTTTGCCTGTATCGCCGCGGGGATCGCCTCCCTGTGGGGACCGGCCCACGGTGGTGCCAACGAAGCCTGCCTCAAGATGCTCGAGGAGATCGGCTCCGTTGACCGCATTCCCGAATACATCGCCAAGGCCAAGGACAAGAACGATCCATTCCGTCTGATGGGCTTCGGTCACCGGGTCTACAAGAACCACGACCCCCGTGCCACCGTGATGCGCGAAACCTGTCACGAGGTACTGACCGAGCTG…	GCCGATATCTGGGTTCGTTATCAGCGAATGCGCGGTCACCAGGTGCACTTTGTCTGTGCCGACGATGCCCACGGCACCCCGATAATGCTCAAGGCCCAACAGCTGGGGATCACCCCGGAAGAGATGATCGCGGCCGTCTCCAAGGAACACCAGGCCGACTTCGCCGGGTTCAACATCAGTTTTGACAACTATCACTCCACCCACAGCGACGAGAACCGCGAGCTGGCGGAGCTGATCTACGGCCGTCTGCAGGCCGGCGGCAAGATCAAGAGCCGCACCATCTCCCAGCTGTTCGATCCGGAAAAGTCCATGTTCCTGCCGGATCGCTTCGTCAAGGGTACCTGCCCCAAGTGCAAGTCCCCGGAGCAGTATGGCGACAACTGTGACAGCTGCGGCGCC…	CCGATGATCGGTTTCCGCGGTGCGTCGCGCTACATCGCCGACAGCTTCCGCCCATGCTTTGCCCTCGAGTGCGAGGCGATCAAGCGGGTGCGCGATGTGATGGGGCTGACCAACGTCGAGGTGATGATCCCCTTCGTGCGCACCGTGAGCGAGGCGGAGCAGGTGATCGACATCCTGGCCGAAAACGGCCTGCGCCGTGGCGAGCGGGGGCTCAAGGTGATCATGATGTGCGAGATCCCGAGCAACGCCCTCTTGGCAGACAAGTTCCTCGAGCACGTTGATGGCTTCTCCATCGGTTCCAACGACATGACCCAGCTCACACTTGGACTTGACAGGGACTCGGGGCTTATCGCCCACCTGTTCGACGAGCGCAACGAAGCGGTCAAGGCGCTGCTGGCG…	CAGTTTGGCAAAGGCTCCATCATGCGTCTGGGCGACAGCAAGACCATGGATATCGAAGCCATCTCTACCGGCTCCCTCTCCCTGGACGTGGCGCTGGGAATCGGTGGCCTGCCGTGCGGTCGTATCGTCGAGATCTATGGCCCGGAATCTTCCGGTAAAACCACGCTGACCCTGCAGGTGATCGCCGAAGCGCAGAAGAAGGGCAAGACCTGCGCCTTCGTCGATGCGGAGCACGCACTCGACCCCATCTATGCCGCCAAGCTGGGCGTCAACGTCGACGACTTGCTGATCTCCCAGCCGGATACCGGTGAGCAAGCGCTGGAAATCTGCGACATGCTGGTGCGCTCCAACGCCGTTGACGTCATCATCGTCGACTCCGTGGCGGCCCTGACCCCGAAA…	GAAATCGACATCGCCAAGCGCATTGAAGACGGTATCAACCAGGTACAAAGCTCCGTTGCCGAGTACCCGGAAGCGATTACCTATCTGCTTGAGCAATACGACAAATACGAAGCGGAACAGCTGCGTCTGTCCGATATCATTTCCGGCTTCATCGATCCCAACGAGACCGACGACGTCGCACCGACCGCCACTCACATCGGCTCCGAGCTCAGCGAAGAAGATCTGGCTGACGAAGACGAAGACGAAGATGAAGACGAAGACGGTGATGGTGATGACTCCGACGATGATGGTGACGGTGGTCCGGATCCGGAAGTCGCTCGCGAGAAGTTCGGTGATCTGCGCGCCCAGTACGAAGTAACTCGTCTCTCCATTCAGCAGAATGGTCGTGCGCACGAAGAT…	CGAGATCAAGAAGGCGTACAAGCGTCTGGCCATGAAGTATCACCCTGACCGCAACCAGGGCGATGCCGGGGCCGAAGAGAAGTTCAAAGAGGTCAAGGAAGCCTACGAGATCCTGACCGATGCCAATCTGCGTGCCCGCTATGACCAGTACGGTCACGCCGGCGTGGATCAGAGCCAGGGTGGCGGTGGCCACGGCGGCTTTGGCGGCGGCGCCGATTTCGGCGACATCTTCGGCGACGTGTTTGGCGATATTTTTGGTGGCAGCCGTGGTGGCGGCCGTCGTGGCCCGGCCCGTGGCTCCGACCTGCGCTACACCATGGAGCTGACGCTGGAAGAGGCGGTACGCGGGGTCTCCAAGGAGATCAAGGTGCCGACCCTGGTCCACTGTGAAGTCTGTAA…	CTGGAGCAGGGACGGCTGCATCACGCCTATCTGCTGAGCGGCACCCGCGGGGTCGGCAAGACCACCATCGCCCGCATCCTGGCCAAGAGCCTCAACTGCGAGCAGGGGATCAGCAGCCACCCGTGCGGGGTGTGCGACACCTGCAGCGAGATCGATCAGGGCAACTTCGTCGACCTGCTGGAGATCGATGCGGCGTCGCGCACCAAGGTGGAAGACACCCGCGAACTGCTCGACAACGTGCAGTACCGGCCGGCCCGTGGCCGCTTCAAGGTCTATCTCATCGATGAAGTGCACATGTTGTCGCGCCACAGCTTCAACGCCCTGCTGAAAACCCTGGAAGAGCCGCCCCCCTATGTGAAGTTCCTGCTGGCCACCACGGATCCGCAGAAGCTGCCGATC…	GATCATGGCTCAGATTGAACGCTGGCGGCAGGCCTAACACATGCAAGTCGAGCGGCAGCGGGAAAGTAGCTTGCTACTTTTGCCGGCGAGCGGCGGACGGGTGAGTAATGCCTGGGAAATTGCCCAGTCGAGGGGGATAACAGTTGGAAACGACTGCTAATACCGCATACGCCCTACGGGGGAAAGCAGGGGACCTTCGGGCCTTGCGCGATTGGATATGCCCAGGTGGGATTAGCTAGTTGGTGAGGTAATGGCTCACCAAGGCGACGATCCCTAGCTGGTCTGAGAGGATGATCAGCCACACTGGAACTGAGACACGGTCCAGACTCCTACGGGAGGCAGCAGTGGGGAATATTGCACAATGGGGGAAACCCTGATGCAGCCATGCCGCGTGTGTGA…
TN53	Positive		A. hydrophila (type A)		Aeromonas dhakensis
TN54	Positive		A. hydrophila (type A)		Aeromonas dhakensis				2169	Pool_1	Library_32	656	415	164	160	267	457	160	~1	~2	~3	~4	GTGCGTGAAGGTCTGATTGCCGTTATCTCCGTCAAGGTGCCTGACCCTAAGTTCTCCTCCCAGACCAAGGACAAGCTGGTCTCTTCCGAAGTGAAGACCGCAGTCGAACAGGCGATGGGCGAGAAGCTGGCCGACTTCCTGCTGGAAAACCCGGGCGATGCCAAGATCGTGGTCAACAAGATCATCGATGCGGCCCGTGCCCGTGAAGCGGCCCGCAAGGCTCGCGAACTGACCCGCCGCAAAGGCGCGCTGGATATTGCCGGTCTGCCCGGCAAGCTGGCCGACTGTCAGGAAAAAGACCCGGCGCTCTCCGAACTCTACATAGTGGAAGGGGACTCTGCTGGCGGTTCCGCCAAGCAGGGTCGCAACCGGAAGAACCAGGCCATCCTGCCGCTCAAG…	GACAAGGCCGTGGTAGCCGCCGTTGCCGAGCTGCAAGCGCTGTCTCAGCCCTGCGCAGACAACAACGCCATCGCTCAGGTAGGCACCATCTCCGCCAACTCCGACGAGAAAGTCGGCAAGCTGATTGCCGAAGCCATGGACAAAGTGGGCCGTGACGGCGTCATCACTGTAGAAGACGGTCAGGGTCTGGAAGACGAGCTGGCTGTGGTTGAAGGTATGCAGTTCGACCGTGGCTACCTCTCCCCGTACTTCGTCAACAAGCCGGAAACCGGTGCCGTCGAGCTGGACGACCCCTTCATCCTGCTGGTCGACAAGAAAATCTCCAACATCCGCGAAATGCTGCCGGTGCTGGAGGGCGTGGCCAAGGCTGGCAAGCCGCTGATCATCGTCGCCGAAGAC…	TTCCTGCACATGATGTTTGGCGTGCCGACCGAAGAGTACAAGGTCAACCCCATCGTCGAACGCGCCATGGACCGCATCTTCACCCTGCATGCGGATCACGAGCAGAACGCCTCCACCTCCACCGTGCGTCTGGCCGGCTCGTCCGGTGCCAACCCGTTCGCCTGTATCGCCGCGGGGATCGCCTCCCTGTGGGGACCGGCCCACGGCGGTGCCAACGAAGCCTGCCTCAAGATGCTCGAGGAGATCGGCTCCGTGGATCGCATCCCCGAGTACATCGCCAAGGCCAAGGACAAGAACGATCCGTTCCGTCTGATGGGCTTCGGTCACCGGGTCTACAAGAACCACGACCCCCGTGCCACCGTGATGCGCGAAACCTGTCACGAGGTACTGACCGAGCTG…	GCCGATATCTGGGTTCGTTATCAGCGAATGCGCGGTCACCAGGTGCACTTTGTCTGTGCCGACGATGCCCATGGCACCCCGATCATGCTCAAGGCCCAACAGCTGGGGATCACCCCGGAAGAGATGATCGCGGCAGTCTCCCAGGAGCACCAGGCCGACTTCGCCGGGTTCAACATCAGTTTTGACAACTATCACTCCACCCACAGCGACGAGAACCGTGAGCTGGCCGGGCTTATCTACGGCCGTCTGCAGGCCGGCGGCAAGATCAAAAGCCGCACCATCTCCCAGCTGTTCGATCCGGAAAAATCCATGTTCCTGCCGGATCGTTTCGTCAAGGGCACCTGCCCCAAGTGCAAGTCCCCGGAGCAGTATGGCGACAACTGCGACAGCTGCGGCGCT…	CCGATGATCGGTTTCCGCGGTGCGTCGCGCTACATCGCCGACAGCTTCCGCCCCTGTTTTGCCCTCGAATGCGAGGCGATCAAACGGGTGCGCGATGTGATGGGGCTGACCAACGTCGAGGTGATGATCCCCTTCGTGCGCACCGTGGGCGAGGCGGAGCAGGTGATCGACATCCTCGGTGAGAACGGTCTGCGCCGTGGCGAGCGGGGGCTCAAGGTGATCATGATGTGCGAGATCCCGAGCAACGCCCTGCTGGCAGACAAGTTCCTCGAGCACGTGGACGGCTTCTCCATCGGCTCCAACGACATGACCCAGCTCACCCTTGGACTTGACAGGGACTCGGGCCTTATCGCCCACCTGTTCGACGAGCGCAACGAGGCGGTCAAGGCGCTGCTGGCG…	CAGTTCGGCAAAGGTTCCATCATGCGTCTGGGCGACAGCAAGACCATGGATATCGAAGCCATCTCCACCGGCTCCCTCTCTCTGGACGTTGCGCTGGGGATCGGTGGTCTGCCGTGCGGTCGTATCGTCGAGATCTACGGCCCGGAATCTTCCGGTAAAACCACGCTGACCCTGCAGGTGATCGCCGAAGCCCAGAAGAAGGGCAAGACCTGTGCCTTCGTCGATGCGGAGCACGCACTCGACCCCATCTATGCTGCCAAGCTGGGCGTTAACGTCGACGACTTGCTCATCTCTCAGCCGGATACCGGTGAACAGGCGCTGGAGATCTGCGACATGCTGGTACGCTCCAACGCCGTTGACGTCATCATCGTCGACTCCGTGGCGGCCCTGACCCCGAAA…	AAATCGACATCGCCAAGCGGATCGAAGACGGTATCAACCAGGTACAAAGCTCCGTCGCCGAGTACCCGGAAGCGATTACCTATCTGCTTGAACAATATGACAAGTATGAAGCCGAACAGCTGCGCCTGTCCGACATCATCTCCGGCTTCATCGATCCCAACGAGACCGACGACGTCGCACCGACCGCCACTCACATCGGCTCCGAGCTCAGCGAGGAAGATCTGGCTGACGAGGATGAAGATGAAGACGAAGACGAAGATGGTGATGGTGATGACTCCGACGATGATGGCGACGGTGGTCCGGATCCGGAAGTTGCTCGCGAGAAGTTCGGTGAGCTGCGCGCCCAGTACGAGGTAACCCGCCTCTCCATTCAGCAGAATGGCCGCGCGCACGAAGATA…	ATCAAGAAGGCGTACAAGCGTCTGGCCATGAAGTATCACCCTGACCGCAACCAGGGCGATGCCGGGGCCGAAGAGAAGTTCAAAGAGGTCAAGGAAGCCTACGAGATCCTGACCGATGCCAATCTGCGTGCCCGCTATGACCAGTACGGTCACGCCGGGGTGGATCAGAGCCAGGGTGGCGGTGGCCACGGCGGCTTTGGCGGCGGCGCCGATTTCGGCGACATCTTCGGCGACGTGTTTGGCGATATTTTTGGTGGCAGCCGTGGCGGCGGCCGTCGTGGCCCGGCCCGTGGCTCCGATCTGCGCTACACCATGGAGCTGACGCTGGAAGAGGCGGTACGCGGGGTCTCCAAGGAGATCAAGGTGCCGACCCTGGTCCACTGTGAAGTCTGTAACGGC…	GCCCTGGAGCAGGGACGGCTGCATCACGCCTATCTGCTGAGCGGTACTCGCGGAGTCGGCAAGACCACCATCGCGCGCATCCTGGCCAAGAGTCTCAACTGCGAGCAGGGGATCAGCAGTCATCCGTGCGGCGTGTGCGACACCTGCCGCGAGATCGATCAGGGCAACTTCGTCGATCTGCTGGAGATAGACGCGGCGTCGCGCACCAAGGTGGAAGATACCCGCGAGCTGCTCGACAACGTCCAGTACCGACCGGCCCGTGGCCGTTTCAAGGTCTATCTCATCGACGAAGTGCACATGTTGTCGCGCCACAGCTTCAACGCGCTGCTGAAAACCCTGGAAGAGCCGCCCCCCTATGTGAAGTTCCTGCTGGCCACCACGGATCCACAGAAGCTGCCC…	GATCATGGCTCAGATTGAACGCTGGCGGCAGGCCTAACACATGCAAGTCGAGCGGCAGCGGGAAAGTAGCTTGCTACTTTTGCCGGCGAGCGGCGGACGGGTGAGTAATGCCTGGGAAATTGCCCAGTCGAGGGGGATAACAGTTGGAAACGACTGCTAATACCGCATACGCCCTACGGGGGAAAGCAGGGGACCTTCGGGCCTTGCGCGATTGGATATGCCCAGGTGGGATTAGCTAGTTGGTGAGGTAATGGCTCACCAAGGCGACGATCCCTAGCTGGTCTGAGAGGATGATCAGCCACACTGGAACTGAGACACGGTCCAGACTCCTACGGGAGGCAGCAGTGGGGAATATTGCACAATGGGGGAAACCCTGATGCAGCCATGCCGCGTGTGTGA…
TN55	Positive		A. hydrophila (type A)		Aeromonas dhakensis				2020	Pool_1	Library_33	656	415	164	160	267	457	160	~1	~2	~3	~4	GTGCGTGAAGGTCTGATTGCCGTTATCTCCGTCAAGGTGCCTGACCCTAAGTTCTCCTCCCAGACCAAGGACAAGCTGGTCTCTTCCGAAGTGAAGACCGCAGTCGAACAGGCGATGGGCGAGAAGCTGGCCGACTTCCTGCTGGAAAACCCGGGCGATGCCAAGATCGTGGTCAACAAGATCATCGATGCGGCCCGTGCCCGTGAAGCGGCCCGCAAGGCTCGCGAACTGACCCGCCGCAAAGGCGCGCTGGATATTGCCGGTCTGCCCGGCAAGCTGGCCGACTGTCAGGAAAAAGACCCGGCGCTCTCCGAACTCTACATAGTGGAAGGGGACTCTGCTGGCGGTTCCGCCAAGCAGGGTCGCAACCGGAAGAACCAGGCCATCCTGCCGCTCAAG…	GACAAGGCCGTGGTAGCCGCCGTTGCCGAGCTGCAAGCGCTGTCTCAGCCCTGCGCAGACAACAACGCCATCGCTCAGGTAGGCACCATCTCCGCCAACTCCGACGAGAAAGTCGGCAAGCTGATTGCCGAAGCCATGGACAAAGTGGGCCGTGACGGCGTCATCACTGTAGAAGACGGTCAGGGTCTGGAAGACGAGCTGGCTGTGGTTGAAGGTATGCAGTTCGACCGTGGCTACCTCTCCCCGTACTTCGTCAACAAGCCGGAAACCGGTGCCGTCGAGCTGGACGACCCCTTCATCCTGCTGGTCGACAAGAAAATCTCCAACATCCGCGAAATGCTGCCGGTGCTGGAGGGCGTGGCCAAGGCTGGCAAGCCGCTGATCATCGTCGCCGAAGAC…	TTCCTGCACATGATGTTTGGCGTGCCGACCGAAGAGTACAAGGTCAACCCCATCGTCGAACGCGCCATGGACCGCATCTTCACCCTGCATGCGGATCACGAGCAGAACGCCTCCACCTCCACCGTGCGTCTGGCCGGCTCGTCCGGTGCCAACCCGTTCGCCTGTATCGCCGCGGGGATCGCCTCCCTGTGGGGACCGGCCCACGGCGGTGCCAACGAAGCCTGCCTCAAGATGCTCGAGGAGATCGGCTCCGTGGATCGCATCCCCGAGTACATCGCCAAGGCCAAGGACAAGAACGATCCGTTCCGTCTGATGGGCTTCGGTCACCGGGTCTACAAGAACCACGACCCCCGTGCCACCGTGATGCGCGAAACCTGTCACGAGGTACTGACCGAGCTG…	GCCGATATCTGGGTTCGTTATCAGCGAATGCGCGGTCACCAGGTGCACTTTGTCTGTGCCGACGATGCCCATGGCACCCCGATCATGCTCAAGGCCCAACAGCTGGGGATCACCCCGGAAGAGATGATCGCGGCAGTCTCCCAGGAGCACCAGGCCGACTTCGCCGGGTTCAACATCAGTTTTGACAACTATCACTCCACCCACAGCGACGAGAACCGTGAGCTGGCCGGGCTTATCTACGGCCGTCTGCAGGCCGGCGGCAAGATCAAAAGCCGCACCATCTCCCAGCTGTTCGATCCGGAAAAATCCATGTTCCTGCCGGATCGTTTCGTCAAGGGCACCTGCCCCAAGTGCAAGTCCCCGGAGCAGTATGGCGACAACTGCGACAGCTGCGGCGCT…	CCGATGATCGGTTTCCGCGGTGCGTCGCGCTACATCGCCGACAGCTTCCGCCCCTGTTTTGCCCTCGAATGCGAGGCGATCAAACGGGTGCGCGATGTGATGGGGCTGACCAACGTCGAGGTGATGATCCCCTTCGTGCGCACCGTGGGCGAGGCGGAGCAGGTGATCGACATCCTCGGTGAGAACGGTCTGCGCCGTGGCGAGCGGGGGCTCAAGGTGATCATGATGTGCGAGATCCCGAGCAACGCCCTGCTGGCAGACAAGTTCCTCGAGCACGTGGACGGCTTCTCCATCGGCTCCAACGACATGACCCAGCTCACCCTTGGACTTGACAGGGACTCGGGCCTTATCGCCCACCTGTTCGACGAGCGCAACGAGGCGGTCAAGGCGCTGCTGGCG…	CAGTTCGGCAAAGGTTCCATCATGCGTCTGGGCGACAGCAAGACCATGGATATCGAAGCCATCTCCACCGGCTCCCTCTCTCTGGACGTTGCGCTGGGGATCGGTGGTCTGCCGTGCGGTCGTATCGTCGAGATCTACGGCCCGGAATCTTCCGGTAAAACCACGCTGACCCTGCAGGTGATCGCCGAAGCCCAGAAGAAGGGCAAGACCTGTGCCTTCGTCGATGCGGAGCACGCACTCGACCCCATCTATGCTGCCAAGCTGGGCGTTAACGTCGACGACTTGCTCATCTCTCAGCCGGATACCGGTGAACAGGCGCTGGAGATCTGCGACATGCTGGTACGCTCCAACGCCGTTGACGTCATCATCGTCGACTCCGTGGCGGCCCTGACCCCGAAA…	GAAATCGACATCGCCAAGCGGATCGAAGACGGTATCAACCAGGTACAAAGCTCCGTCGCCGAGTACCCGGAAGCGATTACCTATCTGCTTGAACAATATGACAAGTATGAAGCCGAACAGCTGCGCCTGTCCGACATCATCTCCGGCTTCATCGATCCCAACGAGACCGACGACGTCGCACCGACCGCCACTCACATCGGCTCCGAGCTCAGCGAGGAAGATCTGGCTGACGAGGATGAAGATGAAGACGAAGACGAAGATGGTGATGGTGATGACTCCGACGATGATGGCGACGGTGGTCCGGATCCGGAAGTTGCTCGCGAGAAGTTCGGTGAGCTGCGCGCCCAGTACGAGGTAACCCGCCTCTCCATTCAGCAGAATGGCCGCGCGCACGAAGAT…	CAAGAAGGCGTACAAGCGTCTGGCCATGAAGTATCACCCTGACCGCAACCAGGGCGATGCCGGGGCCGAAGAGAAGTTCAAAGAGGTCAAGGAAGCCTACGAGATCCTGACCGATGCCAATCTGCGTGCCCGCTATGACCAGTACGGTCACGCCGGGGTGGATCAGAGCCAGGGTGGCGGTGGCCACGGCGGCTTTGGCGGCGGCGCCGATTTCGGCGACATCTTCGGCGACGTGTTTGGCGATATTTTTGGTGGCAGCCGTGGCGGCGGCCGTCGTGGCCCGGCCCGTGGCTCCGATCTGCGCTACACCATGGAGCTGACGCTGGAAGAGGCGGTACGCGGGGTCTCCAAGGAGATCAAGGTGCCGACCCTGGTCCACTGTGAAGTCTGTAACGGCTC…	GCCCTGGAGCAGGGACGGCTGCATCACGCCTATCTGCTGAGCGGTACTCGCGGAGTCGGCAAGACCACCATCGCGCGCATCCTGGCCAAGAGTCTCAACTGCGAGCAGGGGATCAGCAGTCATCCGTGCGGCGTGTGCGACACCTGCCGCGAGATCGATCAGGGCAACTTCGTCGATCTGCTGGAGATAGACGCGGCGTCGCGCACCAAGGTGGAAGATACCCGCGAGCTGCTCGACAACGTCCAGTACCGACCGGCCCGTGGCCGTTTCAAGGTCTATCTCATCGACGAAGTGCACATGTTGTCGCGCCACAGCTTCAACGCGCTGCTGAAAACCCTGGAAGAGCCGCCCCCCTATGTGAAGTTCCTGCTGGCCACCACGGATCCACAGAAGCTGCCC…	GATCATGGCTCAGATTGAACGCTGGCGGCAGGCCTAACACATGCAAGTCGAGCGGCAGCGGGAAAGTAGCTTGCTACTTTTGCCGGCGAGCGGCGGACGGGTGAGTAATGCCTGGGAAATTGCCCAGTCGAGGGGGATAACAGTTGGAAACGACTGCTAATACCGCATACGCCCTACGGGGGAAAGCAGGGGACCTTCGGGCCTTGCGCGATTGGATATGCCCAGGTGGGATTAGCTAGTTGGTGAGGTAATGGCTCACCAAGGCGACGATCCCTAGCTGGTCTGAGAGGATGATCAGCCACACTGGAACTGAGACACGGTCCAGACTCCTACGGGAGGCAGCAGTGGGGAATATTGCACAATGGGGGAAACCCTGATGCAGCCATGCCGCGTGTGTGA…
TN56	Positive		A. hydrophila (type A)		Aeromonas dhakensis
TN57	Positive		A. hydrophila (type A)		Aeromonas dhakensis
TN58	Positive		A. hydrophila (type B)		Aeromonas hydrophila vAh ST251
TN6	Positive		A. hydrophila (type A)		Aeromonas dhakensis				2308	Pool_1	Library_6	656	415	164	160	267	457	160	~1	~2	~3	~4	GTGCGTGAAGGTCTGATTGCCGTTATCTCCGTCAAGGTGCCTGACCCTAAGTTCTCCTCCCAGACCAAGGACAAGCTGGTCTCTTCCGAAGTGAAGACCGCAGTCGAACAGGCGATGGGCGAGAAGCTGGCCGACTTCCTGCTGGAAAACCCGGGCGATGCCAAGATCGTGGTCAACAAGATCATCGATGCGGCCCGTGCCCGTGAAGCGGCCCGCAAGGCTCGCGAACTGACCCGCCGCAAAGGCGCGCTGGATATTGCCGGTCTGCCCGGCAAGCTGGCCGACTGTCAGGAAAAAGACCCGGCGCTCTCCGAACTCTACATAGTGGAAGGGGACTCTGCTGGCGGTTCCGCCAAGCAGGGTCGCAACCGGAAGAACCAGGCCATCCTGCCGCTCAAG…	GACAAGGCCGTGGTAGCCGCCGTTGCCGAGCTGCAAGCGCTGTCTCAGCCCTGCGCAGACAACAACGCCATCGCTCAGGTAGGCACCATCTCCGCCAACTCCGACGAGAAAGTCGGCAAGCTGATTGCCGAAGCCATGGACAAAGTGGGCCGTGACGGCGTCATCACTGTAGAAGACGGTCAGGGTCTGGAAGACGAGCTGGCTGTGGTTGAAGGTATGCAGTTCGACCGTGGCTACCTCTCCCCGTACTTCGTCAACAAGCCGGAAACCGGTGCCGTCGAGCTGGACGACCCCTTCATCCTGCTGGTCGACAAGAAAATCTCCAACATCCGCGAAATGCTGCCGGTGCTGGAGGGCGTGGCCAAGGCTGGCAAGCCGCTGATCATCGTCGCCGAAGAC…		GCCGATATCTGGGTTCGTTATCAGCGAATGCGCGGTCACCAGGTGCACTTTGTCTGTGCCGACGATGCCCATGGCACCCCGATCATGCTCAAGGCCCAACAGCTGGGGATCACCCCGGAAGAGATGATCGCGGCAGTCTCCCAGGAGCACCAGGCCGACTTCGCCGGGTTCAACATCAGTTTTGACAACTATCACTCCACCCACAGCGACGAGAACCGTGAGCTGGCCGGGCTTATCTACGGCCGTCTGCAGGCCGGCGGCAAGATCAAAAGCCGCACCATCTCCCAGCTGTTCGATCCGGAAAAATCCATGTTCCTGCCGGATCGTTTCGTCAAGGGCACCTGCCCCAAGTGCAAGTCCCCGGAGCAGTATGGCGACAACTGCGACAGCTGCGGCGCT…	CCGATGATCGGTTTCCGCGGTGCGTCGCGCTACATCGCCGACAGCTTCCGCCCCTGTTTTGCCCTCGAATGCGAGGCGATCAAACGGGTGCGCGATGTGATGGGGCTGACCAACGTCGAGGTGATGATCCCCTTCGTGCGCACCGTGGGCGAGGCGGAGCAGGTGATCGACATCCTCGGTGAGAACGGTCTGCGCCGTGGCGAGCGGGGGCTCAAGGTGATCATGATGTGCGAGATCCCGAGCAACGCCCTGCTGGCAGACAAGTTCCTCGAGCACGTGGACGGCTTCTCCATCGGCTCCAACGACATGACCCAGCTCACCCTTGGACTTGACAGGGACTCGGGCCTTATCGCCCACCTGTTCGACGAGCGCAACGAGGCGGTCAAGGCGCTGCTGGCG…	CAGTTCGGCAAAGGTTCCATCATGCGTCTGGGCGACAGCAAGACCATGGATATCGAAGCCATCTCCACCGGCTCCCTCTCTCTGGACGTTGCGCTGGGGATCGGTGGTCTGCCGTGCGGTCGTATCGTCGAGATCTACGGCCCGGAATCTTCCGGTAAAACCACGCTGACCCTGCAGGTGATCGCCGAAGCCCAGAAGAAGGGCAAGACCTGTGCCTTCGTCGATGCGGAGCACGCACTCGACCCCATCTATGCTGCCAAGCTGGGCGTTAACGTCGACGACTTGCTCATCTCTCAGCCGGATACCGGTGAACAGGCGCTGGAGATCTGCGACATGCTGGTACGCTCCAACGCCGTTGACGTCATCATCGTCGACTCCGTGGCGGCCCTGACCCCGAAA…	GAAATCGACATCGCCAAGCGGATCGAAGACGGTATCAACCAGGTACAAAGCTCCGTCGCCGAGTACCCGGAAGCGATTACCTATCTGCTTGAACAATATGACAAGTATGAAGCCGAACAGCTGCGCCTGTCCGACATCATCTCCGGCTTCATCGATCCCAACGAGACCGACGACGTCGCACCGACCGCCACTCACATCGGCTCCGAGCTCAGCGAGGAAGATCTGGCTGACGAGGATGAAGATGAAGACGAAGACGAAGATGGTGATGGTGATGACTCCGACGATGATGGCGACGGTGGTCCGGATCCGGAAGTTGCTCGCGAGAAGTTCGGTGAGCTGCGCGCCCAGTACGAGGTAACCCGCCTCTCCATTCAGCAGAATGGCCGCGCGCACGAAGAT…	CAAGAAGGCGTACAAGCGTCTGGCCATGAAGTATCACCCTGACCGCAACCAGGGCGATGCCGGGGCCGAAGAGAAGTTCAAAGAGGTCAAGGAAGCCTACGAGATCCTGACCGATGCCAATCTGCGTGCCCGCTATGACCAGTACGGTCACGCCGGGGTGGATCAGAGCCAGGGTGGCGGTGGCCACGGCGGCTTTGGCGGCGGCGCCGATTTCGGCGACATCTTCGGCGACGTGTTTGGCGATATTTTTGGTGGCAGCCGTGGCGGCGGCCGTCGTGGCCCGGCCCGTGGCTCCGATCTGCGCTACACCATGGAGCTGACGCTGGAAGAGGCGGTACGCGGGGTCTCCAAGGAGATCAAGGTGCCGACCCTGGTCCACTGTGAAGTCTGTAACGGCTC…	GCCCTGGAGCAGGGACGGCTGCATCACGCCTATCTGCTGAGCGGTACTCGCGGAGTCGGCAAGACCACCATCGCGCGCATCCTGGCCAAGAGTCTCAACTGCGAGCAGGGGATCAGCAGTCATCCGTGCGGCGTGTGCGACACCTGCCGCGAGATCGATCAGGGCAACTTCGTCGATCTGCTGGAGATAGACGCGGCGTCGCGCACCAAGGTGGAAGATACCCGCGAGCTGCTCGACAACGTCCAGTACCGACCGGCCCGTGGCCGTTTCAAGGTCTATCTCATCGACGAAGTGCACATGTTGTCGCGCCACAGCTTCAACGCGCTGCTGAAAACCCTGGAAGAGCCGCCCCCCTATGTGAAGTTCCTGCTGGCCACCACGGATCCACAGAAGCTGCCC…	TCATGGCTCAGATTGAACGCTGGCGGCAGGCCTAACACATGCAAGTCGAGCGGCAGCGGGAAAGTAGCTTGCTACTTTTGCCGGCGAGCGGCGGACGGGTGAGTAATGCCTGGGAAATTGCCCAGTCGAGGGGGATAACAGTTGGAAACGACTGCTAATACCGCATACGCCCTACGGGGGAAAGCAGGGGACCTTCGGGCCTTGCGCGATTGGATATGCCCAGGTGGGATTAGCTAGTTGGTGAGGTAATGGCTCACCAAGGCGACGATCCCTAGCTGGTCTGAGAGGATGATCAGCCACACTGGAACTGAGACACGGTCCAGACTCCTACGGGAGGCAGCAGTGGGGAATATTGCACAATGGGGGAAACCCTGATGCAGCCATGCCGCGTGTGTGAAG…
TN60	Positive		A. hydrophila (type B)		Aeromonas hydrophila vAh ST251
TN61	Positive		A. hydrophila (type B)		Aeromonas hydrophila vAh ST251
TN62	Positive		A. hydrophila (type B)		Aeromonas hydrophila vAh ST251
TN63	Positive		A. hydrophila (type B)		Aeromonas hydrophila vAh ST251				1293	Pool_1	Library_35	251	210	214	122	211	221	217	~1	~2	~3	~4	GTGCGTGAAGGTCTGATTGCCGTTATCTCTGTCAAGGTGCCTGATCCCAAGTTCTCCTCCCAGACCAAGGACAAGCTGGTCTCTTCCGAAGTGAAGACCGCCGTCGAACAGGCGATGGGTGAGAAGCTGGCCGACTTCCTGCTGGAAAACCCGGGCGATGCCAAGATCGTGGTCAACAAGATCATCGATGCGGCCCGTGCCCGCGAAGCGGCCCGCAAGGCCCGCGAACTGACCCGCCGCAAAGGTGCGCTGGATATCGCCGGTCTGCCCGGCAAGCTGGCCGACTGTCAGGAAAAAGACCCCGCTCTCTCCGAACTCTACATAGTGGAAGGGGACTCTGCTGGCGGTTCCGCCAAGCAGGGTCGCAACCGGAAGAACCAGGCCATCCTGCCGCTCAAG…		TTCCTGCACATGATGTTTGGCGTGCCGACCGAGGAGTACAAGGTCAACCCCATCGTCGAACGCGCCATGGACCGCATCTTTACCCTGCATGCGGACCACGAGCAGAACGCCTCCACCTCCACCGTGCGTCTGGCCGGCTCCTCCGGCGCCAACCCGTTTGCCTGTATCGCCGCGGGGATCGCCTCCCTGTGGGGACCGGCCCACGGTGGTGCCAACGAAGCCTGCCTCAAGATGCTCGAGGAGATCGGCTCCGTTGACCGCATTCCCGAATACATCGCCAAGGCCAAGGACAAGAACGATCCATTCCGTCTGATGGGCTTCGGTCACCGGGTCTACAAGAACCACGACCCCCGTGCCACCGTGATGCGCGAAACCTGTCACGAGGTACTGACCGAGCTG…	GCCGATATCTGGGTTCGTTATCAGCGAATGCGCGGTCACCAGGTGCACTTTGTCTGTGCCGACGATGCCCACGGCACCCCGATAATGCTCAAGGCCCAACAGCTGGGGATCACCCCGGAAGAGATGATCGCGGCCGTCTCCAAGGAACACCAGGCCGACTTCGCCGGGTTCAACATCAGTTTTGACAACTATCACTCCACCCACAGCGACGAGAACCGCGAGCTGGCGGAGCTGATCTACGGCCGTCTGCAGGCCGGCGGCAAGATCAAGAGCCGCACCATCTCCCAGCTGTTCGATCCGGAAAAGTCCATGTTCCTGCCGGATCGCTTCGTCAAGGGTACCTGCCCCAAGTGCAAGTCCCCGGAGCAGTATGGCGACAACTGTGACAGCTGCGGCGCC…	CCGATGATCGGTTTCCGCGGTGCGTCGCGCTACATCGCCGACAGCTTCCGCCCATGCTTTGCCCTCGAGTGCGAGGCGATCAAGCGGGTGCGCGATGTGATGGGGCTGACCAACGTCGAGGTGATGATCCCCTTCGTGCGCACCGTGAGCGAGGCGGAGCAGGTGATCGACATCCTGGCCGAAAACGGCCTGCGCCGTGGCGAGCGGGGGCTCAAGGTGATCATGATGTGCGAGATCCCGAGCAACGCCCTCTTGGCAGACAAGTTCCTCGAGCACGTTGATGGCTTCTCCATCGGTTCCAACGACATGACCCAGCTCACACTTGGACTTGACAGGGACTCGGGGCTTATCGCCCACCTGTTCGACGAGCGCAACGAAGCGGTCAAGGCGCTGCTGGCG…	CAGTTTGGCAAAGGCTCCATCATGCGTCTGGGCGACAGCAAGACCATGGATATCGAAGCCATCTCTACCGGCTCCCTCTCCCTGGACGTGGCGCTGGGAATCGGTGGCCTGCCGTGCGGTCGTATCGTCGAGATCTATGGCCCGGAATCTTCCGGTAAAACCACGCTGACCCTGCAGGTGATCGCCGAAGCGCAGAAGAAGGGCAAGACCTGCGCCTTCGTCGATGCGGAGCACGCACTCGACCCCATCTATGCCGCCAAGCTGGGCGTCAACGTCGACGACTTGCTGATCTCCCAGCCGGATACCGGTGAGCAAGCGCTGGAAATCTGCGACATGCTGGTGCGCTCCAACGCCGTTGACGTCATCATCGTCGACTCCGTGGCGGCCCTGACCCCGAAA…	CGCCAAGCGCATTGAAGACGGTATCAACCAGGTACAAAGCTCCGTTGCCGAGTACCCGGAAGCGATTACCTATCTGCTTGAGCAATACGACAAATACGAAGCGGAACAGCTGCGTCTGTCCGATATCATTTCCGGCTTCATCGATCCCAACGAGACCGACGACGTCGCACCGACCGCCACTCACATCGGCTCCGAGCTCAGCGAAGAAGATCTGGCTGACGAAGACGAAGACGAAGATGAAGACGAAGACGGTGATGGTGATGACTCCGACGATGATGGTGACGGTGGTCCGGATCCGGAAGTCGCTCGCGAGAAGTTCGGTGATCTGCGCGCCCAGTACGAAGTAACTCGTCTCTCCATTCAGCAGAATGGTCGTGCGCACGAAGATACTCAGGCTGC…	TCAAGAAGGCGTACAAGCGTCTGGCCATGAAGTATCACCCTGACCGCAACCAGGGCGATGCCGGGGCCGAAGAGAAGTTCAAAGAGGTCAAGGAAGCCTACGAGATCCTGACCGATGCCAATCTGCGTGCCCGCTATGACCAGTACGGTCACGCCGGCGTGGATCAGAGCCAGGGTGGCGGTGGCCACGGCGGCTTTGGCGGCGGCGCCGATTTCGGCGACATCTTCGGCGACGTGTTTGGCGATATTTTTGGTGGCAGCCGTGGTGGCGGCCGTCGTGGCCCGGCCCGTGGCTCCGACCTGCGCTACACCATGGAGCTGACGCTGGAAGAGGCGGTACGCGGGGTCTCCAAGGAGATCAAGGTGCCGACCCTGGTCCACTGTGAAGTCTGTAACGGCT…	GCCCTGGAGCAGGGACGGCTGCATCACGCCTATCTGCTGAGCGGCACCCGCGGGGTCGGCAAGACCACCATCGCCCGCATCCTGGCCAAGAGCCTCAACTGCGAGCAGGGGATCAGCAGCCACCCGTGCGGGGTGTGCGACACCTGCAGCGAGATCGATCAGGGCAACTTCGTCGACCTGCTGGAGATCGATGCGGCGTCGCGCACCAAGGTGGAAGACACCCGCGAACTGCTCGACAACGTGCAGTACCGGCCGGCCCGTGGCCGCTTCAAGGTCTATCTCATCGATGAAGTGCACATGTTGTCGCGCCACAGCTTCAACGCCCTGCTGAAAACCCTGGAAGAGCCGCCCCCCTATGTGAAGTTCCTGCTGGCCACCACGGATCCGCAGAAGCTGCCG…	GATCATGGCTCAGATTGAACGCTGGCGGCAGGCCTAACACATGCAAGTCGAGCGGCAGCGGGAAAGTAGCTTGCTACTTTTGCCGGCGAGCGGCGGACGGGTGAGTAATGCCTGGGAAATTGCCCAGTCGAGGGGGATAACAGTTGGAAACGACTGCTAATACCGCATACGCCCTACGGGGGAAAGCAGGGGACCTTCGGGCCTTGCGCGATTGGATATGCCCAGGTGGGATTAGCTAGTTGGTGAGGTAATGGCTCACCAAGGCGACGATCCCTAGCTGGTCTGAGAGGATGATCAGCCACACTGGAACTGAGACACGGTCCAGACTCCTACGGGAGGCAGCAGTGGGGAATATTGCACAATGGGGGAAACCCTGATGCAGCCATGCCGCGTGTGTGA…
TN64	Positive		A. hydrophila (type A)		Aeromonas dhakensis
TN65	Positive		A. hydrophila (type A)		Aeromonas dhakensis
TN67	Positive		A. hydrophila (type B)		Aeromonas hydrophila vAh ST251
TN68	Positive		A. hydrophila (type A)		Aeromonas dhakensis
TN69	Positive		A. hydrophila (type B)		Aeromonas hydrophila vAh ST251				1347	Pool_1	Library_37	251	210	214	122	211	221	217	~1	~2	~3	~4	GTGCGTGAAGGTCTGATTGCCGTTATCTCTGTCAAGGTGCCTGATCCCAAGTTCTCCTCCCAGACCAAGGACAAGCTGGTCTCTTCCGAAGTGAAGACCGCCGTCGAACAGGCGATGGGTGAGAAGCTGGCCGACTTCCTGCTGGAAAACCCGGGCGATGCCAAGATCGTGGTCAACAAGATCATCGATGCGGCCCGTGCCCGCGAAGCGGCCCGCAAGGCCCGCGAACTGACCCGCCGCAAAGGTGCGCTGGATATCGCCGGTCTGCCCGGCAAGCTGGCCGACTGTCAGGAAAAAGACCCCGCTCTCTCCGAACTCTACATAGTGGAAGGGGACTCTGCTGGCGGTTCCGCCAAGCAGGGTCGCAACCGGAAGAACCAGGCCATCCTGCCGCTCAAG…		TTCCTGCACATGATGTTTGGCGTGCCGACCGAGGAGTACAAGGTCAACCCCATCGTCGAACGCGCCATGGACCGCATCTTTACCCTGCATGCGGACCACGAGCAGAACGCCTCCACCTCCACCGTGCGTCTGGCCGGCTCCTCCGGCGCCAACCCGTTTGCCTGTATCGCCGCGGGGATCGCCTCCCTGTGGGGACCGGCCCACGGTGGTGCCAACGAAGCCTGCCTCAAGATGCTCGAGGAGATCGGCTCCGTTGACCGCATTCCCGAATACATCGCCAAGGCCAAGGACAAGAACGATCCATTCCGTCTGATGGGCTTCGGTCACCGGGTCTACAAGAACCACGACCCCCGTGCCACCGTGATGCGCGAAACCTGTCACGAGGTACTGACCGAGCTG…	GCCGATATCTGGGTTCGTTATCAGCGAATGCGCGGTCACCAGGTGCACTTTGTCTGTGCCGACGATGCCCACGGCACCCCGATAATGCTCAAGGCCCAACAGCTGGGGATCACCCCGGAAGAGATGATCGCGGCCGTCTCCAAGGAACACCAGGCCGACTTCGCCGGGTTCAACATCAGTTTTGACAACTATCACTCCACCCACAGCGACGAGAACCGCGAGCTGGCGGAGCTGATCTACGGCCGTCTGCAGGCCGGCGGCAAGATCAAGAGCCGCACCATCTCCCAGCTGTTCGATCCGGAAAAGTCCATGTTCCTGCCGGATCGCTTCGTCAAGGGTACCTGCCCCAAGTGCAAGTCCCCGGAGCAGTATGGCGACAACTGTGACAGCTGCGGCGCC…	CCGATGATCGGTTTCCGCGGTGCGTCGCGCTACATCGCCGACAGCTTCCGCCCATGCTTTGCCCTCGAGTGCGAGGCGATCAAGCGGGTGCGCGATGTGATGGGGCTGACCAACGTCGAGGTGATGATCCCCTTCGTGCGCACCGTGAGCGAGGCGGAGCAGGTGATCGACATCCTGGCCGAAAACGGCCTGCGCCGTGGCGAGCGGGGGCTCAAGGTGATCATGATGTGCGAGATCCCGAGCAACGCCCTCTTGGCAGACAAGTTCCTCGAGCACGTTGATGGCTTCTCCATCGGTTCCAACGACATGACCCAGCTCACACTTGGACTTGACAGGGACTCGGGGCTTATCGCCCACCTGTTCGACGAGCGCAACGAAGCGGTCAAGGCGCTGCTGGCG…	CAGTTTGGCAAAGGCTCCATCATGCGTCTGGGCGACAGCAAGACCATGGATATCGAAGCCATCTCTACCGGCTCCCTCTCCCTGGACGTGGCGCTGGGAATCGGTGGCCTGCCGTGCGGTCGTATCGTCGAGATCTATGGCCCGGAATCTTCCGGTAAAACCACGCTGACCCTGCAGGTGATCGCCGAAGCGCAGAAGAAGGGCAAGACCTGCGCCTTCGTCGATGCGGAGCACGCACTCGACCCCATCTATGCCGCCAAGCTGGGCGTCAACGTCGACGACTTGCTGATCTCCCAGCCGGATACCGGTGAGCAAGCGCTGGAAATCTGCGACATGCTGGTGCGCTCCAACGCCGTTGACGTCATCATCGTCGACTCCGTGGCGGCCCTGACCCCGAAA…	GAAATCGACATCGCCAAGCGCATTGAAGACGGTATCAACCAGGTACAAAGCTCCGTTGCCGAGTACCCGGAAGCGATTACCTATCTGCTTGAGCAATACGACAAATACGAAGCGGAACAGCTGCGTCTGTCCGATATCATTTCCGGCTTCATCGATCCCAACGAGACCGACGACGTCGCACCGACCGCCACTCACATCGGCTCCGAGCTCAGCGAAGAAGATCTGGCTGACGAAGACGAAGACGAAGATGAAGACGAAGACGGTGATGGTGATGACTCCGACGATGATGGTGACGGTGGTCCGGATCCGGAAGTCGCTCGCGAGAAGTTCGGTGATCTGCGCGCCCAGTACGAAGTAACTCGTCTCTCCATTCAGCAGAATGGTCGTGCGCACGAAGAT…	CAAGAAGGCGTACAAGCGTCTGGCCATGAAGTATCACCCTGACCGCAACCAGGGCGATGCCGGGGCCGAAGAGAAGTTCAAAGAGGTCAAGGAAGCCTACGAGATCCTGACCGATGCCAATCTGCGTGCCCGCTATGACCAGTACGGTCACGCCGGCGTGGATCAGAGCCAGGGTGGCGGTGGCCACGGCGGCTTTGGCGGCGGCGCCGATTTCGGCGACATCTTCGGCGACGTGTTTGGCGATATTTTTGGTGGCAGCCGTGGTGGCGGCCGTCGTGGCCCGGCCCGTGGCTCCGACCTGCGCTACACCATGGAGCTGACGCTGGAAGAGGCGGTACGCGGGGTCTCCAAGGAGATCAAGGTGCCGACCCTGGTCCACTGTGAAGTCTGTAACGGCTC…	GCCCTGGAGCAGGGACGGCTGCATCACGCCTATCTGCTGAGCGGCACCCGCGGGGTCGGCAAGACCACCATCGCCCGCATCCTGGCCAAGAGCCTCAACTGCGAGCAGGGGATCAGCAGCCACCCGTGCGGGGTGTGCGACACCTGCAGCGAGATCGATCAGGGCAACTTCGTCGACCTGCTGGAGATCGATGCGGCGTCGCGCACCAAGGTGGAAGACACCCGCGAACTGCTCGACAACGTGCAGTACCGGCCGGCCCGTGGCCGCTTCAAGGTCTATCTCATCGATGAAGTGCACATGTTGTCGCGCCACAGCTTCAACGCCCTGCTGAAAACCCTGGAAGAGCCGCCCCCCTATGTGAAGTTCCTGCTGGCCACCACGGATCCGCAGAAGCTGCCG…	GATCATGGCTCAGATTGAACGCTGGCGGCAGGCCTAACACATGCAAGTCGAGCGGCAGCGGGAAAGTAGCTTGCTACTTTTGCCGGCGAGCGGCGGACGGGTGAGTAATGCCTGGGAAATTGCCCAGTCGAGGGGGATAACAGTTGGAAACGACTGCTAATACCGCATACGCCCTACGGGGGAAAGCAGGGGACCTTCGGGCCTTGCGCGATTGGATATGCCCAGGTGGGATTAGCTAGTTGGTGAGGTAATGGCTCACCAAGGCGACGATCCCTAGCTGGTCTGAGAGGATGATCAGCCACACTGGAACTGAGACACGGTCCAGACTCCTACGGGAGGCAGCAGTGGGGAATATTGCACAATGGGGGAAACCCTGATGCAGCCATGCCGCGTGTGTGA…
TN7	Positive		A. hydrophila (type A)		Aeromonas dhakensis				1486	Pool_1	Library_7	656	415	164	160	267	457	160	~1	~2	~3		GTGCGTGAAGGTCTGATTGCCGTTATCTCCGTCAAGGTGCCTGACCCTAAGTTCTCCTCCCAGACCAAGGACAAGCTGGTCTCTTCCGAAGTGAAGACCGCAGTCGAACAGGCGATGGGCGAGAAGCTGGCCGACTTCCTGCTGGAAAACCCGGGCGATGCCAAGATCGTGGTCAACAAGATCATCGATGCGGCCCGTGCCCGTGAAGCGGCCCGCAAGGCTCGCGAACTGACCCGCCGCAAAGGCGCGCTGGATATTGCCGGTCTGCCCGGCAAGCTGGCCGACTGTCAGGAAAAAGACCCGGCGCTCTCCGAACTCTACATAGTGGAAGGGGACTCTGCTGGCGGTTCCGCCAAGCAGGGTCGCAACCGGAAGAACCAGGCCATCCTGCCGCTCAAG…	GACAAGGCCGTGGTAGCCGCCGTTGCCGAGCTGCAAGCGCTGTCTCAGCCCTGCGCAGACAACAACGCCATCGCTCAGGTAGGCACCATCTCCGCCAACTCCGACGAGAAAGTCGGCAAGCTGATTGCCGAAGCCATGGACAAAGTGGGCCGTGACGGCGTCATCACTGTAGAAGACGGTCAGGGTCTGGAAGACGAGCTGGCTGTGGTTGAAGGTATGCAGTTCGACCGTGGCTACCTCTCCCCGTACTTCGTCAACAAGCCGGAAACCGGTGCCGTCGAGCTGGACGACCCCTTCATCCTGCTGGTCGACAAGAAAATCTCCAACATCCGCGAAATGCTGCCGGTGCTGGAGGGCGTGGCCAAGGCTGGCAAGCCGCTGATCATCGTCGCCGAAGAC…		GCCGATATCTGGGTTCGTTATCAGCGAATGCGCGGTCACCAGGTGCACTTTGTCTGTGCCGACGATGCCCATGGCACCCCGATCATGCTCAAGGCCCAACAGCTGGGGATCACCCCGGAAGAGATGATCGCGGCAGTCTCCCAGGAGCACCAGGCCGACTTCGCCGGGTTCAACATCAGTTTTGACAACTATCACTCCACCCACAGCGACGAGAACCGTGAGCTGGCCGGGCTTATCTACGGCCGTCTGCAGGCCGGCGGCAAGATCAAAAGCCGCACCATCTCCCAGCTGTTCGATCCGGAAAAATCCATGTTCCTGCCGGATCGTTTCGTCAAGGGCACCTGCCCCAAGTGCAAGTCCCCGGAGCAGTATGGCGACAACTGCGACAGCTGCGGCGCT…	CCGATGATCGGTTTCCGCGGTGCGTCGCGCTACATCGCCGACAGCTTCCGCCCCTGTTTTGCCCTCGAATGCGAGGCGATCAAACGGGTGCGCGATGTGATGGGGCTGACCAACGTCGAGGTGATGATCCCCTTCGTGCGCACCGTGGGCGAGGCGGAGCAGGTGATCGACATCCTCGGTGAGAACGGTCTGCGCCGTGGCGAGCGGGGGCTCAAGGTGATCATGATGTGCGAGATCCCGAGCAACGCCCTGCTGGCAGACAAGTTCCTCGAGCACGTGGACGGCTTCTCCATCGGCTCCAACGACATGACCCAGCTCACCCTTGGACTTGACAGGGACTCGGGCCTTATCGCCCACCTGTTCGACGAGCGCAACGAGGCGGTCAAGGCGCTGCTGGCG…	CAGTTCGGCAAAGGTTCCATCATGCGTCTGGGCGACAGCAAGACCATGGATATCGAAGCCATCTCCACCGGCTCCCTCTCTCTGGACGTTGCGCTGGGGATCGGTGGTCTGCCGTGCGGTCGTATCGTCGAGATCTACGGCCCGGAATCTTCCGGTAAAACCACGCTGACCCTGCAGGTGATCGCCGAAGCCCAGAAGAAGGGCAAGACCTGTGCCTTCGTCGATGCGGAGCACGCACTCGACCCCATCTATGCTGCCAAGCTGGGCGTTAACGTCGACGACTTGCTCATCTCTCAGCCGGATACCGGTGAACAGGCGCTGGAGATCTGCGACATGCTGGTACGCTCCAACGCCGTTGACGTCATCATCGTCGACTCCGTGGCGGCCCTGACCCCGAAA…	AATCGACATCGCCAAGCGGATCGAAGACGGTATCAACCAGGTACAAAGCTCCGTCGCCGAGTACCCGGAAGCGATTACCTATCTGCTTGAACAATATGACAAGTATGAAGCCGAACAGCTGCGCCTGTCCGACATCATCTCCGGCTTCATCGATCCCAACGAGACCGACGACGTCGCACCGACCGCCACTCACATCGGCTCCGAGCTCAGCGAGGAAGATCTGGCTGACGAGGATGAAGATGAAGACGAAGACGAAGATGGTGATGGTGATGACTCCGACGATGATGGCGACGGTGGTCCGGATCCGGAAGTTGCTCGCGAGAAGTTCGGTGAGCTGCGCGCCCAGTACGAGGTAACCCGCCTCTCCATTCAGCAGAATGGCCGCGCGCACGAAGATAC…	CAAGAAGGCGTACAAGCGTCTGGCCATGAAGTATCACCCTGACCGCAACCAGGGCGATGCCGGGGCCGAAGAGAAGTTCAAAGAGGTCAAGGAAGCCTACGAGATCCTGACCGATGCCAATCTGCGTGCCCGCTATGACCAGTACGGTCACGCCGGGGTGGATCAGAGCCAGGGTGGCGGTGGCCACGGCGGCTTTGGCGGCGGCGCCGATTTCGGCGACATCTTCGGCGACGTGTTTGGCGATATTTTTGGTGGCAGCCGTGGCGGCGGCCGTCGTGGCCCGGCCCGTGGCTCCGATCTGCGCTACACCATGGAGCTGACGCTGGAAGAGGCGGTACGCGGGGTCTCCAAGGAGATCAAGGTGCCGACCCTGGTCCACTGTGAAGTCTGTAACGGCTC…	GCCCTGGAGCAGGGACGGCTGCATCACGCCTATCTGCTGAGCGGTACTCGCGGAGTCGGCAAGACCACCATCGCGCGCATCCTGGCCAAGAGTCTCAACTGCGAGCAGGGGATCAGCAGTCATCCGTGCGGCGTGTGCGACACCTGCCGCGAGATCGATCAGGGCAACTTCGTCGATCTGCTGGAGATAGACGCGGCGTCGCGCACCAAGGTGGAAGATACCCGCGAGCTGCTCGACAACGTCCAGTACCGACCGGCCCGTGGCCGTTTCAAGGTCTATCTCATCGACGAAGTGCACATGTTGTCGCGCCACAGCTTCAACGCGCTGCTGAAAACCCTGGAAGAGCCGCCCCCCTATGTGAAGTTCCTGCTGGCCACCACGGATCCACAGAAGCTGCCC…
TN71	Positive		A. hydrophila (type A)		Aeromonas dhakensis				995	Pool_1	Library_38	656	415	164	160	267	457	160	~1	~2	~3	~4	GTGCGTGAAGGTCTGATTGCCGTTATCTCCGTCAAGGTGCCTGACCCTAAGTTCTCCTCCCAGACCAAGGACAAGCTGGTCTCTTCCGAAGTGAAGACCGCAGTCGAACAGGCGATGGGCGAGAAGCTGGCCGACTTCCTGCTGGAAAACCCGGGCGATGCCAAGATCGTGGTCAACAAGATCATCGATGCGGCCCGTGCCCGTGAAGCGGCCCGCAAGGCTCGCGAACTGACCCGCCGCAAAGGCGCGCTGGATATTGCCGGTCTGCCCGGCAAGCTGGCCGACTGTCAGGAAAAAGACCCGGCGCTCTCCGAACTCTACATAGTGGAAGGGGACTCTGCTGGCGGTTCCGCCAAGCAGGGTCGCAACCGGAAGAACCAGGCCATCCTGCCGCTCAAG…	GACAAGGCCGTGGTAGCCGCCGTTGCCGAGCTGCAAGCGCTGTCTCAGCCCTGCGCAGACAACAACGCCATCGCTCAGGTAGGCACCATCTCCGCCAACTCCGACGAGAAAGTCGGCAAGCTGATTGCCGAAGCCATGGACAAAGTGGGCCGTGACGGCGTCATCACTGTAGAAGACGGTCAGGGTCTGGAAGACGAGCTGGCTGTGGTTGAAGGTATGCAGTTCGACCGTGGCTACCTCTCCCCGTACTTCGTCAACAAGCCGGAAACCGGTGCCGTCGAGCTGGACGACCCCTTCATCCTGCTGGTCGACAAGAAAATCTCCAACATCCGCGAAATGCTGCCGGTGCTGGAGGGCGTGGCCAAGGCTGGCAAGCCGCTGATCATCGTCGCCGAAGAC…	TTCCTGCACATGATGTTTGGCGTGCCGACCGAAGAGTACAAGGTCAACCCCATCGTCGAACGCGCCATGGACCGCATCTTCACCCTGCATGCGGATCACGAGCAGAACGCCTCCACCTCCACCGTGCGTCTGGCCGGCTCGTCCGGTGCCAACCCGTTCGCCTGTATCGCCGCGGGGATCGCCTCCCTGTGGGGACCGGCCCACGGCGGTGCCAACGAAGCCTGCCTCAAGATGCTCGAGGAGATCGGCTCCGTGGATCGCATCCCCGAGTACATCGCCAAGGCCAAGGACAAGAACGATCCGTTCCGTCTGATGGGCTTCGGTCACCGGGTCTACAAGAACCACGACCCCCGTGCCACCGTGATGCGCGAAACCTGTCACGAGGTACTGACCGAGCTG…	GCCGATATCTGGGTTCGTTATCAGCGAATGCGCGGTCACCAGGTGCACTTTGTCTGTGCCGACGATGCCCATGGCACCCCGATCATGCTCAAGGCCCAACAGCTGGGGATCACCCCGGAAGAGATGATCGCGGCAGTCTCCCAGGAGCACCAGGCCGACTTCGCCGGGTTCAACATCAGTTTTGACAACTATCACTCCACCCACAGCGACGAGAACCGTGAGCTGGCCGGGCTTATCTACGGCCGTCTGCAGGCCGGCGGCAAGATCAAAAGCCGCACCATCTCCCAGCTGTTCGATCCGGAAAAATCCATGTTCCTGCCGGATCGTTTCGTCAAGGGCACCTGCCCCAAGTGCAAGTCCCCGGAGCAGTATGGCGACAACTGCGACAGCTGCGGCGCT…	CCGATGATCGGTTTCCGCGGTGCGTCGCGCTACATCGCCGACAGCTTCCGCCCCTGTTTTGCCCTCGAATGCGAGGCGATCAAACGGGTGCGCGATGTGATGGGGCTGACCAACGTCGAGGTGATGATCCCCTTCGTGCGCACCGTGGGCGAGGCGGAGCAGGTGATCGACATCCTCGGTGAGAACGGTCTGCGCCGTGGCGAGCGGGGGCTCAAGGTGATCATGATGTGCGAGATCCCGAGCAACGCCCTGCTGGCAGACAAGTTCCTCGAGCACGTGGACGGCTTCTCCATCGGCTCCAACGACATGACCCAGCTCACCCTTGGACTTGACAGGGACTCGGGCCTTATCGCCCACCTGTTCGACGAGCGCAACGAGGCGGTCAAGGCGCTGCTGGCG…	CAGTTCGGCAAAGGTTCCATCATGCGTCTGGGCGACAGCAAGACCATGGATATCGAAGCCATCTCCACCGGCTCCCTCTCTCTGGACGTTGCGCTGGGGATCGGTGGTCTGCCGTGCGGTCGTATCGTCGAGATCTACGGCCCGGAATCTTCCGGTAAAACCACGCTGACCCTGCAGGTGATCGCCGAAGCCCAGAAGAAGGGCAAGACCTGTGCCTTCGTCGATGCGGAGCACGCACTCGACCCCATCTATGCTGCCAAGCTGGGCGTTAACGTCGACGACTTGCTCATCTCTCAGCCGGATACCGGTGAACAGGCGCTGGAGATCTGCGACATGCTGGTACGCTCCAACGCCGTTGACGTCATCATCGTCGACTCCGTGGCGGCCCTGACCCCGAAA…	GAAATCGACATCGCCAAGCGGATCGAAGACGGTATCAACCAGGTACAAAGCTCCGTCGCCGAGTACCCGGAAGCGATTACCTATCTGCTTGAACAATATGACAAGTATGAAGCCGAACAGCTGCGCCTGTCCGACATCATCTCCGGCTTCATCGATCCCAACGAGACCGACGACGTCGCACCGACCGCCACTCACATCGGCTCCGAGCTCAGCGAGGAAGATCTGGCTGACGAGGATGAAGATGAAGACGAAGACGAAGATGGTGATGGTGATGACTCCGACGATGATGGCGACGGTGGTCCGGATCCGGAAGTTGCTCGCGAGAAGTTCGGTGAGCTGCGCGCCCAGTACGAGGTAACCCGCCTCTCCATTCAGCAGAATGGCCGCGCGCACGAAGAT…	TCAAGAAGGCGTACAAGCGTCTGGCCATGAAGTATCACCCTGACCGCAACCAGGGCGATGCCGGGGCCGAAGAGAAGTTCAAAGAGGTCAAGGAAGCCTACGAGATCCTGACCGATGCCAATCTGCGTGCCCGCTATGACCAGTACGGTCACGCCGGGGTGGATCAGAGCCAGGGTGGCGGTGGCCACGGCGGCTTTGGCGGCGGCGCCGATTTCGGCGACATCTTCGGCGACGTGTTTGGCGATATTTTTGGTGGCAGCCGTGGCGGCGGCCGTCGTGGCCCGGCCCGTGGCTCCGATCTGCGCTACACCATGGAGCTGACGCTGGAAGAGGCGGTACGCGGGGTCTCCAAGGAGATCAAGGTGCCGACCCTGGTCCACTGTGAAGTCTGTAACGGCT…	GCCCTGGAGCAGGGACGGCTGCATCACGCCTATCTGCTGAGCGGTACTCGCGGAGTCGGCAAGACCACCATCGCGCGCATCCTGGCCAAGAGTCTCAACTGCGAGCAGGGGATCAGCAGTCATCCGTGCGGCGTGTGCGACACCTGCCGCGAGATCGATCAGGGCAACTTCGTCGATCTGCTGGAGATAGACGCGGCGTCGCGCACCAAGGTGGAAGATACCCGCGAGCTGCTCGACAACGTCCAGTACCGACCGGCCCGTGGCCGTTTCAAGGTCTATCTCATCGACGAAGTGCACATGTTGTCGCGCCACAGCTTCAACGCGCTGCTGAAAACCCTGGAAGAGCCGCCCCCCTATGTGAAGTTCCTGCTGGCCACCACGGATCCACAGAAGCTGCCC…	GATCATGGCTCAGATTGAACGCTGGCGGCAGGCCTAACACATGCAAGTCGAGCGGCAGCGGGAAAGTAGCTTGCTACTTTTGCCGGCGAGCGGCGGACGGGTGAGTAATGCCTGGGAAATTGCCCAGTCGAGGGGGATAACAGTTGGAAACGACTGCTAATACCGCATACGCCCTACGGGGGAAAGCAGGGGACCTTCGGGCCTTGCGCGATTGGATATGCCCAGGTGGGATTAGCTAGTTGGTGAGGTAATGGCTCACCAAGGCGACGATCCCTAGCTGGTCTGAGAGGATGATCAGCCACACTGGAACTGAGACACGGTCCAGACTCCTACGGGAGGCAGCAGTGGGGAATATTGCACAATGGGGGAAACCCTGATGCAGCCATGCCGCGTGTGTGA…
TN72	Positive		A. hydrophila (type A)		Aeromonas dhakensis
TN73	Positive		A. hydrophila (type A)		Aeromonas dhakensis
TN74	Positive		A. hydrophila (type B)		Aeromonas hydrophila vAh ST251
TN75	Positive		A. hydrophila (type B)		Aeromonas hydrophila vAh ST251				1471	Pool_1	Library_39	251	210	214	122	211	221	217	~1	~2	~3	~4	GTGCGTGAAGGTCTGATTGCCGTTATCTCTGTCAAGGTGCCTGATCCCAAGTTCTCCTCCCAGACCAAGGACAAGCTGGTCTCTTCCGAAGTGAAGACCGCCGTCGAACAGGCGATGGGTGAGAAGCTGGCCGACTTCCTGCTGGAAAACCCGGGCGATGCCAAGATCGTGGTCAACAAGATCATCGATGCGGCCCGTGCCCGCGAAGCGGCCCGCAAGGCCCGCGAACTGACCCGCCGCAAAGGTGCGCTGGATATCGCCGGTCTGCCCGGCAAGCTGGCCGACTGTCAGGAAAAAGACCCCGCTCTCTCCGAACTCTACATAGTGGAAGGGGACTCTGCTGGCGGTTCCGCCAAGCAGGGTCGCAACCGGAAGAACCAGGCCATCCTGCCGCTCAAG…		TTCCTGCACATGATGTTTGGCGTGCCGACCGAGGAGTACAAGGTCAACCCCATCGTCGAACGCGCCATGGACCGCATCTTTACCCTGCATGCGGACCACGAGCAGAACGCCTCCACCTCCACCGTGCGTCTGGCCGGCTCCTCCGGCGCCAACCCGTTTGCCTGTATCGCCGCGGGGATCGCCTCCCTGTGGGGACCGGCCCACGGTGGTGCCAACGAAGCCTGCCTCAAGATGCTCGAGGAGATCGGCTCCGTTGACCGCATTCCCGAATACATCGCCAAGGCCAAGGACAAGAACGATCCATTCCGTCTGATGGGCTTCGGTCACCGGGTCTACAAGAACCACGACCCCCGTGCCACCGTGATGCGCGAAACCTGTCACGAGGTACTGACCGAGCTG…	GCCGATATCTGGGTTCGTTATCAGCGAATGCGCGGTCACCAGGTGCACTTTGTCTGTGCCGACGATGCCCACGGCACCCCGATAATGCTCAAGGCCCAACAGCTGGGGATCACCCCGGAAGAGATGATCGCGGCCGTCTCCAAGGAACACCAGGCCGACTTCGCCGGGTTCAACATCAGTTTTGACAACTATCACTCCACCCACAGCGACGAGAACCGCGAGCTGGCGGAGCTGATCTACGGCCGTCTGCAGGCCGGCGGCAAGATCAAGAGCCGCACCATCTCCCAGCTGTTCGATCCGGAAAAGTCCATGTTCCTGCCGGATCGCTTCGTCAAGGGTACCTGCCCCAAGTGCAAGTCCCCGGAGCAGTATGGCGACAACTGTGACAGCTGCGGCGCC…	CCGATGATCGGTTTCCGTGGCGCGTCGCGCTACATCGCCGACAGCTTCCGCCCCTGTTTTTCCCTCGAGTGCGAGGCGATCAAGCGGGTGCGTGATGTCATGGGGCTGACCAACGTCGAGGTGATGATCCCCTTCGTGCGCACCGTGAGCGAGGCGGAGCAGGTGATCGACATCCTGGCCGAAAACGGCCTGCGCCGTGGCGAGCGGGGGCTCAAGGTGATCATGATGTGCGAGATCCCGAGCAACGCCCTCTTGGCAGACAAGTTCCTCTCCAACGACATGACCCAGCTCACACTTGGACTTGACAGGGACTCGGGGCTTATCGCCCACCTGTTCGACGAGCGCAACGAAGCGGTCAAGGCGCTGCTGGCGCGCAAGGCGGGCAAGTACGTGGGGATC…	CAGTTTGGCAAAGGCTCCATCATGCGTCTGGGCGACAGCAAGACCATGGATATCGAAGCCATCTCTACCGGCTCCCTCTCCCTGGACGTGGCGCTGGGAATCGGTGGCCTGCCGTGCGGTCGTATCGTCGAGATCTATGGCCCGGAATCTTCCGGTAAAACCACGCTGACCCTGCAGGTGATCGCCGAAGCGCAGAAGAAGGGCAAGACCTGCGCCTTCGTCGATGCGGAGCACGCACTCGACCCCATCTATGCCGCCAAGCTGGGCGTCAACGTCGACGACTTGCTGATCTCCCAGCCGGATACCGGTGAGCAAGCGCTGGAAATCTGCGACATGCTGGTGCGCTCCAACGCCGTTGACGTCATCATCGTCGACTCCGTGGCGGCCCTGACCCCGAAA…	ATCGCCAAGCGCATTGAAGACGGTATCAACCAGGTACAAAGCTCCGTTGCCGAGTACCCGGAAGCGATTACCTATCTGCTTGAGCAATACGACAAATACGAAGCGGAACAGCTGCGTCTGTCCGATATCATTTCCGGCTTCATCGATCCCAACGAGACCGACGACGTCGCACCGACCGCCACTCACATCGGCTCCGAGCTCAGCGAAGAAGATCTGGCTGACGAAGACGAAGACGAAGATGAAGACGAAGACGGTGATGGTGATGACTCCGACGATGATGGTGACGGTGGTCCGGATCCGGAAGTCGCTCGCGAGAAGTTCGGTGATCTGCGCGCCCAGTACGAAGTAACTCGTCTCTCCATTCAGCAGAATGGTCGTGCGCACGAAGATACTCAGGCT…	CAAGAAGGCGTACAAGCGTCTGGCCATGAAGTATCACCCTGACCGCAACCAGGGCGATGCCGGGGCCGAAGAGAAGTTCAAAGAGGTCAAGGAAGCCTACGAGATCCTGACCGATGCCAATCTGCGTGCCCGCTATGACCAGTACGGTCACGCCGGCGTGGATCAGAGCCAGGGTGGCGGTGGCCACGGCGGCTTTGGCGGCGGCGCCGATTTCGGCGACATCTTCGGCGACGTGTTTGGCGATATTTTTGGTGGCAGCCGTGGTGGCGGCCGTCGTGGCCCGGCCCGTGGCTCCGACCTGCGCTACACCATGGAGCTGACGCTGGAAGAGGCGGTACGCGGGGTCTCCAAGGAGATCAAGGTGCCGACCCTGGTCCACTGTGAAGTCTGTAACGGCTC…	GCCCTGGAGCAGGGACGGCTGCATCACGCCTATCTGCTGAGCGGCACCCGCGGGGTCGGCAAGACCACCATCGCCCGCATCCTGGCCAAGAGCCTCAACTGCGAGCAGGGGATCAGCAGCCACCCGTGCGGGGTGTGCGACACCTGCAGCGAGATCGATCAGGGCAACTTCGTCGACCTGCTGGAGATCGATGCGGCGTCGCGCACCAAGGTGGAAGACACCCGCGAACTGCTCGACAACGTGCAGTACCGGCCGGCCCGTGGCCGCTTCAAGGTCTATCTCATCGATGAAGTGCACATGTTGTCGCGCCACAGCTTCAACGCCCTGCTGAAAACCCTGGAAGAGCCGCCCCCCTATGTGAAGTTCCTGCTGGCCACCACGGATCCGCAGAAGCTGCCG…	GATCATGGCTCAGATTGAACGCTGGCGGCAGGCCTAACACATGCAAGTCGAGCGGCAGCGGGAAAGTAGCTTGCTACTTTTGCCGGCGAGCGGCGGACGGGTGAGTAATGCCTGGGAAATTGCCCAGTCGAGGGGGATAACAGTTGGAAACGACTGCTAATACCGCATACGCCCTACGGGGGAAAGCAGGGGACCTTCGGGCCTTGCGCGATTGGATATGCCCAGGTGGGATTAGCTAGTTGGTGAGGTAATGGCTCACCAAGGCGACGATCCCTAGCTGGTCTGAGAGGATGATCAGCCACACTGGAACTGAGACACGGTCCAGACTCCTACGGGAGGCAGCAGTGGGGAATATTGCACAATGGGGGAAACCCTGATGCAGCCATGCCGCGTGTGTGA…
TN77	Positive		A. hydrophila (type A)		Aeromonas dhakensis
TN134	Negative		Aeromonas spp		Aeromonas spp				0	Pool_1	Library_42
TN135	Negative		Aeromonas spp		Aeromonas spp				0	Pool_1	Library_43
TN138	Negative		Aeromonas spp		Aeromonas spp
TN139	Negative		Aeromonas spp		Aeromonas spp
TN140	Negative		Aeromonas spp		Aeromonas spp
TN141	Negative		Aeromonas spp		Aeromonas spp				20	Pool_1	Library_44
TN142	Negative		Aeromonas spp		Aeromonas spp				1	Pool_1	Library_45
TN143	Negative		Aeromonas spp		Aeromonas spp				4	Pool_1	Library_46
TN144	Positive		A. hydrophila (type A)		Aeromonas dhakensis
TN145	Positive	704126	A. hydrophila (type A)		Aeromonas dhakensis				1301	Pool_1	Library_47	656	415	164	160	267	457	160	~1	~2	~3	~4	GTGCGTGAAGGTCTGATTGCCGTTATCTCCGTCAAGGTGCCTGACCCTAAGTTCTCCTCCCAGACCAAGGACAAGCTGGTCTCTTCCGAAGTGAAGACCGCAGTCGAACAGGCGATGGGCGAGAAGCTGGCCGACTTCCTGCTGGAAAACCCGGGCGATGCCAAGATCGTGGTCAACAAGATCATCGATGCGGCCCGTGCCCGTGAAGCGGCCCGCAAGGCTCGCGAACTGACCCGCCGCAAAGGCGCGCTGGATATTGCCGGTCTGCCCGGCAAGCTGGCCGACTGTCAGGAAAAAGACCCGGCGCTCTCCGAACTCTACATAGTGGAAGGGGACTCTGCTGGCGGTTCCGCCAAGCAGGGTCGCAACCGGAAGAACCAGGCCATCCTGCCGCTCAAG…	GACAAGGCCGTGGTAGCCGCCGTTGCCGAGCTGCAAGCGCTGTCTCAGCCCTGCGCAGACAACAACGCCATCGCTCAGGTAGGCACCATCTCCGCCAACTCCGACGAGAAAGTCGGCAAGCTGATTGCCGAAGCCATGGACAAAGTGGGCCGTGACGGCGTCATCACTGTAGAAGACGGTCAGGGTCTGGAAGACGAGCTGGCTGTGGTTGAAGGTATGCAGTTCGACCGTGGCTACCTCTCCCCGTACTTCGTCAACAAGCCGGAAACCGGTGCCGTCGAGCTGGACGACCCCTTCATCCTGCTGGTCGACAAGAAAATCTCCAACATCCGCGAAATGCTGCCGGTGCTGGAGGGCGTGGCCAAGGCTGGCAAGCCGCTGATCATCGTCGCCGAAGAC…	TTCCTGCACATGATGTTTGGCGTGCCGACCGAAGAGTACAAGGTCAACCCCATCGTCGAACGCGCCATGGACCGCATCTTCACCCTGCATGCGGATCACGAGCAGAACGCCTCCACCTCCACCGTGCGTCTGGCCGGCTCGTCCGGTGCCAACCCGTTCGCCTGTATCGCCGCGGGGATCGCCTCCCTGTGGGGACCGGCCCACGGCGGTGCCAACGAAGCCTGCCTCAAGATGCTCGAGGAGATCGGCTCCGTGGATCGCATCCCCGAGTACATCGCCAAGGCCAAGGACAAGAACGATCCGTTCCGTCTGATGGGCTTCGGTCACCGGGTCTACAAGAACCACGACCCCCGTGCCACCGTGATGCGCGAAACCTGTCACGAGGTACTGACCGAGCTG…	GCCGATATCTGGGTTCGTTATCAGCGAATGCGCGGTCACCAGGTGCACTTTGTCTGTGCCGACGATGCCCATGGCACCCCGATCATGCTCAAGGCCCAACAGCTGGGGATCACCCCGGAAGAGATGATCGCGGCAGTCTCCCAGGAGCACCAGGCCGACTTCGCCGGGTTCAACATCAGTTTTGACAACTATCACTCCACCCACAGCGACGAGAACCGTGAGCTGGCCGGGCTTATCTACGGCCGTCTGCAGGCCGGCGGCAAGATCAAAAGCCGCACCATCTCCCAGCTGTTCGATCCGGAAAAATCCATGTTCCTGCCGGATCGTTTCGTCAAGGGCACCTGCCCCAAGTGCAAGTCCCCGGAGCAGTATGGCGACAACTGCGACAGCTGCGGCGCT…	CCGATGATCGGTTTCCGCGGTGCGTCGCGCTACATCGCCGACAGCTTCCGCCCCTGTTTTGCCCTCGAATGCGAGGCGATCAAACGGGTGCGCGATGTGATGGGGCTGACCAACGTCGAGGTGATGATCCCCTTCGTGCGCACCGTGGGCGAGGCGGAGCAGGTGATCGACATCCTCGGTGAGAACGGTCTGCGCCGTGGCGAGCGGGGGCTCAAGGTGATCATGATGTGCGAGATCCCGAGCAACGCCCTGCTGGCAGACAAGTTCCTCGAGCACGTGGACGGCTTCTCCATCGGCTCCAACGACATGACCCAGCTCACCCTTGGACTTGACAGGGACTCGGGCCTTATCGCCCACCTGTTCGACGAGCGCAACGAGGCGGTCAAGGCGCTGCTGGCG…	CAGTTCGGCAAAGGTTCCATCATGCGTCTGGGCGACAGCAAGACCATGGATATCGAAGCCATCTCCACCGGCTCCCTCTCTCTGGACGTTGCGCTGGGGATCGGTGGTCTGCCGTGCGGTCGTATCGTCGAGATCTACGGCCCGGAATCTTCCGGTAAAACCACGCTGACCCTGCAGGTGATCGCCGAAGCCCAGAAGAAGGGCAAGACCTGTGCCTTCGTCGATGCGGAGCACGCACTCGACCCCATCTATGCTGCCAAGCTGGGCGTTAACGTCGACGACTTGCTCATCTCTCAGCCGGATACCGGTGAACAGGCGCTGGAGATCTGCGACATGCTGGTACGCTCCAACGCCGTTGACGTCATCATCGTCGACTCCGTGGCGGCCCTGACCCCGAAA…	GAAATCGACATCGCCAAGCGGATCGAAGACGGTATCAACCAGGTACAAAGCTCCGTCGCCGAGTACCCGGAAGCGATTACCTATCTGCTTGAACAATATGACAAGTATGAAGCCGAACAGCTGCGCCTGTCCGACATCATCTCCGGCTTCATCGATCCCAACGAGACCGACGACGTCGCACCGACCGCCACTCACATCGGCTCCGAGCTCAGCGAGGAAGATCTGGCTGACGAGGATGAAGATGAAGACGAAGACGAAGATGGTGATGGTGATGACTCCGACGATGATGGCGACGGTGGTCCGGATCCGGAAGTTGCTCGCGAGAAGTTCGGTGAGCTGCGCGCCCAGTACGAGGTAACCCGCCTCTCCATTCAGCAGAATGGCCGCGCGCACGAAGAT…	CAAGAAGGCGTACAAGCGTCTGGCCATGAAGTATCACCCTGACCGCAACCAGGGCGATGCCGGGGCCGAAGAGAAGTTCAAAGAGGTCAAGGAAGCCTACGAGATCCTGACCGATGCCAATCTGCGTGCCCGCTATGACCAGTACGGTCACGCCGGGGTGGATCAGAGCCAGGGTGGCGGTGGCCACGGCGGCTTTGGCGGCGGCGCCGATTTCGGCGACATCTTCGGCGACGTGTTTGGCGATATTTTTGGTGGCAGCCGTGGCGGCGGCCGTCGTGGCCCGGCCCGTGGCTCCGATCTGCGCTACACCATGGAGCTGACGCTGGAAGAGGCGGTACGCGGGGTCTCCAAGGAGATCAAGGTGCCGACCCTGGTCCACTGTGAAGTCTGTAACGGCTC…	ACCAACGCCCTGGAGCAGGGACGGCTGCATCACGCCTATCTGCTGAGCGGTACTCGCGGAGTCGGCAAGACCACCATCGCGCGCATCCTGGCCAAGAGTCTCAACTGCGAGCAGGGGATCAGCAGTCATCCGTGCGGCGTGTGCGACACCTGCCGCGAGATCGATCAGGGCAACTTCGTCGATCTGCTGGAGATAGACGCGGCGTCGCGCACCAAGGTGGAAGATACCCGCGAGCTGCTCGACAACGTCCAGTACCGACCGGCCCGTGGCCGTTTCAAGGTCTATCTCATCGACGAAGTGCACATGTTGTCGCGCCACAGCTTCAACGCGCTGCTGAAAACCCTGGAAGAGCCGCCCCCCTATGTGAAGTTCCTGCTGGCCACCACGGATCCACAGAAG…	GATCATGGCTCAGATTGAACGCTGGCGGCAGGCCTAACACATGCAAGTCGAGCGGCAGCGGGAAAGTAGCTTGCTACTTTTGCCGGCGAGCGGCGGACGGGTGAGTAATGCCTGGGAAATTGCCCAGTCGAGGGGGATAACAGTTGGAAACGACTGCTAATACCGCATACGCCCTACGGGGGAAAGCAGGGGACCTTCGGGCCTTGCGCGATTGGATATGCCCAGGTGGGATTAGCTAGTTGGTGAGGTAATGGCTCACCAAGGCGACGATCCCTAGCTGGTCTGAGAGGATGATCAGCCACACTGGAACTGAGACACGGTCCAGACTCCTACGGGAGGCAGCAGTGGGGAATATTGCACAATGGGGGAAACCCTGATGCAGCCATGCCGCGTGTGTGA…
TN149	Positive		A. hydrophila (type A)		Aeromonas dhakensis
TN150	Positive		A. hydrophila (type A)		Aeromonas dhakensis				2170	Pool_1	Library_48	656	415	164	160	267	457	160	~1	~2	~3	~4	GTGCGTGAAGGTCTGATTGCCGTTATCTCCGTCAAGGTGCCTGACCCTAAGTTCTCCTCCCAGACCAAGGACAAGCTGGTCTCTTCCGAAGTGAAGACCGCAGTCGAACAGGCGATGGGCGAGAAGCTGGCCGACTTCCTGCTGGAAAACCCGGGCGATGCCAAGATCGTGGTCAACAAGATCATCGATGCGGCCCGTGCCCGTGAAGCGGCCCGCAAGGCTCGCGAACTGACCCGCCGCAAAGGCGCGCTGGATATTGCCGGTCTGCCCGGCAAGCTGGCCGACTGTCAGGAAAAAGACCCGGCGCTCTCCGAACTCTACATAGTGGAAGGGGACTCTGCTGGCGGTTCCGCCAAGCAGGGTCGCAACCGGAAGAACCAGGCCATCCTGCCGCTCAAG…	GACAAGGCCGTGGTAGCCGCCGTTGCCGAGCTGCAAGCGCTGTCTCAGCCCTGCGCAGACAACAACGCCATCGCTCAGGTAGGCACCATCTCCGCCAACTCCGACGAGAAAGTCGGCAAGCTGATTGCCGAAGCCATGGACAAAGTGGGCCGTGACGGCGTCATCACTGTAGAAGACGGTCAGGGTCTGGAAGACGAGCTGGCTGTGGTTGAAGGTATGCAGTTCGACCGTGGCTACCTCTCCCCGTACTTCGTCAACAAGCCGGAAACCGGTGCCGTCGAGCTGGACGACCCCTTCATCCTGCTGGTCGACAAGAAAATCTCCAACATCCGCGAAATGCTGCCGGTGCTGGAGGGCGTGGCCAAGGCTGGCAAGCCGCTGATCATCGTCGCCGAAGAC…	TTCCTGCACATGATGTTTGGCGTGCCGACCGAAGAGTACAAGGTCAACCCCATCGTCGAACGCGCCATGGACCGCATCTTCACCCTGCATGCGGATCACGAGCAGAACGCCTCCACCTCCACCGTGCGTCTGGCCGGCTCGTCCGGTGCCAACCCGTTCGCCTGTATCGCCGCGGGGATCGCCTCCCTGTGGGGACCGGCCCACGGCGGTGCCAACGAAGCCTGCCTCAAGATGCTCGAGGAGATCGGCTCCGTGGATCGCATCCCCGAGTACATCGCCAAGGCCAAGGACAAGAACGATCCGTTCCGTCTGATGGGCTTCGGTCACCGGGTCTACAAGAACCACGACCCCCGTGCCACCGTGATGCGCGAAACCTGTCACGAGGTACTGACCGAGCTG…	GCCGATATCTGGGTTCGTTATCAGCGAATGCGCGGTCACCAGGTGCACTTTGTCTGTGCCGACGATGCCCATGGCACCCCGATCATGCTCAAGGCCCAACAGCTGGGGATCACCCCGGAAGAGATGATCGCGGCAGTCTCCCAGGAGCACCAGGCCGACTTCGCCGGGTTCAACATCAGTTTTGACAACTATCACTCCACCCACAGCGACGAGAACCGTGAGCTGGCCGGGCTTATCTACGGCCGTCTGCAGGCCGGCGGCAAGATCAAAAGCCGCACCATCTCCCAGCTGTTCGATCCGGAAAAATCCATGTTCCTGCCGGATCGTTTCGTCAAGGGCACCTGCCCCAAGTGCAAGTCCCCGGAGCAGTATGGCGACAACTGCGACAGCTGCGGCGCT…	CCGATGATCGGTTTCCGCGGTGCGTCGCGCTACATCGCCGACAGCTTCCGCCCCTGTTTTGCCCTCGAATGCGAGGCGATCAAACGGGTGCGCGATGTGATGGGGCTGACCAACGTCGAGGTGATGATCCCCTTCGTGCGCACCGTGGGCGAGGCGGAGCAGGTGATCGACATCCTCGGTGAGAACGGTCTGCGCCGTGGCGAGCGGGGGCTCAAGGTGATCATGATGTGCGAGATCCCGAGCAACGCCCTGCTGGCAGACAAGTTCCTCGAGCACGTGGACGGCTTCTCCATCGGCTCCAACGACATGACCCAGCTCACCCTTGGACTTGACAGGGACTCGGGCCTTATCGCCCACCTGTTCGACGAGCGCAACGAGGCGGTCAAGGCGCTGCTGGCG…	CAGTTCGGCAAAGGTTCCATCATGCGTCTGGGCGACAGCAAGACCATGGATATCGAAGCCATCTCCACCGGCTCCCTCTCTCTGGACGTTGCGCTGGGGATCGGTGGTCTGCCGTGCGGTCGTATCGTCGAGATCTACGGCCCGGAATCTTCCGGTAAAACCACGCTGACCCTGCAGGTGATCGCCGAAGCCCAGAAGAAGGGCAAGACCTGTGCCTTCGTCGATGCGGAGCACGCACTCGACCCCATCTATGCTGCCAAGCTGGGCGTTAACGTCGACGACTTGCTCATCTCTCAGCCGGATACCGGTGAACAGGCGCTGGAGATCTGCGACATGCTGGTACGCTCCAACGCCGTTGACGTCATCATCGTCGACTCCGTGGCGGCCCTGACCCCGAAA…	AATCGACATCGCCAAGCGGATCGAAGACGGTATCAACCAGGTACAAAGCTCCGTCGCCGAGTACCCGGAAGCGATTACCTATCTGCTTGAACAATATGACAAGTATGAAGCCGAACAGCTGCGCCTGTCCGACATCATCTCCGGCTTCATCGATCCCAACGAGACCGACGACGTCGCACCGACCGCCACTCACATCGGCTCCGAGCTCAGCGAGGAAGATCTGGCTGACGAGGATGAAGATGAAGACGAAGACGAAGATGGTGATGGTGATGACTCCGACGATGATGGCGACGGTGGTCCGGATCCGGAAGTTGCTCGCGAGAAGTTCGGTGAGCTGCGCGCCCAGTACGAGGTAACCCGCCTCTCCATTCAGCAGAATGGCCGCGCGCACGAAGATAC…	ATCAAGAAGGCGTACAAGCGTCTGGCCATGAAGTATCACCCTGACCGCAACCAGGGCGATGCCGGGGCCGAAGAGAAGTTCAAAGAGGTCAAGGAAGCCTACGAGATCCTGACCGATGCCAATCTGCGTGCCCGCTATGACCAGTACGGTCACGCCGGGGTGGATCAGAGCCAGGGTGGCGGTGGCCACGGCGGCTTTGGCGGCGGCGCCGATTTCGGCGACATCTTCGGCGACGTGTTTGGCGATATTTTTGGTGGCAGCCGTGGCGGCGGCCGTCGTGGCCCGGCCCGTGGCTCCGATCTGCGCTACACCATGGAGCTGACGCTGGAAGAGGCGGTACGCGGGGTCTCCAAGGAGATCAAGGTGCCGACCCTGGTCCACTGTGAAGTCTGTAACGGC…	ACCAACGCCCTGGAGCAGGGACGGCTGCATCACGCCTATCTGCTGAGCGGTACTCGCGGAGTCGGCAAGACCACCATCGCGCGCATCCTGGCCAAGAGTCTCAACTGCGAGCAGGGGATCAGCAGTCATCCGTGCGGCGTGTGCGACACCTGCCGCGAGATCGATCAGGGCAACTTCGTCGATCTGCTGGAGATAGACGCGGCGTCGCGCACCAAGGTGGAAGATACCCGCGAGCTGCTCGACAACGTCCAGTACCGACCGGCCCGTGGCCGTTTCAAGGTCTATCTCATCGACGAAGTGCACATGTTGTCGCGCCACAGCTTCAACGCGCTGCTGAAAACCCTGGAAGAGCCGCCCCCCTATGTGAAGTTCCTGCTGGCCACCACGGATCCACAGAAG…	GATCATGGCTCAGATTGAACGCTGGCGGCAGGCCTAACACATGCAAGTCGAGCGGCAGCGGGAAAGTAGCTTGCTACTTTTGCCGGCGAGCGGCGGACGGGTGAGTAATGCCTGGGAAATTGCCCAGTCGAGGGGGATAACAGTTGGAAACGACTGCTAATACCGCATACGCCCTACGGGGGAAAGCAGGGGACCTTCGGGCCTTGCGCGATTGGATATGCCCAGGTGGGATTAGCTAGTTGGTGAGGTAATGGCTCACCAAGGCGACGATCCCTAGCTGGTCTGAGAGGATGATCAGCCACACTGGAACTGAGACACGGTCCAGACTCCTACGGGAGGCAGCAGTGGGGAATATTGCACAATGGGGGAAACCCTGATGCAGCCATGCCGCGTGTGTGA…
TN151	Positive		A. hydrophila (type A)		Aeromonas dhakensis
TN152	Positive		A. hydrophila (type A)		Aeromonas dhakensis
TN153	Positive		A. hydrophila (type A)		Aeromonas dhakensis
TN154	Positive		A. hydrophila (type A)		Aeromonas dhakensis
TN155	Positive		A. hydrophila (type A)		Aeromonas dhakensis
TN158	Positive		A. hydrophila (type A)		Aeromonas dhakensis
TN159	Positive		A. hydrophila (type A)		Aeromonas dhakensis
TN160	Positive		A. hydrophila (type A)		Aeromonas dhakensis
TN161	Positive		A. hydrophila (type A)		Aeromonas dhakensis
TN162	Positive		A. hydrophila (type A)		Aeromonas dhakensis
TN163	Positive		A. hydrophila (type A)		Aeromonas dhakensis
TN164	Positive		A. hydrophila (type A)		Aeromonas dhakensis
TN165	Positive		A. hydrophila (type A)		Aeromonas dhakensis
TN166	Positive		A. hydrophila (type A)		Aeromonas dhakensis
TN168	Positive		A. hydrophila (type A)		Aeromonas dhakensis
TN169	Positive		A. hydrophila (type A)		Aeromonas dhakensis
TN172	Positive		A. hydrophila (type A)		Aeromonas dhakensis
TN173	Positive		A. hydrophila (type A)		Aeromonas dhakensis
TN176	Positive		A. hydrophila (type A)		Aeromonas dhakensis
TN177	Positive		A. hydrophila (type A)		Aeromonas dhakensis
TN178	Positive		A. hydrophila (type A)		Aeromonas dhakensis
TN179	Positive		A. hydrophila (type A)		Aeromonas dhakensis
TN180	Positive		A. hydrophila (type A)		Aeromonas dhakensis
TN312	Negative		Aeromonas spp		Aeromonas spp
TN313	Negative		Aeromonas spp		Aeromonas spp
TN318	Negative		Aeromonas spp		Aeromonas spp				3	Pool_2	Library_67
TN319	Negative		Aeromonas spp		Aeromonas spp				6	Pool_2	Library_68
TN320	Negative		Aeromonas spp		Aeromonas spp				634	Pool_2	Library_69	NF	~189	87		~92	~433	136		~2		~4	CGTGAAGGTCTGATTGCCGTTATCTCCGTGAAGGTGCCGGATCCCAAGTTCTCCTCCCAGACCAAAGACAAGCTGGTCTCTTCCGAAGTGAAGACCGCAGTTGAGCAGGCGATGGGTGAGAAGCTGGCCGACTTCCTGCTGGAAAACCCGGGCGATGCCAAGATCGTGGTCAACAAGATCATCGATGCGGCCCGTGCCCGTGAAGCGGCCCGCAAAGCCCGCGAACTGACCCGCCGCAAAGGCGCGCTGGATATCGCCGGTCTGCCCGGCAAGCTGGCTGACTGTCAGGAAAAAGACCCGGCTCTCTCCGAACTCTACATAGTGGAAGGGGACTCTGCTGGTGGTTCCGCCAAGCAGGGTCGCAACCGGAAGAACCAGGCCATCCTGCCGCTCAAGGGC…	GACAAGGCCGTTGTGGCTGCTGTTGCCGAGCTGCAAGCGCTGTCCCAGCCGTGTGCCGACAGCAATGCCATCGCTCAGGTGGGCACCATCTCCGCCAACTCCGACGAGAAAGTAGGCAAGCTGATTGCCGAAGCCATGGACAAAGTGGGTCGCGATGGCGTCATCACCGTTGAAGATGGTCAGGGTCTGGAAGATGAGCTGGCAGTTGTTGAAGGTATGCAGTTCGACCGCGGCTACCTGTCCCCCTACTTCATCAACAAGCAAGAGACCGGTTCCGTTGAACTGGACGACCCGTTCATCCTGCTGGTTGACAAGAAAGTCTCCAACATCCGCGAAATGCTGCCGGTGCTGGAAGGCGTTGCCAAAGCTGGCAAGCCGCTGCTGATTGTTGCTGAAGAC…		GCCGATATCTGGGTTCGTTATCAGCGAATGCGCGGTCATCAGGTGCACTTCATCTGTGCCGATGATGCCCACGGCACCCCGATCATGCTCAAGGCACAGCAGATGGGGATCACCCCGGAAGAGATGATTGCCGCTGTCTCCAAGGAGCACCAGGCCGACTTCGCCGGGTTCAACATCAGCTTTGACAACTATCACTCCACCCACAGCGACGAAAACCGCGAGCTGGCGGAGTTGATCTACGGCCGCCTGAAAAATGGTGGCTTTATCAAGAGCCGCACCATCTCCCAGCTGTTCGATCCGGAAAAATCCATGTTCCTGCCGGACCGTTTCGTCAAGGGTACCTGCCCCAAGTGCAAGTCTCCGGAGCAGTATGGCGACAACTGTGACAGCTGTGGCGCC…	CCGATGATCGGTTTTCGTGGTGCGTCCCGCTACATTGCCGACAGCTTCCGCCCCTGCTTTGCCCTCGAGTGCGAGGCGATCAAGCGGGTGCGCGATGTGATGGGGCTGACCAACGTCGAGGTGATGATCCCCTTCGTGCGCACCGTGGGCGAGGCGGAGCAGGTGATCGAGATCCTGGCCGAGAACGGTCTGCGCCGTGGCGAGCGGGGGCTCAAGGTGATCATGATGTGCGAGAGTTCCTCGAGCACGTGGATGGCTTCTCCATCGGCTCCAATGACATGACCCAGCTCACTCTTGGGCTGGATCGGGACTCGGGGCTGATTGCCCATCTGTTCGACGAGCGTAACGAGGCGGTCAAGGCGCTGCTGGCGATGGCGATCCAGGCTGCGCGCAAGGCGG…	CAGTTCGGCAAAGGTTCCATCATGCGTCTGGGCGACAGCAAGACCATGGATATCGAAGCCATCTCTACCGGTTCCCTCTCGCTGGACGTGGCGCTGGGCATTGGCGGTCTGCCGTGTGGCCGTATCGTCGAGATCTACGGCCCGGAATCTTCCGGTAAAACCACCCTCACCCTGCAGGTGATTGCGGAAGCCCAGAAGAAAGGCAAAACCTGTGCCTTCGTCGATGCGGAGCACGCGCTTGATCCTATTTATGCTGCCAAGCTGGGTGTCAACGTCGACGACCTGCTCATCTCTCAACCGGATACCGGTGAACAGGCGCTGGAGATCTGCGACATGCTGGTTCGCTCCAACGCGGTTGACGTCATCATCGTCGACTCCGTGGCGGCCCTGACGCCGAAA…		CAAGAAGGCGTACAAGCGCCTGGCCATGAAGTATCACCCGGATCGTAATCAGGGTGATGCCGCATCCGAAGAGAAGTTCAAAGAGGTCAAGGAAGCCTACGAGGTCCTGACCGATGCCAACCTGCGTGCCCGTTACGACCAGTACGGCCATGCCGGTGTCGACCCGAGCCAGGGTGGCGGTGGCCACGGTGGCTTTGGCGGCGGTGCCGACTTCGCCGACATGTTTGGTGACGTGGCGGCCGTGGTGGTGCTCGTCGTGGCCCGGCCCGTGGCTCCGACCTGCGTTACACCATGGAGCTGACGCTGGAAGAGGCGGTACGCGGGGTCTCCAAGGAGATCAAGGTACCGACCCTGGTTCACTGCGAAGTCTGTAACGGCTCCGGTGCCCACACCGGCAGC…		GATCATGGCTCAGATTGAACGCTGGCGGCAGGCCTAACACATGCAAGTCGAGCGGCAGCGGGAAAGTAGCTTGCTACTTTTGCCGGCGAGCGGCGGACGGGTGAGTAATGCCTGGGGATCTGCCCAGTCGAGGGGGATAACTACTGGAAACGGTAGCTAATACCGCATACGCCCTACGGGGGAAAGCAGGGGACCTTCGGGCCTTGCGCGATTGGATGAACCCAGGTGGGATTAGCTAGTTGGTGAGGTAATGGCTCACCAAGGCGACGATCCCTAGCTGGTCTGAGAGGATGATCAGCCACACTGGAACTGAGACACGGTCCAGACTCCTACGGGAGGCAGCAGTGGGGAATATTGCACAATGGGGGAAACCCTGATGCAGCCATGCCGCGTGTGTGA…
TN322	Negative		Aeromonas spp		Aeromonas spp				544	Pool_2	Library_70	NF	~154	~153		~437	~54	~483		~2	~3	~4	CGTGAAGGTCTGATTGCCGTTATCTCCGTCAAGGTGCCGGATCCCAAGTTCTCATCTCAGACCAAAGATAAGCTGGTCTCTTCCGAAGTGAAGACCGCCGTTGAACAGGCGATGGGTGAGAAGCTGGCTGACTTCCTGCTGGAAAACCCGGGCGATGCCAAGATCGTGGTCAACAAGATCATCGATGCGGCCCGTGCCCGTGAAGCGGCCCGCAAGGCTCGCGAGCTGACCCGCCGCAAAGGCGCGCTGGATATCGCCGGTCTGCCCGGCAAGCTGGCTGACTGTCAGGAGAAAGACCCGGCTCTCTCCGAACTCTACATAGTGGAGACTCTGCTGGCGGTTCCGCCAAGCAGGGTCGCAACCGTAAAAACCAGGCCATCCTGCCGCTCAAGGGTAAAA…	GACAAGGCCGTTGTGGCTGCCGTTGCCGAGCTGCAGGCGCTGTCCCAGCCGTGCGCTGACAGCAATGCCATTGCTCAGGTGGGCACCATCTCCGCCAACTCCGACGAGAAAGTGGGCAAGCTGATTGCCGAAGCCATGGACAAAGTGGGTCGCGATGGCGTCATCACCGTTGAAGATGGTCAGGGTCTGGAAGATGAGCTGGCAGTTGTTGAAGGTATGCAGTTCGACCGCGGCTACCTGTCCCCCTACTTCATCAACAAGCAAGAGACCGGTTCTGTTGAACTGGACGACCCGTTCATCCTGCTGGTTGACAAGAAAGTCTCCAACATCCGCGAAATGCTGCCGGTGCTGGAAGGTGTTGCCAAAGCTGGTAAGCCGCTGCTGATTGTTGCTGAAGAC…		GCCGATATCTGGGTTCGTTATCAGCGAATGCGCGGTCATCAGGTGCACTTCATCTGTGCCGATGATGCCCACGGCACCCCGATCATGCTCAAGGCACAGCAGATGGGGATCACCCCGGAAGAGATGATTGCCGCTGTCTCCAAGGAGCACCAGGCCGATTTCGCCGGTTTCAACATCAGCTTTGACAACTATCACTCCACCCACAGCGACGAGAACCGCGAGCTGGCGGAGCTGATCTATGGCCGTCTGAAAAATGGTGGTTTTATCCAGCTGTTCGATCCGGAAAAATCCATGTTCCTGCCGGACCGTTTCGTCAAGGGGACCTGCCCCAAGTGCAAGTCTCCGGAGCAGTATGGCGACAACTGCGACAGCTGCGGCGCTACCTACAGCCCGACCGAG…	CCGATGATCGGTTTTCGTGGCGCATCCCGCTACATCGCCGACAGCTTCCGCCCCTGCTTTGCCCTCGAGTGCGAGGCGATCAAGCGGGTGCGCGATGTGATGGGGTTGACCAACGTCGAGGTGATGATCCCCTTCGTGCGCACCGTGGGCGAGGCGGAGCAGGTGATCGACATCCTGGCCGAGAACGGTCTGCGCCGCGGCGAGCGGGGGCTCAAGGTGATCATGATGTGCGAGATCCCAAGCAACGCCCTCTTGGCAGACAAGTTCCTCGAGCACGTGGACGGCTTCTCCATCGGTTCCAACGACATGACCCAGCTCACCCTTGGGCTGGATCGGGATTCCGGGCTCATCGCCCATCTGTTCGACGAGCGCAACGAGGCGGTCAAGGCGCTGCTGGCG…	CAGTTCGGCAAAGGTTCCATCATGCGTCTGGGCGACAGCAAGACCATGGATATCGAAGCCATCTCTACCGGTTCCCTCTCGCTGGACGTGGCGCTGGGCATTGGCGGTCTGCCGTGTGGCCGTATCGTCGAGATCTACGGCCCGGAATCTTCCGGTAAAACCACCCTCACCCTGCAGGTGATCGCGGAAGCCCAGAAGAAGGGCAAAACCTGTGCCTTCGTCGATGCGGAACACGCCCTCGACCCTATCTATGCTGCCAAGCTGGGCGTCAACGTCGACGACCTGCTGATCTCCCAGCCGGATACCGGCGAACAGGCGCTGGAGATCTGCGACATGCTGGTTCGCTCCAACGCGGTTGACGTCATCATCGTCGACTCCGTGGCGGCCCTGACGCCGAAA…		CAAGAAGGCGTACAAGCGCCTGGCCATGAAGTATCACCCGGATCGTAACCAGGGTGATGCCGCATCCGAAGAGAAGTTCAAAGAGGTCAAGGAAGCCTACGAGGTCCTGACCGATGCCAACCTGCGTGCCCGTTACGACCAGTACGGCCATGCCGGTGTCGACCCGAGCCAGGGTGGCGGTGGCCACGGTGGCTTTGGCGGTGGTGCCGACTTCGCCGACATGTTTGGTGACGTGTTTGGCGATATTTTTGGTGGCAGCCGTGGTGGTGCCCGTCGTGGCCCGGCCCGTGGCTCCGACCTGCGTTACACCATGGAGCTGACGCTGGAAGAGGCGGTACGCGGGGTCTCCAAGGAGATCAAGGTGCCGACCCTAGTTCACTGTGAAGTCTGTAACGGCTC…	GCCCTGGAGCAGGGACGGCTGCATCACGCCTATCTGCTGAGCGGTACCCGCGGGGTCGGCAAGACCACCATCGCCCGTATTCTGGCCAAGAGCCTCAACTGCGAACAGGGGATCAGCAGCCACCCGTGTGGTGTCTGTGATACCTGCCGCGAGATCGATCAGGGCAACTTTGTCGACCTGCTGGAGATTGACGCGGCGTCCCGCACCAAGGTGGAAGATACCCGCGAGCTGCTCGACAACGTGCAGTACCGTCCGGCCCGCGGCCGCTTCAAGGTCTACCTCATCGATGAAGTGCACATGTTGTCGCGCCACAGCTTCAACGCGCTGCTGAAAACCCTGGAAGAGCCGCCCCCCTATGTGAAGTTTCTGCTGGCCACCACGGATCCGCAGAAGTTGCCC…	GATCATGGCTCAGATTGAACGCTGGCGGCAGGCCTAACACATGCAAGTCGAGCGGCAGCGGGAAAGTAGCTTGCTACTTTTGCCGGCGAGCGGCGGACGGGTGAGTAATGCCTGGGGATCTGCCCAGTCGAGGGGGATAACTACTGGAAACGGTAGCTAATACCGCATACGCCCTACGGGGGAAAGCAGGGGACCTTCGGGCCTTGCGCGATTGGATGAACCCAGGTGGGATTAGCTAGTTGGTGAGGTAATGGCTCACCAAGGCGACGATCCCTAGCTGGTCTGAGAGGATGATCAGCCACACTGGAACTGAGACACGGTCCAGACTCCTACGGGAGGCAGCAGTGGGGAATATTGCACAATGGGGGAAACCCTGATGCAGCCATGCCGCGTGTGTGA…
TN323	Negative		Aeromonas spp		Aeromonas spp				6	Pool_2	Library_71
TN326	Negative		Aeromonas spp		Aeromonas spp
TN328	Negative		Aeromonas spp		Aeromonas spp
TN329	Negative		Aeromonas spp		Aeromonas spp				0	Pool_2	Library_72
TN337	Negative		Aeromonas spp		Aeromonas spp
TN338	Negative		Aeromonas spp		Aeromonas spp
TN339	Negative		Aeromonas spp		Aeromonas spp				441	Pool_2	Library_73	NF	~189	~153		~280	~466	371		~2	~3	~4	CGTGAAGGTCTGATTGCCGTTATCTCCGTCAAGGTGCCGGATCCCAAGTTCTCCTCCCAGACCAAAGACAAGCTGGTCTCTTCCGAAGTGAAGACCGCCGTTGAACAGGCGATGGGTGAGAAGCTGGCTGACTTCCTGCTGGAAAACCCGGGCGATGCCAAGATCGTGGTCAACAAGATCATCGATGCGGCCCGTGCCCGTGAAGCGGCCCGCAAAGCTCGCGAACTGACCCGCCGCAAAGGCGCGCTGGATATCGCCGGTCTGCCCGGCAAGCTGGCTGACTGTCAGGAAAAAGACCCGGCTCTCTCCGAACTCTACATAGTGGAAGGGGACTCTGCTGGCGGTTCCGCCAAGCAGGGTCGCAACCGTAAGAACCAGGCCATCCTGCCGCTCAAGGGC…	GACAAGGCCGTTGTGGCTGCTGTTGCTGAACTGCAAGCACTGTCCCAGCCGTGCGCCGACAGTAATGCCATCGCTCAGGTGGGCACCATCTCAGCAAACTCCGACGAGAAAGTGGGCAAGCTGATTGCTGAAGCCATGGACAAAGTGGGTCGCGATGGCGTCATCACCGTTGAAGATGGTCAGGGTCTGGAAGATGAGCTGGCAGTTGTTGAAGGTATGCAGACCGGTTCCGTTGAACTAGACGACCCGTTCATCCTGCTGGTTGGCAAGAAAGTCCAACATCCGCGAAATGCTGCCGGTGCTGGAAGGCGTTGCCAAAGCTGGCAAGCCGCTGCTGATTGTTGCTGAAGACGTAGAAGGCGAAGCCCTGGCGACTCTGGTGGTCAACACCATGCGCGG…		GCCGATATCTGGGTTCGTTATCAGCGAATGCGCGGTCATCAGGTGCACTTCATCTGTGCCGATGATGCCCACGGCACCCCGATCATGCTCAAGGCACAGCAGATGGGGATCACCCCGGAAGAGATGATTGCCGCTGTCTCCAAGGAGCACCAGGCCGATTTCGCCGGGTTTAACATCAGCTTTGACAACTATCACTCCACCCACAGCGACGAGAACCGCGAGCTGGCGGAGCTGATCTATGGCCGTCTGAAAAATGGTGGTTTTATCAACCCAGCTGTTCGATCCGGAAAAATCCATGTTCCTGCCGGACCGTTTCGTCAAGGGGACCTGCCCCAAGTGCAAGTCTCCGGAGCAGTATGGCGACAACTGCGACAGCTGCGGCGCTACCTACAGCCCGAC…	CCGATGATCGGTTTTCGTGGCGCATCCCGCTACATCGCCGACAGCTTCCGCCCCTGCTTTGCCCTCGAGTGCGAGGCGATCAAGCGGGTGCGCGATGTGATGGGGTTGACCAACGTCGAGGTGATGATCCCCTTCGTGCGCACCGTGGGCGAGGCGGAGCAGGTGATCGACATCCTGGCCGAGAACGGTCTGCGCCGCGGCGAGCGGGGGCTCAAGGTGATCATGATGTGCGAGATCCCAAGCAACGCCCTCTTGGCAGACAAGTTCCTCGAGCACGTGGACGGCTTCTCCATCGGTTCCAACGACATGACCCAGCTCACCCTTGGGCTGGATCGGGATTCCGGGCTCATCGCCCATCTGTTCGACGAGCGCAACGAGGCGGTCAAGGCGCTGCTGGCG…	CAGTTCGGCAAAGGCTCCATCATGCGTCTGGGCGACAGCAAGACCATGGATATCGAAGCCATCTCCACCGGCTCCCTCTCTCTGGACGTGGCGCTGGGGATCGGTGGTCTGCCGTGCGGTCGTATCGTCGAGATCTACGGCCCGGAATCTTCCGGTAAAACCACGCTGACCCTGCAGGTGATCGCCGAAGCCCAGAAGAAGGGCAAGACCTGTGCCTTCGTCGATGCGGAGCACGCGCTGGATCCCATCTATGCCGCCAAGCTGGGCGTCAACGTCGACGACCTGCTTATCTCCCAGCCGGATACCGGTGAACAGGCGCTGGAGATCTGCGACATGCTGGTTCGCTCCAACGCGGTTGACGTCATCATCGTCGACTCCGTGGCGGCCCTGACGCCGAAA…		TCAAGAAGGCGTACAAGCGCCTGGCCATGAAGTATCACCCGGATCGTAATCAGGGTGATGCCGCATCCGAAGAGAAGTTCAAAGAGGTCAAGGAAGCCTACGAGGTCCTGACCGATGCCAACCTGCGTGCCCGTTACGACCAGTACGGCCATGCCGGTGTCGACCCGAGCCAGGGTGGCGGTGGCCACGGTGGCTTTGGCGGCGGTGCCGACTTCGCCGACATGTTTGGTGACGTGCCGTGGTGGTGCCCGTCGTGGCCCGGCCCGTGGCTCCGACCTGCGTTACACCATGGAGCTGACGCTGGAAGAGGCGGTGCGCGGGGTCTCCAAGGAGATCAAGGTGCCGACCCTGGTTCACTGTGAAGTCTGTAACGGCTCCGGTGCCCACACCGGCAGCAGT…	GCCCTGGAGCAGGGACGGCTGCATCACGCCTATCTGCTGAGCGGTACCCGCGGGGTCGGCAAGACCACCATCGCCCGTATTCTGGCCAAGAGCCTCAACTGCGAACAGGGGATCAGCAGCCACCCGTGTGGTGTCTGTGATACCTGCCGCGAGATCGATCAGGGCAACTTTGTCGACCTGCTGGAGATTGACGCGGCGTCCCGCACCAAGGTGGAAGATACCCGCGAGCTGCTCGACAACGTGCAGTACCGTCCGGCCCGCGGCCGCTTCAAGGTCTACCTCATCGATGAAGTGCACATGTTGTCGCGCCACAGCTTCAACGCGCTGCTGAAAACCCTGGAAGAGCCGCCCCCCTATGTGAAGTTTCTGCTGGCCACCACGGATCCGCAGAAGTTGCCC…	GATCATGGCTCAGATTGAACGCTGGCGGCAGGCCTAACACATGCAAGTCGAGCGGCAGCGGGAAAGTAGCTTGCTACTTTTGCCGGCGAGCGGCGGACGGGTGAGTAATGCCTGGGGATCTGCCCAGTCGAGGGGGATAACTACTGGAAACGGTAGCTAATACCGCATACGCCCTACGGGGGAAAGCAGGGGACCTTCGGGCCTTGCGCGATTGGATGAACCCAGGTGGGATTAGCTAGTTGGTGAGGTAATGGCTCACCAAGGCGACGATCCCTAGCTGGTCTGAGAGGATGATCAGCCACACTGGAACTGAGACACGGTCCAGACTCCTACGGGAGGCAGCAGTGGGGAATATTGCACAATGGGGGAAACCCTGATGCAGCCATGCCGCGTGTGTGA…
TN340	Negative		Aeromonas spp		Aeromonas spp				459	Pool_2	Library_74	NF	~189	~44		~29	~127	28		~2		~4	CGTGAAGGTCTGATTGCCGTTATCTCCGTCAAGGTGCCGGATCCCAAGTTCTCCTCCCAGACCAAAGACAAGCTGGTCTCTTCCGAAGTGAAGACCGCCGTTGAGCAGGCGATGGGTGAGAAGCTGGCGGACTTCCTGCTGGAAAACCCGGGCGATGCCAAGATCGTGGTCAACAAGATCATCGATGCGGCCCGTGCCCGTGAAGCGGCCCGCAAAGCCCGCGAACTGACCCGCCGCAAAGGTGCGCTGGATATCGCCGGTCTGCCCGGCAAGCTGGCTGACTGTCAGGAAAAAGACCCGGCTCTCTCCGAACTCTACATAGTGGAAGGGGACTCTGCTGGCGGTTCTGCCAAGCAGGGTCGCAACCGTAAAAACCAGGCCATCCTGCCGCTCAAGGGT…	GACAAGGCCGTTGTGGCTGCTGTTGCCGAGCTGCAAGCACTGTCCCAGCCGTGCGCTGACAGCAATGCCATTGCTCAGGTGGGCACCATCTCCGCCAACTCCGACGAGAAAGTGGGCAAGCTGATTGCTGAAGCCATGGACAAAGTGGGTCGCGATGGCGTCATCACCGTTGAAGATGGTCAGGGTCTGGAGGATGAGCTGGCAGTTGTTGAAGGTATGCAGTTCGACCGCGGCTACCTGTCCCCCTACTTCATCAACAAGCAAGAGACCGGTTCCGTTGAACTGGACGACCCGTTCATTCTGCTGGTTGACAAGAAAGTCTCCAACATCCGCGAAATGCTGCCGGTGCTGGAAGGCGTTGCCAAAGCTGGCAAGCCGCTGCTGATTGTTGCTGAAGAC…		GCCGATATCTGGGTTCGTTATCAGCGAATGCGCGGTCATCAGGTGCACTTCATCTGTGCCGATGATGCCCACGGCACCCCGAACATGCTCAAGGCGCAACAGATGGGGATCACCCCGGAAGAGATGATTGCCGCTGTCTCTCAGGAGCACCAGGCCGATTTCGCCGGGTTCAACATCAGCTTTGACAACTATCACTCCACCCACAGCGACGAAAACCGCGAGCTGGCGGAGCTTATCTACCGCACCATCTCCCAGCTGTTCGATCCGGAAAAATCCATGTTCCTGCCGGACCGTTTCGTCAAGGGTACCTGCCCCAAGTGCAAATCTCCGGAGCAGTATGGCGACAACTGCGACAGCTGTGGCGCCACCTACAGCCCGACTGAGCTGATCGATCCGAAA…	CCGATGATCGGTTTTCGTGGCGCATCCCGCTACATCGCCGACAGCTTCCGCCCCTGTTTTGCCCTCGAGTGCGAGGCGATCAAGCGGGTGCGCGATGTGATGGGGTTGACCAACGTCGAGGTGATGATCCCCTTCGTGCGCACCGTGGGCGAGGCGGAGCAGGTGATCGACATCCTGGCCGAGAACGGCCTGCGCCGTGGCGAGCGGGGGCTCAAGGTGATCATGATGTGCGAGATCCCGAGCAATGCCCTCTTGGCAGACAAGTTCCTCGAGCACGTGGACGGCTTCTCCATCGGCTCCAATGACATGACCCAGCTCACCCTTGGGCTGGATCGGGACTCGGGGCTGATTGCCCATCTGTTCGACGAGCGCAACGAGGCGGTCAAGGCACTGCTGGCG…	CAGTTCGGCAAAGGTTCCATCATGCGTCTGGGCGACAGCAAGACCATGGATATCGAAGCCATCTCTACCGGTTCCCTCTCGCTGGACGTGGCGCTGGGGATCGGCGGTCTGCCGTGTGGCCGTATCGTCGAAATCTACGGCCCGGAATCTTCCGGTAAAACCACCCTCACCCTGCAGGTGATCGCGGAAGCCCAGAAGAAAGGCAAAACCTGTGCCTTCGTCGATGCGGAACACGCTCTCGACCCTATCTACGCTGCCAAGCTGGGCGTCAACGTCGACGACCTGCTGATCTCCCAGCCGGATACCGGCGAACAGGCGCTGGAAATCTGCGACATGCTGGTTCGCTCCAACGCCGTTGACGTCATCATCGTCGACTCCGTGGCGGCTCTGACCCCGAAA…		CGAGATCAAGAAGGCGTACAAGCGCCTGGCCATGAAGTATCACCCGGATCGTAATCAGGGTGATGCCGCATCCGAAGAGAAGTTCAAAGAGGTCAAGGAAGCCTACGAGGTCCTGACCGATGCCAACCTGCGTGCCCGTTACGACCAGTACGGCCATGCCGGTGTCGACCCGAGCCAGGGTGGCGGTGGCCACGGTGGCTTTGGCGGCGGTGCCGACTTCGCCGACATGTTTGGTGACGTGCCGTGGTGGTGCCCGTCGTGGCCCGGCCCGTGGCTCCGACCTGCGTTACACCATGGAGCTGACGCTGGAAGAGGCGGTACGCGGGGTCTCCAAGGAGATCAAGGTGCCGACTCTGGTTCACTGTGAAGTCTGTAACGGCTCCGGTGCCCACACCGGCA…		GATCATGGCTCAGATTGAACGCTGGCGGCAGGCCTAACACATGCAAGTCGAGCGGCAGCGGGAAAGTAGCTTGCTACTTTTGCCGGCGAGCGGCGGACGGGTGAGTAATGCCTGGGGATCTGCCCAGTCGAGGGGGATAACTACTGGAAACGGTAGCTAATACCGCATACGCCCTACGGGGGAAAGCAGGGGACCTTCGGGCCTTGCGCGATTGGATGAACCCAGGTGGGATTAGCTAGTTGGTGAGGTAATGGCTCACCAAGGCGACGATCCCTAGCTGGTCTGAGAGGATGATCAGCCACACTGGAACTGAGACACGGTCCAGACTCCTACGGGAGGCAGCAGTGGGGAATATTGCACAATGGGGGAAACCCTGATGCAGCCATGCCGCGTGTGTGA…
TN341	Negative		Aeromonas spp		Aeromonas spp				33	Pool_2	Library_75
TN342	Negative		Aeromonas spp		Aeromonas spp				627	Pool_2	Library_76	NF	~456			~285	~178	~383		~2	~3	~4	CGTGAAGGTCTGATTGCCGTTATCTCCGTCAAGGTGCCGGATCCCAAGTTCTCCTCCCAGACCAAAGACAAGCTGGTCTCTTCCGAAGTGAAGACCGCCGTTGAACAGGCGATGGGTGAGAAGCTGGCGGACTTCCTGCTGGAAAACCCGGGCGATGCCAAGATCGTGGTCAACAAGATCATCGATGCGGCCCGTGCCCGTGAAGCGGCCCGCAAAGCCCGCGAACTGACCCGCCGCAAAGGTGCGCTGGATATCGCCGGTCTGCCCGGCAAGCTGGCTGACTGTCAGGAAAAAGACCCGGCTCTCTCCGAACTCTACATAGTGGAAGGGGACTCTGCTGGCGGTTCTGCCAAGCAGGGTCGCAACCGTAAAAACCAGGCCATCCTGCCGCTCAAGGGT…			GCCGATATCTGGGTCCGTTATCAGCGAATGCGCGGTCATCAGGTGCACTTCATCTGTGCCGATGATGCCCACGGCACCCCGATCATGCTCAAGGCACAGCAGATGGGGATCACCCCGGAAGAGATGATTGCCGCTGTCTCCAAGGAGCACCAGGCCGACTTCGCCGGGTTCAACATCAGCTTTGACAACTATCACTCCACCCACAGCGACGAGAACCGCGAGCTGGCGGAGCTGATCTACGGCCGTCTGCAGGCCGGCGGCAAGATCAAGAGCCGCACCATCTCCCAGCTGTTCGATCCGGAAAAGTCCATGTTCCTGCCGGATCGCTTCGTCAAGGGTACCTGCCCCAAGTGCAAGTCCCCGGAGCAGTATGGCGACAACTGTGACAGCTGCGGCGCC…	ATGATAGGTTTTCGTGGCGCATCCCGCTACATCGCCGACAGCTTCCGCCCCTGTTTTGCCCTTGAATGCGAGGCGATCAAGCGGGTGCGCGATGTGATGGGGTTGACCAACGTCGAGGTGATGATCCCCTTCGTGCGCACCGTGGGCGAGGCGGAGCAGGTGATCGCCATCCTTGCCGAGAACGGTCTGCGCCGTGGCGAGCGGGGGCTCAAGGTGATCATGATGTGCGAGCAACGCCCTCTTGGCAGACAAGTTCCTCGAGCACGTGGACGGCTTCTCCATCGGCTCCAACGACATGACCCAGCTCACGCTTGGACTGGATAGGGACTCGGGGCTTATCGCCCACCTGTTCGACGAGCGCAACGAGGCGGTCAAGGCGCTGTTGGCAATGGCCATCCA…	CAGTTCGGCAAAGGTTCCATCATGCGTCTGGGCGACAGCAAGACCATGGATATCGAAGCCATCTCTACCGGTTCCCTCTCGCTGGACGTGGCGCTGGGCATTGGTGGTCTGCCGTGTGGCCGTATCGTCGAAATCTACGGCCCGGAATCTTCCGGTAAAACCACCCTCACCCTGCAGGTGATCGCGGAAGCCCAGAAGAAGGGCAAAACCTGTGCCTTCGTCGATGCGGAACACGCCCTCGACCCTATCTATGCTGCCAAGCTGGGCGTCAACGTCGACGACCTGCTCATCTCTCAGCCGGATACCGGTGAACAGGCGCTGGAGATCTGCGACATGCTGGTTCGCTCCAACGCGGTTGACGTCATCATCGTCGACTCCGTGGCGGCCCTGACGCCGAAA…		GTACAAGCGCCTGGCCATGAAGTATCACCCGGATCGTAACCAGGGTGATGCCGCATCCGAAGAGAAGTTCAAAGAGGTCAAGGAAGCCTACGAGGTCCTGACCGATGCCAACCTGCGTGCCCGTTACGACCAGTACGGCCATGCCGGTGTCGACCCGAGCCAGGGTGGCGGTGGCCACGGTGGCTTTGGCGGCGGTGCCGACTTCGCCGACATGTTTGGTGACGTGCCGTGGTGGTGCCCGTCGTGGCCCGGCCCGTGGCTCCGACCTGCGTTACACCATGGAGCTGACGCTGGAAGAGGCGGTACGCGGGGTCTCCAAGGAGATCAAGGTGCCGACTCTGGTTCACTGTGAAGTCTGTAACGGCTCCGGTGCCCACACCGGCAGCAGTGCCCAGACCT…	GCCCTGGAGCAGGGACGGCTGCATCACGCCTATCTGCTGAGCGGTACCCGTGGGGTCGGCAAGACCACCATCGCCCGTATTCTGGCCAAGAGCCTCAACTGCGAACAGGGGATCAGCAGCCACCCGTGCGGTGTCTGCGATACCTGCCGCGAGATCGATCAGGGCAACTTTGTCGACCTGCTGGAGATTGACGCGGCGTCTCGCACCAAGGTGGAAGATACCCGCGAGCTGCTCGACAACGTGCAGTACCGTCCGGCCCGTGGCCGCTTCAAGGTCTACCTTATCGATGAAGTGCACATGTTGTCGCGTCACAGCTTCAACGCGCTGCTGAAAACCCTGGAAGAGCCCCCCCCCTATGTGAAGTTTCTGCTGGCTACCACGGATCCGCAGAAGCTGCCC…	GATCATGGCTCAGATTGAACGCTGGCGGCAGGCCTAACACATGCAAGTCGAGCGGCAGCGGGAAAGTAGCTTGCTACTTTTGCCGGCGAGCGGCGGACGGGTGAGTAATGCCTGGGGATCTGCCCAGTCGAGGGGGATAACTACTGGAAACGGTAGCTAATACCGCATACGCCCTACGGGGGAAAGCAGGGGACCTTCGGGCCTTGCGCGATTGGATGAACCCAGGTGGGATTAGCTAGTTGGTGAGGTAATGGCTCACCAAGGCGACGATCCCTAGCTGGTCTGAGAGGATGATCAGCCACACTGGAACTGAGACACGGTCCAGACTCCTACGGGAGGCAGCAGTGGGGAATATTGCACAATGGGGGAAACCCTGATGCAGCCATGCCGCGTGTGTGA…
TN347	Negative		Aeromonas spp		Aeromonas spp				0	Pool_2	Library_77
TN349	Negative		Aeromonas spp		Aeromonas spp
TN351	Negative		Aeromonas spp		Aeromonas spp
TN357	Negative		Aeromonas spp		Aeromonas spp
TN364	Negative		Aeromonas spp		Aeromonas spp				263	Pool_2	Library_79
TN600	Positive		A. hydrophila (type A)		Aeromonas dhakensis
TN601	Positive		A. hydrophila (type A)		Aeromonas dhakensis
TN602	Negative		Aeromonas spp		Aeromonas spp				1500	Pool_3	Library_122	NF	~326	143	387?	~357	260	220		~2	~3	~4	GTGCGTGAAGGTCTGATAGCCGTTATCTCCGTCAAGGTGCCGGATCCCAAGTTCTCCTCCCAGACCAAAGACAAGCTGGTCTCTTCCGAAGTGAAGACCGCCGTTGAACAGGCGATGGGTGAGAAGCTGGCTGACTTCCTGCTGGAAAACCCGGGCGATGCCAAGATCGTGGTCAACAAGATCATCGATGCGGCCCGTGCCCGTGAAGCGGCCCGCAAGGCCCGCGAGCTGACTCGCCGCAAAGGCGCGCTGGATATCGCCGGTCTGCCCGGCAAGCTGGCTGACTGTCAGGAAAAAGACCCGGCTCTCTCCGAACTCTACATAGTGGAAGGGGACTCTGCTGGCGGTTCCGCCAAGCAGGGTCGCAACCGTAAAAACCAGGCCATCCTGCCGCTCAAG…	GACAAGGCCGTGGTAGCCGCCGTTGCCGAGCTGCAAGCGCTGTCTCAGCCCTGCGCCGACAACAACGCCATCGCTCAGGTAGGCACCATCTCCGCCAACTCCGACGAGAAAGTCGGCAAGCTGATTGCCGAAGCCATGGACAAAGTGGGCCGTGACGGCGTCATCACTGTAGAAGACGGTCAGGGTCTGGAAGACGAGCTGGCTGTGGTTGAAGGTATGCAGTTCGACCGTGGCTACCTCTCCCCGTACTTCGTCAACAAGCCGGAAACCGGTGCCGTCGAGCTGGACGACCCCTTCATCCTGCTGGTTGACAAGAAAATCTCCAACATCCGCGAAATGCTGCCGGTGCTGGAAGGCGTGGCCAAGGCTGGCAAGCCGCTGATCATCGTCGCCGAAGAC…	TTCCTGCACATGATGTTTGGCGTGCCGACCGAAGAGTACAAGGTCAATCCCATCGTTGAACGTGCCATGGATCGTATCTTTACCCTCCATGCAGATCACGAGCAGAACGCCTCCACCTCCACAGTTCGTTTGGCTGGATCCTCCGGTGCCAACCCGTTCGCCTGTATCGCCGCAGGGATCGCCTCCCTGTGGGGACCGGCCCACGGTGGCGCCAACGAAGCCTGCTTGCGCATGCTGGAAGAGATTGGCTCGGTGGATCGCATCCCCGAGTACATCGCCAAGGCCAAGGACAAGAATGATCCGTTCCGCCTGATGGGCTTCGGTCACCGCGTCTACAAGAACCACGACCCCCGTGCCACCGTGATGCGCGAAACCTGCCACGAAGTACTAACCGAGCTG…	GCCGATATCTGGGTTCGTTATCAGCGAATGCGCGGTCATCAGGTGCACTTCATCTGTGCCGATGATGCCCACGGCACCCCGATCATGCTCAAGGCACAGCAGATGGGGATCACCCCGGAAGAGATGATTGCCGCTGTCTCCAAGGAGCACCAGGCCGATTTCGCCGGGTTCAACATCAGCTTTGACAACTATCACTCCACCCACAGCGACGAGAACCGCGAGCTGGCGGAGCTTATCTACGGCCGTCTGCAGGCCGGCGGCAAGATCAAGAGCCGCACCATCTCCCAGCTGTTCGATCCGGAAAAATCCATGTTCCTGCCGGATCGTTTCGTCAAGGGCACCTGCCCCAAGTGCAAGTCCCCGGAGCAGTATGGCGACAACTGTGACAGCTGCGGCGCC…	CCGATGATCGGTTTTCGTGGCGCATCCCGCTACATCGCCGACAGCTTCCGCCCCTGTTTTGCCCTCGAGTGCGAGGCGATCAAGCGGGTGCGCGATGTGATGGGGTTGACCAACGTCGAGGTGATGATCCCCTTCGTGCGCACCGTGGGCGAGGCGGAGCAGGTGATCGACATCCTGGCCGAGAACGGTCTGCGCCGTGGCGAGCGGGGGCTCAAGGTGATCATGATGTGCGAGATCCCGAGCAATGCCCTCTTGGCAGACAAGTTCCTCGAGCACGTGGACGGCTTCTCCATCGGCTCCAATGACATGACCCAGCTCACCCTTGGGCTGGATCGGGACTCGGGGCTGATTGCCCACCTGTTCGACGAGCGCAACGAGGCGGTCAAGGCACTGCTGTCG…	CAGTTCGGCAAAGGTTCCATCATGCGTCTGGGCGACAGCAAGACCATGGATATCGAAGCCATCTCTACCGGTTCCCTCTCGCTGGACGTGGCGCTGGGCATTGGCGGTCTGCCGTGTGGCCGTATCGTCGAGATCTACGGCCCGGAATCTTCCGGTAAAACTACCCTCACCCTGCAGGTGATCGCGGAAGCCCAGAAGAAAGGCAAAACCTGTGCCTTCGTCGATGCGGAACACGCCCTCGACCCTATCTACGCTGCCAAGCTGGGCGTCAACGTCGACGACCTGCTCATCTCCCAGCCGGATACCGGCGAACAGGCGCTGGAGATCTGCGACATGCTGGTTCGCTCCAACGCCGTTGACGTCATCATCGTCGACTCCGTGGCGGCCCTGACCCCGAAA…		CAAGAAGGCGTACAAGCGCCTGGCCATGAAGTATCACCCGGATCGTAACCAGGGTGATGCCGCATCCGAAGAGAAGTTCAAAGAGGTCAAGGAAGCCTACGAGGTCCTGACCGATGCCAACCTGCGTGCCCGTTACGACCAGTACGGCCATGCCGGTGTCGACCCGAGCCAGGGTGGCGGTGGCCACGGTGGCTTTGGCGGCGGTGCCGACTTCGCCGACATGTTTGGTGACGTGCCGTGGTGGTGCCCGTCGTGGCCCGGCCCGAGGCTCCGACCTGCGTTACACCATGGAGCTGACGCTGGAAGAGGCGGTACGCGGGGTCTCCAAGGAGATCAAGGTGCCGACCCTGGTTCACTGTGAAGTCTGTAACGGCTCCGGTGCCCACACCGGCAGCAGTG…	ACCAATGCCCTGGAGCAGGGACGACTGCATCACGCCTATCTGCTGAGCGGTACCCGCGGGGTCGGCAAGACCACCATCGCCCGTATTCTGGCCAAGAGCCTCAACTGCGAGCAGGGGATCTGCAGCCATCCGTGCGGTGTCTGCGATACCTGCCGCGAGATCGATCAGGGCAACTTTGTCGACCTGCTGGAGATTGACGCGGCGTCCCGCACCAAGGTGGAAGATACCCGCGAGCTGCTCGACAACGTGCAGTACCGCCCGGCCCGTGGCCGCTTCAAGGTCTACCTCATCGATGAAGTGCACATGTTGTCGCGCCACAGCTTCAACGCGTTGCTGAAAACCCTGGAAGAGCCGCCCCCCTATGTGAAGTTTCTGCTGGCCACCACGGATCCGCAGAAG…	GATCATGGCTCAGATTGAACGCTGGCGGCAGGCCTAACACATGCAAGTCGAGCGGCAGCGGGAAAGTAGCTTGCTACTTTTGCCGGCGAGCGGCGGACGGGTGAGTAATGCCTGGGGATCTGCCCAGTCGAGGGGGATAACTACTGGAAACGGTAGCTAATACCGCATACGCCCTACGGGGGAAAGCAGGGGACCTTCGGGCCTTGCGCGATTGGATGAACCCAGGTGGGATTAGCTAGTTGGTGAGGTAATGGCTCACCAAGGCGACGATCCCTAGCTGGTCTGAGAGGATGATCAGCCACACTGGAACTGAGACACGGTCCAGACTCCTACGGGAGGCAGCAGTGGGGAATATTGCACAATGGGGGAAACCCTGATGCAGCCATGCCGCGTGTGTGA…
TN603	Negative		Aeromonas spp		Aeromonas spp				2	Pool_3	Library_123
TN605	Positive		A. hydrophila (type A)		Aeromonas dhakensis				1863	Pool_3	Library_124	656	415	164	160	267	457	160	~1	~2	~3	~4	GTGCGTGAAGGTCTGATTGCCGTTATCTCCGTCAAGGTGCCTGACCCTAAGTTCTCCTCCCAGACCAAGGACAAGCTGGTCTCTTCCGAAGTGAAGACCGCAGTCGAACAGGCGATGGGCGAGAAGCTGGCCGACTTCCTGCTGGAAAACCCGGGCGATGCCAAGATCGTGGTCAACAAGATCATCGATGCGGCCCGTGCCCGTGAAGCGGCCCGCAAGGCTCGCGAACTGACCCGCCGCAAAGGCGCGCTGGATATTGCCGGTCTGCCCGGCAAGCTGGCCGACTGTCAGGAAAAAGACCCGGCGCTCTCCGAACTCTACATAGTGGAAGGGGACTCTGCTGGCGGTTCCGCCAAGCAGGGTCGCAACCGGAAGAACCAGGCCATCCTGCCGCTCAAG…	GACAAGGCCGTGGTAGCCGCCGTTGCCGAGCTGCAAGCGCTGTCTCAGCCCTGCGCAGACAACAACGCCATCGCTCAGGTAGGCACCATCTCCGCCAACTCCGACGAGAAAGTCGGCAAGCTGATTGCCGAAGCCATGGACAAAGTGGGCCGTGACGGCGTCATCACTGTAGAAGACGGTCAGGGTCTGGAAGACGAGCTGGCTGTGGTTGAAGGTATGCAGTTCGACCGTGGCTACCTCTCCCCGTACTTCGTCAACAAGCCGGAAACCGGTGCCGTCGAGCTGGACGACCCCTTCATCCTGCTGGTCGACAAGAAAATCTCCAACATCCGCGAAATGCTGCCGGTGCTGGAGGGCGTGGCCAAGGCTGGCAAGCCGCTGATCATCGTCGCCGAAGAC…	TTCCTGCACATGATGTTTGGCGTGCCGACCGAAGAGTACAAGGTCAACCCCATCGTCGAACGCGCCATGGACCGCATCTTCACCCTGCATGCGGATCACGAGCAGAACGCCTCCACCTCCACCGTGCGTCTGGCCGGCTCGTCCGGTGCCAACCCGTTCGCCTGTATCGCCGCGGGGATCGCCTCCCTGTGGGGACCGGCCCACGGCGGTGCCAACGAAGCCTGCCTCAAGATGCTCGAGGAGATCGGCTCCGTGGATCGCATCCCCGAGTACATCGCCAAGGCCAAGGACAAGAACGATCCGTTCCGTCTGATGGGCTTCGGTCACCGGGTCTACAAGAACCACGACCCCCGTGCCACCGTGATGCGCGAAACCTGTCACGAGGTACTGACCGAGCTG…	GCCGATATCTGGGTTCGTTATCAGCGAATGCGCGGTCACCAGGTGCACTTTGTCTGTGCCGACGATGCCCATGGCACCCCGATCATGCTCAAGGCCCAACAGCTGGGGATCACCCCGGAAGAGATGATCGCGGCAGTCTCCCAGGAGCACCAGGCCGACTTCGCCGGGTTCAACATCAGTTTTGACAACTATCACTCCACCCACAGCGACGAGAACCGTGAGCTGGCCGGGCTTATCTACGGCCGTCTGCAGGCCGGCGGCAAGATCAAAAGCCGCACCATCTCCCAGCTGTTCGATCCGGAAAAATCCATGTTCCTGCCGGATCGTTTCGTCAAGGGCACCTGCCCCAAGTGCAAGTCCCCGGAGCAGTATGGCGACAACTGCGACAGCTGCGGCGCT…	CCGATGATCGGTTTCCGCGGTGCGTCGCGCTACATCGCCGACAGCTTCCGCCCCTGTTTTGCCCTCGAATGCGAGGCGATCAAACGGGTGCGCGATGTGATGGGGCTGACCAACGTCGAGGTGATGATCCCCTTCGTGCGCACCGTGGGCGAGGCGGAGCAGGTGATCGACATCCTCGGTGAGAACGGTCTGCGCCGTGGCGAGCGGGGGCTCAAGGTGATCATGATGTGCGAGATCCCGAGCAACGCCCTGCTGGCAGACAAGTTCCTCGAGCACGTGGACGGCTTCTCCATCGGCTCCAACGACATGACCCAGCTCACCCTTGGACTTGACAGGGACTCGGGCCTTATCGCCCACCTGTTCGACGAGCGCAACGAGGCGGTCAAGGCGCTGCTGGCG…	CAGTTCGGCAAAGGTTCCATCATGCGTCTGGGCGACAGCAAGACCATGGATATCGAAGCCATCTCCACCGGCTCCCTCTCTCTGGACGTTGCGCTGGGGATCGGTGGTCTGCCGTGCGGTCGTATCGTCGAGATCTACGGCCCGGAATCTTCCGGTAAAACCACGCTGACCCTGCAGGTGATCGCCGAAGCCCAGAAGAAGGGCAAGACCTGTGCCTTCGTCGATGCGGAGCACGCACTCGACCCCATCTATGCTGCCAAGCTGGGCGTTAACGTCGACGACTTGCTCATCTCTCAGCCGGATACCGGTGAACAGGCGCTGGAGATCTGCGACATGCTGGTACGCTCCAACGCCGTTGACGTCATCATCGTCGACTCCGTGGCGGCCCTGACCCCGAAA…	GAAATCGACATCGCCAAGCGGATCGAAGACGGTATCAACCAGGTACAAAGCTCCGTCGCCGAGTACCCGGAAGCGATTACCTATCTGCTTGAACAATATGACAAGTATGAAGCCGAACAGCTGCGCCTGTCCGACATCATCTCCGGCTTCATCGATCCCAACGAGACCGACGACGTCGCACCGACCGCCACTCACATCGGCTCCGAGCTCAGCGAGGAAGATCTGGCTGACGAGGATGAAGATGAAGACGAAGACGAAGATGGTGATGGTGATGACTCCGACGATGATGGCGACGGTGGTCCGGATCCGGAAGTTGCTCGCGAGAAGTTCGGTGAGCTGCGCGCCCAGTACGAGGTAACCCGCCTCTCCATTCAGCAGAATGGCCGCGCGCACGAAGAT…	TCAAGAAGGCGTACAAGCGTCTGGCCATGAAGTATCACCCTGACCGCAACCAGGGCGATGCCGGGGCCGAAGAGAAGTTCAAAGAGGTCAAGGAAGCCTACGAGATCCTGACCGATGCCAATCTGCGTGCCCGCTATGACCAGTACGGTCACGCCGGGGTGGATCAGAGCCAGGGTGGCGGTGGCCACGGCGGCTTTGGCGGCGGCGCCGATTTCGGCGACATCTTCGGCGACGTGTTTGGCGATATTTTTGGTGGCAGCCGTGGCGGCGGCCGTCGTGGCCCGGCCCGTGGCTCCGATCTGCGCTACACCATGGAGCTGACGCTGGAAGAGGCGGTACGCGGGGTCTCCAAGGAGATCAAGGTGCCGACCCTGGTCCACTGTGAAGTCTGTAACGGCT…	GCCCTGGAGCAGGGACGGCTGCATCACGCCTATCTGCTGAGCGGTACTCGCGGAGTCGGCAAGACCACCATCGCGCGCATCCTGGCCAAGAGTCTCAACTGCGAGCAGGGGATCAGCAGTCATCCGTGCGGCGTGTGCGACACCTGCCGCGAGATCGATCAGGGCAACTTCGTCGATCTGCTGGAGATAGACGCGGCGTCGCGCACCAAGGTGGAAGATACCCGCGAGCTGCTCGACAACGTCCAGTACCGACCGGCCCGTGGCCGTTTCAAGGTCTATCTCATCGACGAAGTGCACATGTTGTCGCGCCACAGCTTCAACGCGCTGCTGAAAACCCTGGAAGAGCCGCCCCCCTATGTGAAGTTCCTGCTGGCCACCACGGATCCACAGAAGCTGCCC…	GATCATGGCTCAGATTGAACGCTGGCGGCAGGCCTAACACATGCAAGTCGAGCGGCAGCGGGAAAGTAGCTTGCTACTTTTGCCGGCGAGCGGCGGACGGGTGAGTAATGCCTGGGAAATTGCCCAGTCGAGGGGGATAACAGTTGGAAACGACTGCTAATACCGCATACGCCCTACGGGGGAAAGCAGGGGACCTTCGGGCCTTGCGCGATTGGATATGCCCAGGTGGGATTAGCTAGTTGGTGAGGTAATGGCTCACCAAGGCGACGATCCCTAGCTGGTCTGAGAGGATGATCAGCCACACTGGAACTGAGACACGGTCCAGACTCCTACGGGAGGCAGCAGTGGGGAATATTGCACAATGGGGGAAACCCTGATGCAGCCATGCCGCGTGTGTGA…
TN606	Negative		Aeromonas spp		Aeromonas spp				779	Pool_3	Library_125	NF	445	299	~132	51	~267	87		~2	~3	~4	GTGCGTGAAGGTCTGATTGCCGTTATCTCCGTCAAGGTGCCGGATCCCAAGTTCTCCTCCCAGACCAAGGACAAGCTGGTCTCTTCCGAAGTGAAGACCGCCGTTGAACAGGCGATGGGTGAGAAGCTGGCTGACTTCCTGCTGGAAAACCCGGGCGATGCCAAGATCGTGGTCAACAAGATCATCGATGCGGCCCGTGCCCGTGAAGCGGCCCGCAAGGCTCGCGAACTGACCCGCCGCAAAGGCGCGCTGGATATCGCCGGTCTGCCCGGCAAGCTGGCTGACTGTCAGGAAAAAGACCCGGCTCTCTCCGAACTCTACATAGTGGAAGGGGACTCTGCTGGCGGTTCCGCCAAGCAGGGTCGCAACCGGAAGAACCAGGCCATCCTGCCGCTCAAG…	GACAAGGCCGTTGTGGCTGCTGTTGCTGAACTGCAAGCACTGTCCCAGCCGTGCGCCGACAGCAATGCCATCGCTCAGGTGGGCACCATCTCTGCCAACTCCGACGAGAAAGTGGGCAAGCTGATTGCTGAGGCCATGGACAAAGTGGGTCGCGATGGCGTCATCACCGTTGAAGATGGTCAGGGTCTGGAAGATGAGCTGGCAGTTGTTGAAGGTATGCAGTTCGACCGCGGCTACCTGTCCCCCTACTTCATCAACAAGCAAGAGACCGGTTCTGTTGAACTGGACGACCCGTTTATCCTGCTGGTTGACAAGAAAGTCTCCAACATCCGCGAAATGCTGCCGGTGCTGGAAGGCGTTGCCAAAGCTGGCAAGCCGCTGCTGATTGTTGCTGAAGAC…	TTCCTGCACATGATGTTTGGCGTGCCGACCGAAGAGTACAAGGTCAATCCCATCGTTGAACGCGCCATGGATCGTATCTTTACCCTCCATGCGGATCACGAGCAGAACGCCTCAACCTCCACCGTTCGTCTGGCTGGATCCTCCGGTGCCAACCCATTCGCCTGTATCGCCGCGGGGATCGCCTCCCTGTGGGGACCGGCCCACGGTGGTGCCAACGAAGCCTGCCTGCGCATGCTGGAAGAGATAGGCTCGGTGGATCGCATCCCCGAGTACATCGCCAAGGCCAAGGACAAGAATGATCCGTTCCGTCTGATGGGCTTCGGTCACCGTGTGTACAAAAACCACGACCCTCGTGCAACTGTGATGCGCGAAACCTGCCACGAAGTACTGACCGAGCTG…	GCCGATATCTGGGTTCGTTATCAGCGAATGCGCGGTCATCAGGTGCACTTTATCTGTGCCGATGATGCCCACGGCACCCCGATCATGCTCAAGGCACAGCAGATGGGGATCACCCCGGAAGAGATGATTGCGGCGGTCTCCAAAGAGCACCAGGCCGATTTCGCCGGGTTCAACATCAGCTTTGACAACTATCACTCCACCCACAGCGATGAAAACCGCGAGCTGGCGGAGTTGATCTACGGCCGCCTGAAAAATGGTGGTTTTATCAAGAGCCGCACCATCTCCCAGCTGTTCGATCCGGAAAAATCCATGTTCCTGCCGGACCGTTTCGTCAAGGGAACCTGCCCCAAGTGCAAATCTCCGGAGCAGTATGGCGACAACTGCGACAGCTGCGGCGCC…	ATGATCGGTTTTCGTGGCGCATCGCGCTACATCGCCGACAGCTTCCGCCCCTGCTTTGCCCTCGAGTGCGAGGCGATCAAGCGGGTGCGTGATGTGATGGGGCTGACCAACGTCGAGGTGATGATCCCCTTCGTGCGCACAGTGGGCGAGGTGGAGCAGGTGATCGAGATCCTGGCCGAGAACGGTCTGCGCCGGGGCGAGCGGGGGCTCAAGGTGATCATGATGTGCGAGATCCCGAGCAACGCCCTGCTGGCAGACAAGTTCCTCGAGCATGTGGATGGCTTCTCCATCGGTTCCAACGACATGACCCAGCTCACCCTTGGACTTGACAGGGACTCGGGCCTTATCGCCCACCTGTTCGACGAGCGCAACGAGGCGGTCAAGGCGCTGCTGGCGATG…	CAGTTCGGCAAAGGTTCCATCATGCGTCTGGGCGACAGCAAGACCATGGATATCGAAGCCATCTCTACCGGTTCCCTCTCGCTGGACGTGGCGCTGGGCATTGGCGGTCTGCCGTGTGGCCGTATCGTCGAAATCTACGGCCCGGAATCTTCCGGTAAAACCACCCTCACCCTGCAGGTGATCGCGGAAGCCCAGAAGAAGGGCAAAACCTGTGCCTTCGTCGATGCGGAACACGCCCTCGACCCTATCTATGCTGCCAAGCTGGGCGTCAACGTCGACGACCTGCTCATCTCTCAGCCGGATACCGGTGAACAGGCGCTGGAGATCTGCGACATGCTGGTTCGCTCCAACGCGGTTGACGTCATCATCGTCGACTCCGTGGCGGCCCTGACGCCGAAA…		CAAGAAGGCGTACAAGCGCCTGGCCATGAAGTATCACCCGGATCGTAACCAGGGTGATGCCGCATCCGAAGAGAAGTTCAAAGAGGTCAAGGAAGCCTACGAGGTCCTGACCGATGCCAACCTGCGTGCCCGTTACGACCAGTACGGCCATGCCGGTGTCGACCCGAGCCAGGGTGGCGGTGGCCACGGTGGCTTTGGCGGCGGTGCCGACTTCGCCGACATGTTTGGTGACGTGCCGTGGTGGTGCCCGTCGTGGCCCGGCCCGTGGCTCCGACCTGCGTTACACCATGGAGCTGACGCTGGAAGAGGCGGTACGCGGGGTCTCCAAGGAGATCAAGGTGCCGACCCTGGTTCACTGCGAAGTCTGTAACGGCTCCGGTGCCCACACCGGCAGCAGTG…	ACCAATGCCCTGGAGCAGGGACGGCTGCATCACGCCTATCTGCTGAGCGGTACCCGCGGGGTCGGCAAGACCACCATCGCCCGTATTCTGGCCAAGAGCCTCAACTGCGAGCAGGGGATCAGCAGCCACCCGTGCGGCGTCTGTGATACCTGCCGCGAGATCGATCAGGGCAACTTTGTCGACCTGCTGGAGATTGACGCGGCGTCCCGCACCAAGGTGGAAGATACCCGCGAGCTGCTCGACAACGTGCAGTACCGTCCGGCCCGCGGCCGCTTCAAGGTCTACCTCATCGATGAAGTGCACATGTTGTCGCGCCACAGCTTCAACGCGTTGCTGAAAACCCTGGAAGAGCCGCCCCCCTATGTGAAGTTTCTGCTGGCCACCACGGATCCGCAGAAG…	GATCATGGCTCAGATTGAACGCTGGCGGCAGGCCTAACACATGCAAGTCGAGCGGCAGCGGGAAAGTAGCTTGCTACTTTTGCCGGCGAGCGGCGGACGGGTGAGTAATGCCTGGGGATCTGCCCAGTCGAGGGGGATAACTACTGGAAACGGTAGCTAATACCGCATACGCCCTACGGGGGAAAGCAGGGGACCTTCGGGCCTTGCGCGATTGGATGAACCCAGGTGGGATTAGCTAGTTGGTGAGGTAATGGCTCACCAAGGCGACGATCCCTAGCTGGTCTGAGAGGATGATCAGCCACACTGGAACTGAGACACGGTCCAGACTCCTACGGGAGGCAGCAGTGGGGAATATTGCACAATGGGGGAAACCCTGATGCAGCCATGCCGCGTGTGTGA…
TN607	Positive		A. hydrophila (type A)		Aeromonas dhakensis
TN608	Positive		A. hydrophila (type A)		Aeromonas dhakensis
TN609	Positive		A. hydrophila (type A)		Aeromonas dhakensis
TN610	Positive		A. hydrophila (type B)		Aeromonas hydrophila vAh ST251
TN612	Positive		A. hydrophila (type A)		Aeromonas dhakensis
TN614	Positive		A. hydrophila (type A)		Aeromonas dhakensis				2952	Pool_3	Library_127	656	415	164	160	267	457	160	~1	~2	~3	~4	GTGCGTGAAGGTCTGATTGCCGTTATCTCCGTCAAGGTGCCTGACCCTAAGTTCTCCTCCCAGACCAAGGACAAGCTGGTCTCTTCCGAAGTGAAGACCGCAGTCGAACAGGCGATGGGCGAGAAGCTGGCCGACTTCCTGCTGGAAAACCCGGGCGATGCCAAGATCGTGGTCAACAAGATCATCGATGCGGCCCGTGCCCGTGAAGCGGCCCGCAAGGCTCGCGAACTGACCCGCCGCAAAGGCGCGCTGGATATTGCCGGTCTGCCCGGCAAGCTGGCCGACTGTCAGGAAAAAGACCCGGCGCTCTCCGAACTCTACATAGTGGAAGGGGACTCTGCTGGCGGTTCCGCCAAGCAGGGTCGCAACCGGAAGAACCAGGCCATCCTGCCGCTCAAG…	GACAAGGCCGTGGTAGCCGCCGTTGCCGAGCTGCAAGCGCTGTCTCAGCCCTGCGCAGACAACAACGCCATCGCTCAGGTAGGCACCATCTCCGCCAACTCCGACGAGAAAGTCGGCAAGCTGATTGCCGAAGCCATGGACAAAGTGGGCCGTGACGGCGTCATCACTGTAGAAGACGGTCAGGGTCTGGAAGACGAGCTGGCTGTGGTTGAAGGTATGCAGTTCGACCGTGGCTACCTCTCCCCGTACTTCGTCAACAAGCCGGAAACCGGTGCCGTCGAGCTGGACGACCCCTTCATCCTGCTGGTCGACAAGAAAATCTCCAACATCCGCGAAATGCTGCCGGTGCTGGAGGGCGTGGCCAAGGCTGGCAAGCCGCTGATCATCGTCGCCGAAGAC…	TTCCTGCACATGATGTTTGGCGTGCCGACCGAAGAGTACAAGGTCAACCCCATCGTCGAACGCGCCATGGACCGCATCTTCACCCTGCATGCGGATCACGAGCAGAACGCCTCCACCTCCACCGTGCGTCTGGCCGGCTCGTCCGGTGCCAACCCGTTCGCCTGTATCGCCGCGGGGATCGCCTCCCTGTGGGGACCGGCCCACGGCGGTGCCAACGAAGCCTGCCTCAAGATGCTCGAGGAGATCGGCTCCGTGGATCGCATCCCCGAGTACATCGCCAAGGCCAAGGACAAGAACGATCCGTTCCGTCTGATGGGCTTCGGTCACCGGGTCTACAAGAACCACGACCCCCGTGCCACCGTGATGCGCGAAACCTGTCACGAGGTACTGACCGAGCTG…	GCCGATATCTGGGTTCGTTATCAGCGAATGCGCGGTCACCAGGTGCACTTTGTCTGTGCCGACGATGCCCATGGCACCCCGATCATGCTCAAGGCCCAACAGCTGGGGATCACCCCGGAAGAGATGATCGCGGCAGTCTCCCAGGAGCACCAGGCCGACTTCGCCGGGTTCAACATCAGTTTTGACAACTATCACTCCACCCACAGCGACGAGAACCGTGAGCTGGCCGGGCTTATCTACGGCCGTCTGCAGGCCGGCGGCAAGATCAAAAGCCGCACCATCTCCCAGCTGTTCGATCCGGAAAAATCCATGTTCCTGCCGGATCGTTTCGTCAAGGGCACCTGCCCCAAGTGCAAGTCCCCGGAGCAGTATGGCGACAACTGCGACAGCTGCGGCGCT…	CCGATGATCGGTTTCCGCGGTGCGTCGCGCTACATCGCCGACAGCTTCCGCCCCTGTTTTGCCCTCGAATGCGAGGCGATCAAACGGGTGCGCGATGTGATGGGGCTGACCAACGTCGAGGTGATGATCCCCTTCGTGCGCACCGTGGGCGAGGCGGAGCAGGTGATCGACATCCTCGGTGAGAACGGTCTGCGCCGTGGCGAGCGGGGGCTCAAGGTGATCATGATGTGCGAGATCCCGAGCAACGCCCTGCTGGCAGACAAGTTCCTCGAGCACGTGGACGGCTTCTCCATCGGCTCCAACGACATGACCCAGCTCACCCTTGGACTTGACAGGGACTCGGGCCTTATCGCCCACCTGTTCGACGAGCGCAACGAGGCGGTCAAGGCGCTGCTGGCG…	CAGTTCGGCAAAGGTTCCATCATGCGTCTGGGCGACAGCAAGACCATGGATATCGAAGCCATCTCCACCGGCTCCCTCTCTCTGGACGTTGCGCTGGGGATCGGTGGTCTGCCGTGCGGTCGTATCGTCGAGATCTACGGCCCGGAATCTTCCGGTAAAACCACGCTGACCCTGCAGGTGATCGCCGAAGCCCAGAAGAAGGGCAAGACCTGTGCCTTCGTCGATGCGGAGCACGCACTCGACCCCATCTATGCTGCCAAGCTGGGCGTTAACGTCGACGACTTGCTCATCTCTCAGCCGGATACCGGTGAACAGGCGCTGGAGATCTGCGACATGCTGGTACGCTCCAACGCCGTTGACGTCATCATCGTCGACTCCGTGGCGGCCCTGACCCCGAAA…	GAAATCGACATCGCCAAGCGGATCGAAGACGGTATCAACCAGGTACAAAGCTCCGTCGCCGAGTACCCGGAAGCGATTACCTATCTGCTTGAACAATATGACAAGTATGAAGCCGAACAGCTGCGCCTGTCCGACATCATCTCCGGCTTCATCGATCCCAACGAGACCGACGACGTCGCACCGACCGCCACTCACATCGGCTCCGAGCTCAGCGAGGAAGATCTGGCTGACGAGGATGAAGATGAAGACGAAGACGAAGATGGTGATGGTGATGACTCCGACGATGATGGCGACGGTGGTCCGGATCCGGAAGTTGCTCGCGAGAAGTTCGGTGAGCTGCGCGCCCAGTACGAGGTAACCCGCCTCTCCATTCAGCAGAATGGCCGCGCGCACGAAGAT…	CAAGAAGGCGTACAAGCGTCTGGCCATGAAGTATCACCCTGACCGCAACCAGGGCGATGCCGGGGCCGAAGAGAAGTTCAAAGAGGTCAAGGAAGCCTACGAGATCCTGACCGATGCCAATCTGCGTGCCCGCTATGACCAGTACGGTCACGCCGGGGTGGATCAGAGCCAGGGTGGCGGTGGCCACGGCGGCTTTGGCGGCGGCGCCGATTTCGGCGACATCTTCGGCGACGTGTTTGGCGATATTTTTGGTGGCAGCCGTGGCGGCGGCCGTCGTGGCCCGGCCCGTGGCTCCGATCTGCGCTACACCATGGAGCTGACGCTGGAAGAGGCGGTACGCGGGGTCTCCAAGGAGATCAAGGTGCCGACCCTGGTCCACTGTGAAGTCTGTAACGGCTC…	GCCCTGGAGCAGGGACGGCTGCATCACGCCTATCTGCTGAGCGGTACTCGCGGAGTCGGCAAGACCACCATCGCGCGCATCCTGGCCAAGAGTCTCAACTGCGAGCAGGGGATCAGCAGTCATCCGTGCGGCGTGTGCGACACCTGCCGCGAGATCGATCAGGGCAACTTCGTCGATCTGCTGGAGATAGACGCGGCGTCGCGCACCAAGGTGGAAGATACCCGCGAGCTGCTCGACAACGTCCAGTACCGACCGGCCCGTGGCCGTTTCAAGGTCTATCTCATCGACGAAGTGCACATGTTGTCGCGCCACAGCTTCAACGCGCTGCTGAAAACCCTGGAAGAGCCGCCCCCCTATGTGAAGTTCCTGCTGGCCACCACGGATCCACAGAAGCTGCCC…	GATCATGGCTCAGATTGAACGCTGGCGGCAGGCCTAACACATGCAAGTCGAGCGGCAGCGGGAAAGTAGCTTGCTACTTTTGCCGGCGAGCGGCGGACGGGTGAGTAATGCCTGGGAAATTGCCCAGTCGAGGGGGATAACAGTTGGAAACGACTGCTAATACCGCATACGCCCTACGGGGGAAAGCAGGGGACCTTCGGGCCTTGCGCGATTGGATATGCCCAGGTGGGATTAGCTAGTTGGTGAGGTAATGGCTCACCAAGGCGACGATCCCTAGCTGGTCTGAGAGGATGATCAGCCACACTGGAACTGAGACACGGTCCAGACTCCTACGGGAGGCAGCAGTGGGGAATATTGCACAATGGGGGAAACCCTGATGCAGCCATGCCGCGTGTGTGA…
TN616	Negative		Aeromonas spp		Aeromonas spp				1262	Pool_3	Library_128	NF	307	295	~369	307	284	387		~2	~3	~4	GTGCGTGAAGGTCTGATTGCCGTTATCTCCGTCAAGGTGCCGGATCCCAAGTTCTCCTCCCAGACCAAAGACAAGCTGGTCTCTTCCGAAGTGAAGACCGCCGTTGAACAGGCGATGGGTGAGAAGCTGGCCGACTTCCTGCTGGAAAACCCGGGCGATGCCAAGATCGTGGTCAACAAGATCATCGATGCGGCCCGTGCCCGTGAAGCGGCCCGCAAAGCCCGCGAACTGACCCGCCGCAAAGGCGCGCTGGATATCGCCGGTCTGCCCGGCAAGCTGGCTGACTGTCAGGAAAAAGACCCGGCTCTTTCCGAACTCTACATAGTGGAAGGGGACTCTGCTGGCGGTTCCGCCAAGCAGGGTCGCAACCGGAAGAACCAGGCCATCCTGCCGCTCAAG…	GACAAGGCCGTTGTGGCTGCTGTTGCCGAGCTGCAAGCGCTGTCTCAGCCGTGTGCCGACAGCAATGCCATCGCTCAGGTGGGCACCATCTCCGCCAACTCCGACGAGAAAGTGGGCAAGCTGATTGCTGAAGCCATGGACAAAGTGGGTCGCGATGGCGTCATCACCGTTGAAGATGGTCAGGGTCTGGAAGATGAGCTGGCAGTTGTTGAAGGTATGCAGTTCGACCGCGGCTACCTGTCCCCCTACTTCATCAACAAGCAAGAGACCGGTTCTGTTGAACTGGACGACCCGTTCATCCTGCTGGTTGACAAGAAAGTCTCCAACATCCGCGAAATGCTGCCGGTGCTGGAAGGCGTTGCCAAAGCTGGCAAGCCGCTGCTGATTGTTGCTGAAGAC…	TTCCTGCACATGATGTTTGGCGTGCCGACCGAAGAGTACAAGGTCAATCCCATCGTTGAACGCGCCATGGATCGTATCTTTACCCTCCATGCGGATCACGAGCAGAACGCCTCCACCTCCACCGTTCGTCTGGCTGGATCCTCCGGTGCCAACCCGTTCGCCTGTATCGCCGCGGGGATCGCCTCCCTGTGGGGACCGGCCCACGGTGGTGCCAACGAAGCCTGCCTGCGCATGCTGGAAGAGATCGGCTCGGTGGATCGCATCCCCGAGTACATCGCCAAGGCCAAGGACAAGAATGATCCGTTCCGTCTGATGGGCTTTGGTCACCGCGTCTACAAGAACCACGACCCTCGTGCCACTGTGATGCGCGAAACCTGCCACGAAGTACTGACCGAGCTG…	GCCGATATCTGGGTTCGTTATCAGCGAATGCGCGGTCATCAGGTGCACTTCATCTGTGCCGATGATGCCCACGGCACCCCGATCATGCTCAAGGCACAGCAGATGGGGATCACCCCGGAAGAGATGATTGCCGCTGTCTCCAAGGAGCACCAGGCCGACTTCGCCGGGTTCAACATCAGCTTTGACAACTATCACTCCACCCACAGCGACGAAAACCGCGAGCTGGCGGAGTTGATCTACGGCCGCCTGAAAAATGGTGGCTTTATCAAGAGCCGCACCATCTCCCAGCTGTTCGATCCGGAAAAATCCATGTTCCTGCCGGACCGTTTCGTCAAGGGAACCTGCCCCAAGTGCAAATCTCCGGAGCAGTATGGCGACAACTGTGACAGCTGCGGCGCC…	CCGATGATCGGTTTTCGCGGTGCGTCGCGCTATATCGCCGACAGCTTCCGCCCCTGTTTTGCCCTCGAATGCGAGGCGATCAAGCGGGTGCGCGATGTCATGGGGCTGACCAACGTCGAGGTGATGATCCCCTTCGTGCGCACCGTGGGCGAGGCGGAGCAGGTGATCGACATCCTCGGTGAGAACGGTCTGCGCCGTGGCGAGCGGGGGCTCAAGGTGATCATGATGTGCGAGATCCCGAGCAACGCCCTGCTGGCAGACAAGTTCCTCGAGCACGTGGACGGCTTCTCCATCGGCTCCAACGACATGACCCAGCTCACCCTTGGACTGGATAGGGACTCGGGCCTTATCGCCCACCTGTTCGACGAGCGCAACGAGGCGGTCAAGGCGCTGCTGGCG…	CAGTTCGGCAAAGGTTCCATCATGCGTCTGGGCGACAGCAAGACCATGGATATCGAAGCCATCTCTACCGGTTCCCTCTCGCTGGACGTGGCGCTGGGCATTGGCGGTCTGCCGTGTGGCCGTATCGTCGAGATCTACGGCCCGGAATCTTCCGGTAAAACCACCCTCACCCTGCAGGTGATCGCGGAAGCCCAGAAGAAGGGCAAAACCTGTGCCTTCGTCGATGCGGAACACGCCCTCGACCCTATCTATGCTGCCAAGCTGGGCGTCAACGTCGACGACCTGCTCATCTCTCAGCCGGATACAGGTGAACAGGCGCTGGAGATCTGCGACATGCTGGTGCGCTCCAACGCGGTTGACGTCATCATCGTCGACTCCGTGGCGGCCCTGACGCCGAAA…		CAAGAAGGCGTACAAGCGCCTGGCCATGAAGTATCACCCGGATCGTAACCAGGGTGATGCCGCATCCGAAGAGAAGTTCAAAGAGGTCAAGGAAGCCTACGAGGTCCTGACCGATGCCAACCTGCGTGCCCGTTACGACCAGTACGGCCATGCCGGTGTCGACCCGAGCCAGGGTGGCGGTGGCCACGGTGGCTTTGGCGGCGGTGCCGACTTCGGCGACATCTTCGGCGACGTGTTTGGCGATATTTTCGGTGGCAGCCGTGGTGGTGCCCGTCGTGGCCCGGCCCGTGGCTCCGACCTGCGTTACACCATGGAGCTGACGCTGGAAGAGGCGGTACGCGGGGTCTCCAAGGAGATCAAGGTGCCGACTCTGGTTCACTGCGAAGTCTGTAACGGCTC…	GCCCTGGAGCAGGGACGGCTGCATCACGCCTATCTGCTGAGCGGTACCCGCGGGGTCGGCAAGACCACCATCGCCCGTATTCTGGCCAAGAGCCTCAACTGCGAGCAGGGGATCAGCAGCCACCCGTGTGGTGTCTGTGATACCTGCCGCGAGATCGATCAGGGCAACTTTGTCGACTTGCTGGAGATTGACGCGGCGTCCCGCACCAAGGTAGAAGATACCCGCGAGCTGCTCGACAACGTGCAGTACCGCCCGGCCCGCGGCCGCTTCAAGGTCTACCTCATCGATGAAGTGCACATGTTGTCGCGCCACAGCTTCAACGCGTTGCTGAAAACCCTGGAAGAGCCGCCCCCCTATGTGAAGTTTCTGCTGGCCACCACGGATCCGCAGAAGCTGCCT…	GATCATGGCTCAGATTGAACGCTGGCGGCAGGCCTAACACATGCAAGTCGAGCGGCAGCGGGAAAGTAGCTTGCTACTTTTGCCGGCGAGCGGCGGACGGGTGAGTAATGCCTGGGGATCTGCCCAGTCGAGGGGGATAACTACTGGAAACGGTAGCTAATACCGCATACGCCCTACGGGGGAAAGCAGGGGACCTTCGGGCCTTGCGCGATTGGATGAACCCAGGTGGGATTAGCTAGTTGGTGAGGTAATGGCTCACCAAGGCGACGATCCCTAGCTGGTCTGAGAGGATGATCAGCCACACTGGAACTGAGACACGGTCCAGACTCCTACGGGAGGCAGCAGTGGGGAATATTGCACAATGGGGGAAACCCTGATGCAGCCATGCCGCGTGTGTGA…
TN617	Negative		Aeromonas spp		Aeromonas spp				1190	Pool_3	Library_129	NF	169	~294	540	~500	~410	~270		~2	~3	~4	GTGCGTGAAGGTCTGATTGCCGTTATCTCCGTCAAGGTGCCGGATCCCAAGTTCTCCTCCCAGACCAAAGACAAGCTGGTCTCTTCCGAAGTGAAGACCGCCGTTGAACAGGCGATGGGTGAGAAGCTGGCCGACTTCCTGCTGGAAAACCCGGGCGATGCCAAGATCGTGGTCAACAAGATCATCGATGCGGCCCGTGCCCGCGAAGCGGCCCGCAAAGCCCGCGAACTGACTCGCCGCAAAGGCGCGCTGGATATTGCCGGTCTGCCCGGCAAGCTGGCTGACTGTCAGGAAAAAGACCCGGCTCTCTCCGAACTCTACATAGTGGAAGGGGACTCTGCTGGCGGTTCCGCCAAGCAGGGTCGCAACCGTAAAAACCAGGCCATCCTGCCGCTCAAG…	GACAAGGCCGTTGTGGCTGCCGTTGCCGAGCTGCAAGCACTGTCTCAGCCGTGTGCCGACAGTAATGCCATCGCTCAGGTGGGCACCATCTCCGCCAACTCGCCATGGACAAAGTGGGTCGCGATGGCGTCATCACCGTTGAAGATGGTCAGGGTCTGGAAGATGAGCTGGCAGTTGTTGAAGGTATGCAGTTCGACCGCGGCTACCTCTCCCCGTACTTCGTCAACAAGCCGGAAACCGGTGCCGTCGAGCTGGACGACCCCTTCATCCTGCTGGTTGACAAGAAAATCTCCAACATCCGCGAAATGCTGCCGGTGCTGGAAGGCGTGGCCAAGGCTGGCAAGCCGCTGATCATCGTCGCCGAAGACGTTGAAGGTGAAGCGCTGGCGACTCTGGTGG…	TTCCTGCACATGATGTTTGGCGTGCCGACCGAAGAGTACAAGGTCAACCCCATCGTCGAACGCGCCATGGACCGCATCTTCACCCTGCATGCGGACCACGAGCAGAACGCTTCCACCTCCACCGTGCGTCTGGCGGGCTCCTCCGGTGCCAACCCGTTTGCCTGTATCGCCGCGGGGATCGCCTCCCTGTGGGGACCGGCCCACGGCGGTGCCAACGAAGCCTGCCTCAAGATGCTCGAGGAGATCGGCTCCGTGGATCGCATCCCCGAGTACATCGCCAAGGCCAAGGACAAGAACGATCCGTTCCGTCTGATGGGCTTCGGTCACCGGGTCTACAAGAACCACGACCCCCGTGCCACCGTGATGCGCGAAACCTGTCACGAGGTACTGACCGAGCTG…	GTCACCAGGTGCACTTTGTCTGTGCCGACGATGCCCACGGCACCCCGATCATGCTCAAGGCCCAACAGCTGGGGATCACCCCGGAAGAGATGATCGCGGCCGTTTCCCAGGAGCACCAGGCCGACTTCGCCGGCTTCAACATCAGCTTTGACAACTATCACTCCACCCACAGCGACGAGAACCGCGAGCTGGCGGAGCTGATCTACGGTCGTCTGCAGGCCGGCGGCAAGATCAAGAGCCGCACCATCTCCTGTTCGATCCGGAAAAATCCATGTTCCTGCCGGATCGTTTCGTCAAGGGCACCTGCCCCAAGTGCAAGTCCCCGGAGCAGTATGGCGACAACTGTGACAGCTGCGGCGCCACCTACAGCCCGACCGAACTGATCGATCCGAAATCCGC…	CCGATGATCGGTTTTCGTGGCGCATCCCGCTACATCGCCGATAGCTTCCGCCCCTGCTTTGCCCTCGAGTGCGAGGCGATCAAGCGGGTGCGCGATGTGATGGGGTTGACCAACGTCGAGGTGATGATCCCCTTCGTGCGTACCGTGGGCGAGGCGGAGCAGGTGATCGACATCCTGGCCGAGAACGGTCTGCGCCGCGGCGAGCGGGGGCTCAAGGTGATCATGATGTGCGAGATCCCAAGCAACGCCCTGTTGGCAGACAAGTTCCTCGAGCACGTGGATGGCTTCTCCATCGGTTCCAACGACATGACCCAGCTCACCCTTGGACTGGATAGGGACTCGGGGCTTATCGCCCACCTGTTCGACGAGCGCAACGAGGCGGTCAAGGCACTGCTGGCG…	CAGTTCGGCAAAGGTTCCATCATGCGTCTGGGCGACAGCAAGACCATGGATATCGAAGCCATCTCTACCGGTTCCCTCTCGCTGGACGTGGCGCTGGGCATTGGCGGTCTGCCGTGTGGCCGTATCGTCGAGATCTACGGCCCGGAATCTTCCGGTAAAACCACCCTCACCCTGCAGGTGATCGCCGAAGCCCAAAAGAAGGGTAAGACCTGTGCCTTCGTCGATGCGGAGCACGCGCTGGATCCTATCTATGCCGCCAAGCTGGGCGTCAACGTCGACGACCTGCTGATCTCCCAGCCGGATACCGGTGAACAGGCGCTGGAGATCTGCGACATGCTGGTTCGCTCCAACGCGGTTGACGTCATCATCGTCGACTCGACTCCCACGTTGGCCTGCAGG…		CGAGATCAAGAAGGCGTACAAGCGCCTGGCCATGAAGTATCACCCGGATCGTAACCAGGGTGATGCCGCATCCGAAGAGAAGTTCAAAGAGGTCAAGGAAGCCTACGAGGTCCTGACCGATGCCAACCTGCGTGCCCGTTACGACCAGTACGGCCATGCCGGTGTCGACCCGAGCCAGGGTGGCGGTGGCCACGGTGGCTTTGGCGGCGGTGCCGACTTCGCCGACATGTTTGGTGACGTGCCGTGGTGGTGCCCGTCGTGGCCCGGCCCGTGGCTCCGACCTGCGTTACACCATGGAGCTGACGCTGGAAGAGGCGGTACGCGGGGTCTCCAAGGAGATCAAGGTGCCGACTCTGGTTCACTGCGAAGTCTGTAACGGCTCCGGTGCCCACACCGGCA…	ACCAATGCCCTGGAGCAGGGACGGCTGCATCACGCCTATCTGCTGAGCGGTACCCGCGGGGTCGGCAAGACCACCATCGCCCGTATTCTGGCCAAGAGCCTCAACTGCGAGCAGGGGATCAGCAGCCACCCGTGTGGTGTCTGTGACACCTGCCGCGAGATCGATCAGGGCAACTTTGTCGACCTGCTGGAGATTGACGCGGCGTCCCGCACCAAGGTGGAAGATACCCGCGAGCTGCTCGACAACGTGCAGTACCGTCCGGCCCGCGGCCGCTTCAAGGTCTACCTCATCGATGAAGTGCACATGTTGTCGCGCCACAGCTTCAACGCGCTGCTGAAAACCCTGGAAGAGCCGCCTCCCTATGTGAAGTTTCTGCTGGCCACCACGGATCCGCAGAAG…	GATCATGGCTCAGATTGAACGCTGGCGGCAGGCCTAACACATGCAAGTCGAGCGGCAGCGGGAAAGTAGCTTGCTACTTTTGCCGGCGAGCGGCGGACGGGTGAGTAATGCCTGGGGATCTGCCCAGTCGAGGGGGATAACTACTGGAAACGGTAGCTAATACCGCATACGCCCTACGGGGGAAAGCAGGGGACCTTCGGGCCTTGCGCGATTGGATGAACCCAGGTGGGATTAGCTAGTTGGTGAGGTAATGGCTCACCAAGGCGACGATCCCTAGCTGGTCTGAGAGGATGATCAGCCACACTGGAACTGAGACACGGTCCAGACTCCTACGGGAGGCAGCAGTGGGGAATATTGCACAATGGGGGAAACCCTGATGCAGCCATGCCGCGTGTGTGA…
TN618	Negative		Aeromonas spp		Aeromonas spp
TN619	Negative		Aeromonas spp		Aeromonas spp
TN426	Negative		Aeromonas spp		Aeromonas spp
TN431	Negative		Aeromonas spp		Aeromonas spp
TN432	Negative		Aeromonas spp		Aeromonas spp				53	Pool_2	Library_85
TN433	Negative		Aeromonas spp		Aeromonas spp
TN441	Negative		Aeromonas spp		Aeromonas spp				839	Pool_2	Library_86	NF	~154		~437	~386	~204	~451		~2	~3	~4	CGTGAAGGTCTGATTGCCGTTATCTCCGTCAAGGTGCCTGATCCCAAGTTCTCCTCCCAGACCAAGGACAAGCTGGTCTCTTCCGAAGTGAAGACCGCCGTTGAACAGGCGATGGGTGAGAAGCTGGCCGACTTCCTGCTGGAAAACCCGGGTGATGCCAAGATCGTGGTCAACAAGATCATCGATGCGGCCCGTGCCCGTGAAGCGGCCCGCAAGGCCCGTGAGCTGACCCGCCGCAAAGGCGCGCTGGATATCGCCGGTCTGCCCGGCAAGCTGGCCAGGAAAAAGACCCGGCGCTCTCCGAACTCTACATAGTGGAAGGGGACTCTGCTGGCGGTTCCGCCAAGCAGGGCCGCAACCGGAAGAACCAGGCCATCCTGCCGCTCAAGGGCAAGATCC…		CACATGATGTTTGCGGTGCCGACCGAAGAGTACAAGGTCAACCCGGTGGTTGAGCGCGCCATGGATCGCATCTTCACCCTGCACGCTGATCACGAGCAGAACGCCTCTACCTCGACCGTTCGTCTGGCTGGCTCCTCCGGTGCCAACCCGTTTGCCTGTATCGCGGCCGGTATCGCCTCCCTGTGGGGCCCGGCTCACGGTGGTGCCAACGAGGCCTGCCTGCGCATGCTGGAGGAGATCGGCTCGGTGGATCGCATCCCCGAATACATCGCCCGCGCCAAGGACAAGAACGACTCGTTCCGTCTGATGGGCTTCGGTCACCGGGTCTACAAGAACTACGACCCCCGTGCCCAGGTGATGCGCGAGACCTGCCACGAGGTGCTCAAGGAGCTGCAGATC…	GCCGATATCTGGGTTCGTTATCAGCGAATGCGCGGTCACCAGGTGCACTTTGTCTGTGCCGACGATGCCCACGGCACCCCGATAATGCTCAAGGCCCAACAGCTGGGGATCACCCCGGAAGAGATGATCGCGGCCGTCTCCAAGGAACACCAGGCCGACTTCGCCGGGTTCAACATCAGTTTTGACAACTATCACTCCACCCACAGCGACGAGAACCGCGAGCTGGCGGAGCTGATCTACGGCCGTCTGCAGGCCGGCGGCAAGATCAAGAGCCGCACCATCTCCCAGCTGTTCGATCCGGAAAAGTCCATGTTCCTGCCGGACCGTTTCGTCAAGGGTACCTGCCCCAAGTGCAAGTCCCCGGAGCAGTATGGCGACAACTGTGACAGCTGCGGCGCC…	TTCCGCGGTGCGTCGCGCTACATCGCCGACAGCTTCCGTCCCTGTTTTGCCCTCGAGTGCGAGGCGATCAAGCGGGTGCGTGATGTCATGGGGCTGACCAACGTCGAGGTGATGATCCCCTTCGTACGCACCGTGAGCGAGGCGGAGCAGGTGATCGACATCCTGGCCGAGAACGGTCTGCGCCGTGGCGAGCGGGGGCTATCATGATGTGCGAGATCCCGAGCAACGCCCTGCTGGCAGACAAGTTCCTCGAGCACGTGGACGGCTTCTCCATCGGCTCCAACGACATGACCCAGCTCACGCTTGGGCTGGACAGGGACTCCGGGCTTATCGCCCACCTGTTCGACGAGCGCAACGAGGCGGTCAAGGCGCTGCTGGCAATGGCCATTGCTGCCGCCC…	CAGTTCGGCAAAGGCTCCATCATGCGTCTGGGCGACAGCAAGACCATGGATATCGAAGCCATCTCCACCGGCTCCCTCTCTCTGGACGTGGCGCTGGGGATCGGTGGTCTGCCGTGCGGTCGTATCGTCGAGATCTACGGCCCGGAATCTTCCGGTAAAACCACCCTCACCCTGCAGGTGATCGCCGAAGCCCAGAAGAAGGGCAAGACCTGTGCCTTCGTCGATGCGGAGCACGCGCTGGATCCCATCTATGCCGCCAAGCTGGGCGTCAACGTCGACGACCTGCTTATCTCCCAGCCGGATACCGGTGAACAGGCGCTGGAGATCTGCGACATGCTGGTTCGCTCCAACGCCGTTGACGTCATCATCGTCGACTCCGTGGCAGCCCTGACTCCGAAA…		CAAGAAGGCGTACAAGCGTCTGGCCATGAAGTATCACCCTGACCGCAACCAGGGCGATGCCGGTGCCGAAGAGAAGTTCAAAGAGGTCAAGGAAGCCTACGAGATCCTGACCGATGCCAACCTGCGCGCCCGTTATGACCAGTACGGTCATGCCGGTGTCGACCCGAGCCAGGGTGGCGGTGGCCACGGCGGCTTTGGCGGCGGCGCCGATTTCGGCGACATCTTTGGCGATGTGTTCGGTGACATCTTCGGTGGCAGCCGTGGCGGTGGCCGTCGTGGCCCGGCCCGTGGTTCCGACCTGCGCTACACCATGGAGCTGACGCTGGAAGAGGCGGTACGCGGGGTCTCCAAGGAGATCAAGGTGCCGACCCTGGTTCACTGTGAAGTCTGTAACGGCTC…	CTGGAGCAGGGACGGCTGCATCACGCCTATCTGCTGAGCGGCACCCGCGGCGTCGGCAAGACCACCATCGCCCGTATTCTGGCCAAGAGCCTCAACTGCGAGCAGGGGATCAGCAGCCACCCGTGTGGCGTCTGCGATACCTGCCGCGAGATCGATCAGGGCAACTTTGTCGACCTGCTGGAAATTGACGCAGCGTCGCGTACCAAGGTGGAAGATACCCGCGAGCTGCTCGACAACGTGCAGTATCGCCCGGCCCGTGGCCGCTTCAAGGTCTATCTCATCGACGAAGTGCACATGTTGTCGCGTCACAGCTTCAACGCGCTGCTGAAAACCCTGGAAGAGCCGCCCCCCTATGTGAAGTTTCTGCTGGCCACCACGGATCCGCAGAAGCTGCCGATT…	GATCATGGCTCAGATTGAACGCTGGCGGCAGGCCTAACACATGCAAGTCGAGCGGCAGCGGGAAAGTAGCTTGCTACTTTTGCCGGCGAGCGGCGGACGGGTGAGTAATGCCTGGGGATCTGCCCAGTCGAGGGGGATAACTACTGGAAACGGTAGCTAATACCGCATACGCCCTACGGGGGAAAGCAGGGGACCTTCGGGCCTTGCGCGATTGGATGAACCCAGGTGGGATTAGCTAGTTGGTGAGGTAACGGCTCACCAAGGCGACGATCCCTAGCTGGTCTGAGAGGATGATCAGCCACACTGGAACTGAGACACGGTCCAGACTCCTACGGGAGGCAGCAGTGGGGAATATTGCACAATGGGGGAAACCCTGATGCAGCCATGCCGCGTGTGTGA…
TN448	Negative		Aeromonas spp		Aeromonas spp
TN449	Positive		A. hydrophila (type A)		Aeromonas dhakensis				1031	Pool_2	Library_87	656	415	164	160	267	457	160	~1	~2	~3	~4	GTGCGTGAAGGTCTGATTGCCGTTATCTCCGTCAAGGTGCCTGACCCTAAGTTCTCCTCCCAGACCAAGGACAAGCTGGTCTCTTCCGAAGTGAAGACCGCAGTCGAACAGGCGATGGGCGAGAAGCTGGCCGACTTCCTGCTGGAAAACCCGGGCGATGCCAAGATCGTGGTCAACAAGATCATCGATGCGGCCCGTGCCCGTGAAGCGGCCCGCAAGGCTCGCGAACTGACCCGCCGCAAAGGCGCGCTGGATATTGCCGGTCTGCCCGGCAAGCTGGCCGACTGTCAGGAAAAAGACCCGGCGCTCTCCGAACTCTACATAGTGGAAGGGGACTCTGCTGGCGGTTCCGCCAAGCAGGGTCGCAACCGGAAGAACCAGGCCATCCTGCCGCTCAAG…	GACAAGGCCGTGGTAGCCGCCGTTGCCGAGCTGCAAGCGCTGTCTCAGCCCTGCGCAGACAACAACGCCATCGCTCAGGTAGGCACCATCTCCGCCAACTCCGACGAGAAAGTCGGCAAGCTGATTGCCGAAGCCATGGACAAAGTGGGCCGTGACGGCGTCATCACTGTAGAAGACGGTCAGGGTCTGGAAGACGAGCTGGCTGTGGTTGAAGGTATGCAGTTCGACCGTGGCTACCTCTCCCCGTACTTCGTCAACAAGCCGGAAACCGGTGCCGTCGAGCTGGACGACCCCTTCATCCTGCTGGTCGACAAGAAAATCTCCAACATCCGCGAAATGCTGCCGGTGCTGGAGGGCGTGGCCAAGGCTGGCAAGCCGCTGATCATCGTCGCCGAAGAC…	TTCCTGCACATGATGTTTGGCGTGCCGACCGAAGAGTACAAGGTCAACCCCATCGTCGAACGCGCCATGGACCGCATCTTCACCCTGCATGCGGATCACGAGCAGAACGCCTCCACCTCCACCGTGCGTCTGGCCGGCTCGTCCGGTGCCAACCCGTTCGCCTGTATCGCCGCGGGGATCGCCTCCCTGTGGGGACCGGCCCACGGCGGTGCCAACGAAGCCTGCCTCAAGATGCTCGAGGAGATCGGCTCCGTGGATCGCATCCCCGAGTACATCGCCAAGGCCAAGGACAAGAACGATCCGTTCCGTCTGATGGGCTTCGGTCACCGGGTCTACAAGAACCACGACCCCCGTGCCACCGTGATGCGCGAAACCTGTCACGAGGTACTGACCGAGCTG…	GCCGATATCTGGGTTCGTTATCAGCGAATGCGCGGTCACCAGGTGCACTTTGTCTGTGCCGACGATGCCCATGGCACCCCGATCATGCTCAAGGCCCAACAGCTGGGGATCACCCCGGAAGAGATGATCGCGGCAGTCTCCCAGGAGCACCAGGCCGACTTCGCCGGGTTCAACATCAGTTTTGACAACTATCACTCCACCCACAGCGACGAGAACCGTGAGCTGGCCGGGCTTATCTACGGCCGTCTGCAGGCCGGCGGCAAGATCAAAAGCCGCACCATCTCCCAGCTGTTCGATCCGGAAAAATCCATGTTCCTGCCGGATCGTTTCGTCAAGGGCACCTGCCCCAAGTGCAAGTCCCCGGAGCAGTATGGCGACAACTGCGACAGCTGCGGCGCT…	CCGATGATCGGTTTCCGCGGTGCGTCGCGCTACATCGCCGACAGCTTCCGCCCCTGTTTTGCCCTCGAATGCGAGGCGATCAAACGGGTGCGCGATGTGATGGGGCTGACCAACGTCGAGGTGATGATCCCCTTCGTGCGCACCGTGGGCGAGGCGGAGCAGGTGATCGACATCCTCGGTGAGAACGGTCTGCGCCGTGGCGAGCGGGGGCTCAAGGTGATCATGATGTGCGAGATCCCGAGCAACGCCCTGCTGGCAGACAAGTTCCTCGAGCACGTGGACGGCTTCTCCATCGGCTCCAACGACATGACCCAGCTCACCCTTGGACTTGACAGGGACTCGGGCCTTATCGCCCACCTGTTCGACGAGCGCAACGAGGCGGTCAAGGCGCTGCTGGCG…	CAGTTCGGCAAAGGTTCCATCATGCGTCTGGGCGACAGCAAGACCATGGATATCGAAGCCATCTCCACCGGCTCCCTCTCTCTGGACGTTGCGCTGGGGATCGGTGGTCTGCCGTGCGGTCGTATCGTCGAGATCTACGGCCCGGAATCTTCCGGTAAAACCACGCTGACCCTGCAGGTGATCGCCGAAGCCCAGAAGAAGGGCAAGACCTGTGCCTTCGTCGATGCGGAGCACGCACTCGACCCCATCTATGCTGCCAAGCTGGGCGTTAACGTCGACGACTTGCTCATCTCTCAGCCGGATACCGGTGAACAGGCGCTGGAGATCTGCGACATGCTGGTACGCTCCAACGCCGTTGACGTCATCATCGTCGACTCCGTGGCGGCCCTGACCCCGAAA…	TCGCCAAGCGGATCGAAGACGGTATCAACCAGGTACAAAGCTCCGTCGCCGAGTACCCGGAAGCGATTACCTATCTGCTTGAACAATATGACAAGTATGAAGCCGAACAGCTGCGCCTGTCCGACATCATCTCCGGCTTCATCGATCCCAACGAGACCGACGACGTCGCACCGACCGCCACTCACATCGGCTCCGAGCTCAGCGAGGAAGATCTGGCTGACGAGGATGAAGATGAAGACGAAGACGAAGATGGTGATGGTGATGACTCCGACGATGATGGCGACGGTGGTCCGGATCCGGAAGTTGCTCGCGAGAAGTTCGGTGAGCTGCGCGCCCAGTACGAGGTAACCCGCCTCTCCATTCAGCAGAATGGCCGCGCGCACGAAGATACCCAGAATG…	CAAGAAGGCGTACAAGCGTCTGGCCATGAAGTATCACCCTGACCGCAACCAGGGCGATGCCGGGGCCGAAGAGAAGTTCAAAGAGGTCAAGGAAGCCTACGAGATCCTGACCGATGCCAATCTGCGTGCCCGCTATGACCAGTACGGTCACGCCGGGGTGGATCAGAGCCAGGGTGGCGGTGGCCACGGCGGCTTTGGCGGCGGCGCCGATTTCGGCGACATCTTCGGCGACGTGTTTGGCGATATTTTTGGTGGCAGCCGTGGCGGCGGCCGTCGTGGCCCGGCCCGTGGCTCCGATCTGCGCTACACCATGGAGCTGACGCTGGAAGAGGCGGTACGCGGGGTCTCCAAGGAGATCAAGGTGCCGACCCTGGTCCACTGTGAAGTCTGTAACGGCTC…	CCCTGGAGCAGGGACGGCTGCATCACGCCTATCTGCTGAGCGGTACTCGCGGAGTCGGCAAGACCACCATCGCGCGCATCCTGGCCAAGAGTCTCAACTGCGAGCAGGGGATCAGCAGTCATCCGTGCGGCGTGTGCGACACCTGCCGCGAGATCGATCAGGGCAACTTCGTCGATCTGCTGGAGATAGACGCGGCGTCGCGCACCAAGGTGGAAGATACCCGCGAGCTGCTCGACAACGTCCAGTACCGACCGGCCCGTGGCCGTTTCAAGGTCTATCTCATCGACGAAGTGCACATGTTGTCGCGCCACAGCTTCAACGCGCTGCTGAAAACCCTGGAAGAGCCGCCCCCCTATGTGAAGTTCCTGCTGGCCACCACGGATCCACAGAAGCTGCCCA…	GATCATGGCTCAGATTGAACGCTGGCGGCAGGCCTAACACATGCAAGTCGAGCGGCAGCGGGAAAGTAGCTTGCTACTTTTGCCGGCGAGCGGCGGACGGGTGAGTAATGCCTGGGAAATTGCCCAGTCGAGGGGGATAACAGTTGGAAACGACTGCTAATACCGCATACGCCCTACGGGGGAAAGCAGGGGACCTTCGGGCCTTGCGCGATTGGATATGCCCAGGTGGGATTAGCTAGTTGGTGAGGTAATGGCTCACCAAGGCGACGATCCCTAGCTGGTCTGAGAGGATGATCAGCCACACTGGAACTGAGACACGGTCCAGACTCCTACGGGAGGCAGCAGTGGGGAATATTGCACAATGGGGGAAACCCTGATGCAGCCATGCCGCGTGTGTGA…
TN451	Negative		Aeromonas spp		Aeromonas spp				2	Pool_2	Library_89
TN452	Negative		Aeromonas spp		Aeromonas spp				5	Pool_2	Library_90
TN453	Negative		Aeromonas spp		Aeromonas spp
TN457	Negative		Aeromonas spp		Aeromonas spp				15	Pool_2	Library_91
TN460	Negative		Aeromonas spp		Aeromonas spp
TN461	Negative		Aeromonas spp		Aeromonas spp				9	Pool_2	Library_93
TN465	Negative		Aeromonas spp		Aeromonas spp				143	Pool_2	Library_94
TN466	Negative		Aeromonas spp		Aeromonas spp				21	Pool_2	Library_95
TN467	Negative		Aeromonas spp		Aeromonas spp				690	Pool_2	Library_96	NF	~154	~436		344	~191	~490		~2	~3	~4	CGTGAGGGTCTGATTGCCGTTATCTCCGTCAAGGTGCCGGATCCCAAGTTCTCCTCCCAGACCAAAGACAAGCTGGTCTCTTCCGAAGTGAAGACCGCCGTTGAACAGGCGATGGGTGAGAAGCTGGCCGACTTCCTGCTGGAAAACCCGGGCGATGCCAAGATCGTGGTCAACAAGATCATCGATGCGGCCCGTGCCCGTGAAGCGGCCCGCAAAGCCCGCGAACTGACCCGCCGCAAAGGCGCGCTGGATATCGCCGGTCTGCCCGGCAAGCTGGCTCCGAACTCTACATAGTGGAAGGGGACTCTGCTGGCGGTTCCGCCAAGCAGGGTCGCAACCGTAAGAACCAGGCCATCCTGCCGCTCAAGGGTAAAATCCTGAACGTGGAGAAGGCCCGTT…	CTGCAAGCACTGTCCCAGCCGTGCGCCGACAGTAATGCCATCGCTCAGGTGGGCACCATCTCCGCCAACTCCGACGAGAAAGTGGGCAAGCTGATTGCTGAAGCCATGGACAAAGTGGGTCGCGATGGCGTCATCACCGTTGAAGATGGTCAGGGTCTGGAAGATGAGCTGGCAGTTGTTGAAGGTATGCAGTTCGACCGCGGCTACCTGTCCCCCTACTTCATCAACAAGCAAGAGACCGGTTCCGTTGAGCTGGACGACCCGTTCATCCTGCTGGTTGACAAGAAAGTCTCCAACATCCGCGAAATGCTGCCGGTGCTGGAAGGCGTTGCCAAAGCTGGCAAGCCGCTGCTGATTGTTGCTGAAGACGTGGAAGGCGAAGCCCTAGCGACTCTGGTG…		GCCGATATCTGGGTTCGTTATCAGCGAATGCGCGGTCATCAGGTGCACTTCATCTGTGCCGATGATGCCCACGGCACCCCGATCATGCTCAAGGCACAGCAGATGGGGATCACCCCGGAAGAGATGATTGCCGCTGTCTCCAAGGAGCACCAGGCCGATTTCGCCGGGTTCAACATCAGCTTTGACAACTATCACTCCACCCACAGCGACGAAAACCGTGAGCTGGCGGAGTTGATCTACGGCCGCCTGAAAAATGGTGGCTTTATCAAGAGCCGCACCATCTCCCAGCTGTTCGATCCGGAAAAATCCATGTTCCTGCCGGACCGTTTCGTCAAGGGAACCTGCCCCAAGTGCAAGTCTCCGGAGCAGTATGGCGACAACTGTGACAGCTGCGGCGCC…	GGCGCATCCCGCTACATCGCCGACAGCTTCCGACCCTGCTTTGCCCTCGAGTGCGAGGCGATCAAGCGGGTGCGCGATGTGATGGGGCTGACCAACGTCGAGGTGATGATCCCCTTCGTGCGTACCGTGGGCGAGGCGGAGCAGGTGATCGACATCCTGGCCGAGAACGGTCTGCGCCGCGGCGAGCGGGGATGATGTGCGAGATCCCGAGCAACGCCCTCTTGGCGGACAAGTTCCTCGAGCACGTGGACGGCTTCTCCATCGGCTCCAATGACATGACCCAGCTCACCCTTGGGTTGGATCGGGATTCCGGGCTAATCGCCCATCTGTTCGACGAGCGTAACGAGGCGGTCAAGGCGCTGCTGGCGATGGCGATCGGCAAGTACGTGGGGATCTGCG…	CAGTTCGGCAAAGGCTCTATCATGCGTCTGGGCGACAGCAAGACCATGGATATCGAAGCCATCTCCACCGGCTCCCTCTCTCTGGACGTGGCGCTGGGGATCGGTGGTCTGCCGTGCGGTCGTATCGTCGAGATCTACGGCCCGGAATCTTCCGGTAAAACCACGCTGACCCTGCAGGTGATCGCCGAAGCCCAGAAGAAGGGCAAGACCTGTGCCTTCGTCGATGCGGAGCACGCACTGGATCCCATCTATGCCGCCAAGCTGGGCGTCAACGTCGACGACCTGCTTATCTCCCAGCCGGATACAGGTGAACAGGCGCTGGAGATCTGCGACATGCTGGTGCGCTCCAATGCCGTTGACGTCATCATCGTCGACTCCGTGGCGGCCCTGACTCCGAAA…		CAAGAAGGCGTACAAGCGCCTGGCCATGAAGTATCACCCGGATCGTAATCAGGGTGATGCCGCATCCGAAGAGAAGTTCAAAGAGGTCAAGGAAGCCTACGAGGTCCTGACCGATGCCAACCTGCGTGCCCGTTACGACCAGTACGGCCATGCCGGTGTCGACCCGAGCCAGGGTGGCGGTGGCCACGGTGGCTTTGGCGGCGGTGCCGACTTCGCCGACATGTTTGGTGACGTGCCGTGGTGGTGCCCGTCGTGGCCCGGCTCGTGGCTCCGACCTGCGTTACACCATGGAGCTGACGCTGGAAGAGGCGGTACGCGGGGTCTCCAAGGAGATCAAGGTGCCGACCCTGGTTCACTGCGAAGTCTGTAACGGCTCCGGTGCCCACACCGGCAGCAGTG…	GCCCTGGAGCAGGGACGGCTGCATCACGCCTATCTGCTGAGCGGTACCCGCGGGGTCGGCAAGACCACCATCGCCCGTATTCTGGCCAAGAGCCTCAACTGCGAGCAGGGGATCAGCAGCCACCCGTGCGGCGTCTGTGATACCTGCCGCGAGATCGATCAGGGCAACTTTGTCGACCTGCTGGAGATTGACGCGGCGTCGCGAACCAAGGTGGAAGATACCCGCGAGCTGCTCGACAACGTGCAGTACCGTCCGGCCCGCGGCCGCTTCAAGGTCTACCTCATCGATGAAGTGCACATGTTGTCGCGCCACAGCTTCAACGCGCTGCTGAAAACCCTGGAAGAGCCGCCCCCCTATGTGAAGTTTCTGCTGGCCACCACGGATCCGCAGAAGTTGCCC…	GATCATGGCTCAGATTGAACGCTGGCGGCAGGCCTAACACATGCAAGTCGAGCGGCAGCGGGAAAGTAGCTTGCTACTTTTGCCGGCGAGCGGCGGACGGGTGAGTAATGCCTGGGGATCTGCCCAGTCGAGGGGGATAACTACTGGAAACGGTAGCTAATACCGCATACGCCCTACGGGGGAAAGCAGGGGACCTTCGGGCCTTGCGCGATTGGATGAACCCAGGTGGGATTAGCTAGTTGGTGAGGTAATGGCTCACCAAGGCGACGATCCCTAGCTGGTCTGAGAGGATGATCAGCCACACTGGAACTGAGACACGGTCCAGACTCCTACGGGAGGCAGCAGTGGGGAATATTGCACAATGGGGGAAACCCTGATGCAGCCATGCCGCGTGTGTGA…
TN471	Negative		Aeromonas spp		Aeromonas spp
TN473	Negative		Aeromonas spp		Aeromonas spp				1172	Pool_3	Library_102	NF	~223	1	1	1	~199	~270	~1	~2	~3	~4	GTGCGTGAAGGTTTGATTGCCGTTATCTCCGTCAAGGTGCCGGATCCCAAGTTCTCCTCCCAGACCAAAGACAAGCTGGTCTCTTCCGAAGTGAAGACCGCAGTTGAGCAGGCGATGGGTGAGAAGTTGGCGGACTTCCTGCTGGAAAACCCGGGCGATGCCAAGATCGTGGTCAACAAGATCATCGATGCGGCCCGTGCCCGTGAAGCGGCCCGCAAAGCCCGCGAACTGACCCGCCGCAAAGGTGCGCTGGATATCGCCGGTCTGCCCGGCAAGCTGGCTGACTGTCAGGAAAAAGACCCGGCTCTCTCCGAACTCTACATAGTGGAAGGGGACTCTGCTGGCGGTTCCGCCAAGCAGGGTCGCAACCGTAAGAACCAGGCCATCCTGCCGCTCAAG…	GACAAGGCCGTAGTGGCCGCCGTTGCCGAGCTGCAAGCGCTGTCCCAGCCGTGTGCTGACAACAATGCCATCGCTCAGGTCGGCACCATCTCCGCCAACTCCGACGAGAAAGTGGGCAAGCTGATTGCCGAAGCCATGGACAAAGTCGGTCGTGACGGCGTCATCACCGTTGAAGACGGTCAGGGTCTGGACGACGAGCTGGCCGTGGTAGAAGGCATGCAGTTCGATCGTGGCTACCTCTCCCCGTACTTCGTCAACAAGCCGGAAACCGGTGCCGTTGAGCTGGACGATCCCTTCATCCTGCTGGTCGACAAGAAAGTCTCCAACATCCGTGAAATGCTGCCGGTGCTGGAAGGCGTAGCCAAAGCAGGCAAGCCGCTGATCATCGTGGCCGAAGAC…	TTCCTGCACATGATGTTTGGCGTGCCGACCGAAGAGTACAAGGTCAACCCCATCGTCGAACGCGCCATGGATCGCATCTTCACTCTGCATGCGGACCACGAGCAGAACGCGTCAACCTCCACCGTGCGTCTGGCCGGCTCCTCCGGCGCCAACCCGTTTGCCTGTATCGCCGCGGGGATCGCCTCCCTGTGGGGACCGGCCCACGGCGGTGCCAACGAAGCCTGCCTCAAGATGCTCGAGGAGATCGGCTCCGTTGACCGCATTCCCGAATACATCGCCAAGGCCAAGGACAAGAACGATCCGTTCCGTCTGATGGGCTTCGGCCACCGGGTCTACAAGAACCACGACCCCCGTGCCACCGTGATGCGCGAAACCTGTCACGAGGTACTGACCGAGCTG…	GCCGATATCTGGGTTCGTTATCAGCGAATGCGCGGTCACCAGGTGCACTTTGTCTGTGCCGACGATGCCCACGGCACCCCGATCATGCTCAAGGCCCAACAGCTGGGGATCACCCCGGAAGAGATGATCGCGGCCGTCTCCAAGGAGCACCAGGCCGACTTCGCCGGCTTCAACATCAGTTTTGACAACTATCACTCCACTCACAGCGACGAGAACCGCGAGCTGGCGGAGCTGATCTACGGCCGTCTGCAGGCCGGCGGCAAGATCAAGAGCCGCACCATCTCCCAGCTGTTCGATCCGGAAAAGTCCATGTTCCTGCCGGATCGCTTCGTCAAGGGTACCTGCCCCAAGTGCAAGTCCCCGGAGCAGTATGGCGACAACTGTGACAGCTGCGGCGCC…	CGTGGCGCGTCGCGCTACATCGCCGACAGCTTCCGCCCCTGTTTTGCCCTCGAGTGCGAGGCGATCAAGCGGGTTCGCGATGTGATGGGGCTGACCAACGTCGAGGTGATGATCCCCTTCGTGCGCACCGTGAGCGAGGCGGAGCAGGTGATCGACATCCTGGCAGAGAACGGTCTGCGCCGTGGCGAGCGGGGGCTCAAGGTGATCATGATGTGCGACAACGCCCTGCTGGCAGACAAGTTCCTCGAGCACGTGGACGGCTTCTCCATCGGCTCCAACGACATGACCCAGCTCACCCTTGGGCTGGATCGGGATTCGCCCACCTGTTCGACGAGCGCAACGAGGCGGTCAAGGCGCTGCTGGCGATGGCCATCCAGGCCGCCCGCAAGGCGGGCAAGT…	CAGTTCGGCAAAGGTTCCATCATGCGTCTGGGCGACAGCAAGACCATGGATATCGAAGCCATCTCTACCGGTTCCCTCTCGCTGGACGTGGCGCTGGGGATCGGCGGTCTGCCGTGTGGCCGTATCGTCGAAATCTACGGCCCGGAATCTTCCGGTAAAACTACCCTCACCCTGCAGGTGATCGCCGAAGCCCAGAAGAAGGGCAAGACCTGTGCCTTCGTCGATGCGGAACAGACCCTATCTATGCTGCCAAGCTGGGCGTCAACGTCGACGACCTGCTGATCTCCCAGCCGGATACCGGTGAGCAGGCGCTGGAGATCTGCGACATGCTGGTGCGCTCCAACGCGGTTGACGTCATCATCGTCGACTCCGTGGCGGCCCTGACGCCGAAAGCGGAAA…	GAAATCGACATCGCCAAGCGGATCGAAGACGGTATCAACCAGGTACAAAGCTCCGTAGCCGAGTACCCTGAAGCAATTACTTATCTGCTTGAGCAATACGACAAATACGAAGCGGAACAGCTGCGTCTGTCCGACATCATTTCCGGCTTCATCGATCCCAACGAGACCGACGACGTCGCACCGACCGCCACTCACATCGGCTCCGAGCTCAGCGAAGAAGATCTGGCTGACGAAGACGAAGACGAAGATGAAGACGAAGACGGTGATGGTGATGACTCCGACGATGATGGTGACGGTGGTCCGGACCCGGAAGTCGCTCGCGAGAAGTTCGGTGATCTGCGCGCCCAGTACGAAGTAACCCGCCTCTCCATTCAGAAGAATGGTCGCGCGCACGAAGAT…	CAAGAAGGCGTACAAGCGCCTGGCCATGAAGTATCACCCGGATCGTAACCAGGGTGATGCCGCATCCGAAGAGAAGTTCAAAGAGGTCAAGGAAGCCTACGAGGTCCTGACCGATGCCAACCTGCGTGCCCGCTATGACCAGTACGGTCACGCTGGCGTGGATCAGAGCCAGGGTGGCGGTGGCCACGGCGGCTTTGGCGGCGGCGCCGATTTCGGCGACATCTTCGGCGACGTGTTTGGCGATATTTTTGGTGGCAGCCGTGGCGGCGGCCGTCGTGGCCCTGCCCGTGGCTCCGACCTGCGTTACACCATGGAGTTGACGCTGGAAGAGGCGGTACGCGGGGTCTCCAAGGAGATCAAGGTGCCGACTCTGGTTCACTGCGAAGTCTGTAACGGCTC…	GCCCTGGAGCAGGGACGGCTGCATCACGCCTATCTGCTGAGCGGTACCCGCGGGGTCGGCAAAACCACCATCGCCCGTATTCTGGCCAAGAGCCTCAACTGCGAGCAGGGGATCAGCAGCCACCCGTGCGGTGTGTGCGACACCTGCCGCGAGATCGATCAGGGCAACTTTGTCGACCTGCTGGAGATTGACGCGGCGTCGCGCACCAAGGTGGAAGATACCCGCGAGCTGCTCGACAACGTGCAGTACCGTCCGGCCCGTGGCCGCTTCAAGGTCTATCTCATCGATGAAGTGCACATGTTGTCGCGCCACAGCTTCAACGCCCTGCTGAAAACCCTGGAAGAGCCGCCCCCCTATGTGAAGTTCCTGCTGGCCACCACGGATCCGCAGAAGCTGCCG…	GATCATGGCTCAGATTGAACGCTGGCGGCAGGCCTAACACATGCAAGTCGAGCGGCAGCGGGAAAGTAGCTTGCTACTTTTGCCGGCGAGCGGCGGACGGGTGAGTAATGCCTGGGGATCTGCCCAGTCGAGGGGGATAACTACTGGAAACGGTAGCTAATACCGCATACGCCCTACGGGGGAAAGCAGGGGACCTTCGGGCCTTGCGCGATTGGATGAACCCAGGTGGGATTAGCTAGTTGGTGAGGTAATGGCTCACCAAGGCGACGATCCCTAGCTGGTCTGAGAGGATGATCAGCCACACTGGAACTGAGACACGGTCCAGACTCCTACGGGAGGCAGCAGTGGGGAATATTGCACAATGGGGGAAACCCTGATGCAGCCATGCCGCGTGTGTGA…
TN479	Negative		Aeromonas spp		Aeromonas spp				1386	Pool_3	Library_103	NF	~223	260	~302	~498	124	~179	~1	~2	~3	~4	GTGCGTGAAGGTTTGATTGCCGTTATCTCCGTCAAGGTGCCGGATCCCAAGTTCTCCTCCCAGACCAAAGACAAGCTGGTCTCTTCCGAAGTGAAGACCGCAGTTGAGCAGGCGATGGGTGAGAAGTTGGCGGACTTCCTGCTGGAAAACCCGGGCGATGCCAAGATCGTGGTCAACAAGATCATCGATGCGGCCCGTGCCCGTGAAGCGGCCCGCAAAGCCCGCGAACTGACCCGCCGCAAAGGTGCGCTGGATATCGCCGGTCTGCCCGGCAAGCTGGCTGACTGTCAGGAAAAAGACCCGGCTCTCTCCGAACTCTACATAGTGGAAGGGGACTCTGCTGGCGGTTCCGCCAAGCAGGGTCGCAACCGTAAGAACCAGGCCATCCTGCCGCTCAAG…	GACAAGGCCGTAGTAGCCGCCGTTGCCGAGCTGCAAGCACTGTCCCAGCCGTGTGCCGACAACAATGCCATCGCTCAGGTCGGCACCATCTCCGCCAACTCCGACGAGAAAGTGGGCAAGCTGATTGCCGAAGCCATGGACAAAGTAGGTCGTGACGGCGTGATCACCGTTGAAGACGGCCAGGGTCTGGACGACGAGCTGGCCGTGGTAGAAGGCATGCAGTTCGACCGTGGCTACCTCTCCCCGTACTTCGTCAACAAGCCGGAAACCGGTGCCGTTGAGCTGGACGATCCCTTCATCCTGCTGGTTGACAAGAAAGTCTCCAACATCCGTGAAATGCTGCCGGTGCTGGAAGGCGTAGCCAAAGCGGGCAAACCGCTGATCATCGTAGCCGAAGAC…	TTCCTGCACATGATGTTTGGCGTGCCGACAGAAGAGTACAAGGTCAACCCCATCGTTGAACGCGCCATGGATCGTATCTTTACCCTCCATGCGGATCACGAGCAGAACGCCTCCACTTCCACCGTTCGTCTGGCTGGATCCTCCGGTGCCAACCCGTTCGCCTGTATCGCCGCGGGGATCGCCTCCCTGTGGGGACCGGCCCACGGTGGTGCCAACGAAGCCTGCCTGCGCATGCTGGAAGAGATCGGCTCGGTGGATCGCATCCCCGAGTACATCGCCAAGGCCAAGGACAAGAATGATCCGTTCCGTCTGATGGGCTTCGGTCACCGCGTCTACAAGAACCACGACCCCCGTGCCACTGTGATGCGCGAAACCTGCCACGAAGTACTGACCGAGCTG…	GCCGATATCTGGGTTCGTTATCAGCGAATGCGCGGTCATCAGGTGCACTTTGATGCCCACGGCACCCCGATCATGCTCAAGGCCCAGCAGCTGGGGATCACCCCGGAAGAGATGATCGCGGCCGTCTCCAAGGAGCACCAGGCCGACTTCGCCGGGTTCAACATCAGTTTTGACAACTATCACTCCACCCACAGCGACGAGAACCGCGAGCTGGCGGAGCTTATCTACGGTCGTCTGCAGGCCGGCGGCAAGATCAAGAGCCGCACCATCTCCCAGTTGTTCGATCCGGAAAAATCCATGTTCCTGCCGGATCGTTTCGTCAAGGGTACCTGCCCCAAGTGCAAGTCCCCGGAGCAGTACGGTGACAACTGCGACAGCTGCGGCGCCACCTACAGCCCG…	CCGATGATCGGTTTTCGTGGCGCGTCGCGCTACATCGCCGACAGCTTCCGCCCCTGTTTTGCCCTCGAGTGCGAGGCGATCAAGCGGGTGCGTGATGTGATGGGGCTGACCAACGTCGAGGTGATGATCCCCTTCGTGCGCACCGTGAGCGAGGCGGAGCAGGTGATCGACATCCTGGCAGAGAACGGTCTGCGCCGTGGCGAGCGGGGGCTCAAGGTGATCATGATGTGCGAGATCCCGAGCAATGCCCTGTTGGCAGACAAGTTCCTCGAGCACGTGGACGGCTTCTCCATCGGCTCCAATGACATGACCCAGCTCACCCTTGGGCTGGATCGGGATTCCGGGCTAATCGCACATCTGTTCGACGAGCGTAACGAGGCGGTCAAGGCGCTGCTGGCG…	CAGTTCGGCAAAGGTTCCATCATGCGTCTGGGCGACAGCAAGACCATGGATATCGAAGCCATCTCTACCGGTTCCCTCTCGCTGGACGTGGCGCTGGGGATCGGCGGTCTGCCGTGTGGCCGTATCGTCGAAATCTACGGCCCGGAATCTTCCGGTAAAACTACCCTCACCCTGCAGGTGATCGCCGAAGCCCAGAAGAAGGGCAAGACCTGTGCCTTCGTCGATGCGGAACACGCTCTCGACCCTATCTATGCTGCCAAGCTGGGCGTCAACGTCGACGACCTGCTGATCTCCCAGCCGGATACCGGTGAGCAGGCGCTGGAGATCTGCGACATGCTGGTGCGCTCCAACGCGGTTGACGTCATCATCGTCGACTCCGTGGCGGCCCTGACGCCGAAA…	ATCGACATCGCCAAGCGGATCGAAGACGGTATCAACCAGGTACAAAGCTCCGTAGCCGAGTACCCTGAAGCAATTACTTACCTGCTCGAACAGTACGACAAGTACGAAGCCGAGCAGCTGCGTCTGTCCGATATCATTTCCGGCTTCATCGATCCCAACGCGCCCCGACCGCTACTCACATCGGCTCCGAGCTCAGCGAAGAAGATCTGGCTGACGAAGACGAAGACGAAGATGAAGACGAAGACGGTGATGGCGATGATTCCGACGATGATGGCGACGGTGGTCCGGATCCGGAAGTCGCTCGCGAGAAGTTTGGCGAACTGCGTGCCCAGTATGAAGTGACCCGCCTCTCCATTCAGAAGAATGGTCGCGCGCACGAAGATACCCAGGCCGCCATCG…	GGCGTACAAGCGTCTGGCCATGAAGTATCACCCTGACCGCAACCAGGGCGATGCCGGGGCCGAAGAGAAGTTCAAAGAGGTCAAGGAAGCCTACGAGATCCTGACCGATGCCAATCTGCGTGCCCGCTATGACCAGTACGGCCACGCCGGCGTGGATCAGAGCCAGGGTGGCGGTGGCCACGGCGGCTTTGGCGGCGGCGCCGATTTCGGCGACATCTTCGGTGACGTGTTTGGCGATATTTTTGGTGGCAGCCGTGGCGGTGGCCGTCGTGGCCCGGCCCGTGGCTCCGACCTGCGTTACACCATGGAGCTGACGCTGGAAGAGGCGGTACGCGGGGTCTCCAAGGAGATCAAGGTGCCGACTCTGGTTCACTGTGAAGTCTGTAACGGCTCCGGTGC…	CAATGCCCTGGAGCAGGGACGGCTGCATCACGCCTATCTGCTGAGCGGTACCCGCGGGGTCGGCAAAACCACCATCGCCCGTATTCTGGCCAAGAGCCTCAACTGCGAGCAGGGGATCAGCAGCCACCCATGCGGTGTCTGCGATACCTGCCGCGAGATCGATCAGGGCAACTTTGTCGACCTGCTGGAGATTGACGCGGCGTCGCGAACCAAGGTGGAAGATACCCGCGAGCTGCTCGACAACGTGCAGTACCGTCCGGCCCGCGGCCGCTTCAAGGTCTACCTCATCGATGAAGTGCACATGTTGTCGCGCCACAGCTTCAACGCGTTGCTGAAAACCCTGGAAGAGCCCCCCCCCTATGTGAAGTTTCTGCTGGCTACCACGGATCCGCAGAAGCT…	GATCATGGCTCAGATTGAACGCTGGCGGCAGGCCTAACACATGCAAGTCGAGCGGCAGCGGGAAAGTAGCTTGCTACTTTTGCCGGCGAGCGGCGGACGGGTGAGTAATGCCTGGGGATCTGCCCAGTCGAGGGGGATAACTACTGGAAACGGTAGCTAATACCGCATACGCCCTACGGGGGAAAGCAGGGGACCTTCGGGCCTTGCGCGATTGGATGAACCCAGGTGGGATTAGCTAGTTGGTGAGGTAATGGCTCACCAAGGCGACGATCCCTAGCTGGTCTGAGAGGATGATCAGCCACACTGGAACTGAGACACGGTCCAGACTCCTACGGGAGGCAGCAGTGGGGAATATTGCACAATGGGGGAAACCCTGATGCAGCCATGCCGCGTGTGTGA…
TN484	Negative		Aeromonas spp		ND
TN489	Negative		Aeromonas spp		Aeromonas spp				1133	Pool_3	Library_104	NF	~223	147	~151	~501	~536	~7		~2	~3	~4	GTGCGTGAAGGTTTGATTGCCGTTATCTCCGTCAAGGTGCCGGATCCCAAGTTCTCCTCCCAGACCAAAGACAAGCTGGTCTCTTCCGAAGTGAAGACCGCAGTTGAGCAGGCGATGGGTGAGAAGTTGGCGGACTTCCTGCTGGAAAACCCGGGCGATGCCAAGATCGTGGTCAACAAGATCATCGATGCGGCCCGTGCCCGTGAAGCGGCCCGCAAAGCCCGCGAACTGACCCGCCGCAAAGGTGCGCTGGATATCGCCGGTCTGCCCGGCAAGCTGGCTGACTGTCAGGAAAAAGACCCGGCTCTCTCCGAACTCTACATAGTGGAAGGGGACTCTGCTGGCGGTTCCGCCAAGCAGGGTCGCAACCGTAAGAACCAGGCCATCCTGCCGCTCAAG…	GACAAAGCCGTTGTGGCTGCTGTTGCCGAGTTGCAAGCGCTGTCCCAGCCGTGCGCTGACAGCAATGCCATCGCTCAGGTGGGCACCATCTCCGCCAACTCCGATGAGAAAGTGGGCAAGCTGATTGCTGAAGCCATGGACAAAGTGGGTCGCGATGGCGTCATCACCGTTGAAGATGGTCAGGGTCTGGAAGATGAGCTGGCAGTTGTTGAAGGTATGCAGTTCGACCGCGGCTACCTGTCCCCCTACTTCGTCAATAAGCAAGAGACCGGTTCCGTTGAACTGGACGACCCGTTCATCCTGCTGGTTGACAAGAAAGTCTCCAACATCCGCGAAATGCTGCCGGTGCTGGAAGGCGTTGCCAAAGCTGGCAAGCCGCTGCTGATTGTTGCCGAAGAC…	TTCCTGCACATGATGTTTGGCGTGCCGACCGAAGAGTACAAGGTCAACCCCATCGTTGAACGCGCCATGGATCGTATCTTTACCCTCCATGCGGATCACGAGCAGAACGCCTCCACCTCCACCGTTCGTCTGGCTGGATCCTCCGGTGCCAACCCGTTCGCCTGTATCGCCGCGGGGATCGCCTCCCTGTGGGGACCGGCCCACGGTGGTGCCAACGAAGCCTGCCTGCGCATGCTGGAAGAGATCGGCTCGGTGGATCGCATCCCCGAGTACATCGCCAAGGCCAAGGACAAGAATGATCCGTTCCGTCTGATGGGCTTCGGTCACCGCGTCTACAAGAACCACGACCCCCGTGCCACCGTGATGCGCGAAACCTGCCACGAAGTACTGACCGAGCTG…	GCCGATATCTGGGTTCGTTATCAGCGAATGCGCGGTCATCAGGTGCACTTTATCTGTGCCGATGATGCCCACGGCACCCCGATCATGCTCAAGGCACAGCAGATGGGGATCACCCCGGAAGAGATGATTGCCGCAGTCTCCAAGGAGCACCAGGCCGACTTCGCCGGGTTCAACATCAGCTTTGACAACTATCACTCCACCCACAGCGACGAGAACCGCGAGCTGGCGGAGCTGATCTACGGCCGTCTGCAGGCCGGCGGCAAGATCAAGAGCCGCACCATCTCCCAGCTGTTCGATCCGGAAAAGTCCATGTTCCTGCCGGATCGCTTCGTCAAGGGTACCTGCCCCAAGTGCAAGTCCCCGGAGCAGTATGGCGACAACTGTGACAGCTGCGGCGCC…	CCGATGATCGGTTTCCGCGGTGCGTCGCGCTACATCGCCGACAGCTTCCGCCCCTGTTTTGCCCTCGAATGCGAGGCGATCAAACGGGTGCGCGATGTGATGGGGCTGACCAACGTCGAGGTGATGATCCCCTTCGTGCGCACCGTGGGCGAGGCGGAGCAGGCGATCGACATCCTCGGTGAGAACGGTCTGCGCCGTGGCGAGCGGGGGCTCAAGGTGATCATGATGTGCGAGATCCCGAGCAACGCCCTGCTGGCAGACAAGTTCCTCGAGCACGTGGACGGCTTCTCCATCGGCTCCAACGACATGACCCAGCTCACCCTTGGACTTGACAGGGACTCGGGCCTTATCGCCCACCTGTTCGACGAGCGCAACGAGGCGGTCAAGGCGCTGCTGGCG…	CAGTTCGGCAAAGGTTCCATCATGCGTCTGGGCGACAGCAAGACCATGGATATCGAAGCCATCTCTACCGGTTCCCTCTCGCTGGACGTGGCGCTGGGGATCGGCGGTCTGCCGTGTGGCCGTATCGTCGAAATCTACGGCCCGGAATCGCCCAGAAGAAGGGCAAGACCTGTGCCTTCGTCGATGCGGAACACGCTCTCGACCCTATCTATGCTGCCAAGCTGGGCGTCAACGTCGACGACCTGCTGATCTCCCAGCCGGATACCGGTGAGCAGGCGCTGGAGATCTGCGACATGCTGGTGCGCTCCAACGCGGTTGACGTCATCATCGTCGACTCCGTGGCGGCCCTGACGCCGAAAGCGGAAATCGAAGGGGAGATGGGTGATTCCCACGTTGGCC…		GAAGGCGTACAAGCGCCTGGCCATGAAGTATCACCCGGACCGTAACCAGGGTGATGCCGCATCCGAAGAGAAGTTCAAAGAGGTCAAGGAAGCCTACGAGGTCCTGACCGATGCCAACCTGCGTGCCCGATACGACCAGTACGGCCATGCCGGTGTTGACCCGAGCCAGGGTGGCGGTGGCCACGGCGGCTTTGGCGGCAATGCCGACTTCGCCGACATGTTTGGTGACGTGCCGTGGTGGTGCCCGTCGTGGCCCGGCCCGTGGCTCCGACCTGCGTTACACCATGGAGCTGACGCTGGAAGAGGCGGTACGCGGGGTCTCCAAGGAGATCAAGGTGCCGACCCTGGTTCACTGCGAAGTCTGTAACGGCTCCGGTGCCCACACCGGCAGCAGTGCCC…	ACCAACGCCCTGGAGCAGGGACGGCTGCATCACGCCTATCTGCTGAGCGGTACCCGCGGGGTCGGCAAAACCACCATCGCCCGTATTCTGGCCAAGAGCCTCAACTGCGAGCAGGGGATCAGCAGCCACCCATGCGGTGTCTGCGATACCTGCCGCGAGATCGATCAGGGCAACTTTGTCGACCTGCTGGAGATTGACGCGGCGTCGCGAACCAAGGTGGAAGATACCCGCGAGCTGCTCGACAACGTGCAGTACCGTCCGGCCCGCGGCCGCTTCAAGGTCTACCTCATCGATGAAGTGCACATGTTGTCGCGCCACAGCTTCAACGCGTTGCTGAAAACCCTGGAAGAGCCCCCCCCCTATGTGAAGTTTCTGCTGGCTACCACGGATCCGCAGAAG…	GATCATGGCTCAGATTGAACGCTGGCGGCAGGCCTAACACATGCAAGTCGAGCGGCAGCGGGAAAGTAGCTTGCTACTTTTGCCGGCGAGCGGCGGACGGGTGAGTAATGCCTGGGGATCTGCCCAGTCGAGGGGGATAACTACTGGAAACGGTAGCTAATACCGCATACGCCCTACGGGGGAAAGCAGGGGACCTTCGGGCCTTGCGCGATTGGATGAACCCAGGTGGGATTAGCTAGTTGGTGAGGTAATGGCTCACCAAGGCGACGATCCCTAGCTGGTCTGAGAGGATGATCAGCCACACTGGAACTGAGACACGGTCCAGACTCCTACGGGAGGCAGCAGTGGGGAATATTGCACAATGGGGGAAACCCTGATGCAGCCATGCCGCGTGTGTGA…
TN491	Negative		Aeromonas spp		Aeromonas spp
TN185	Negative		Aeromonas spp		Aeromonas spp
TN190	Positive		A. hydrophila (type A)		Aeromonas dhakensis
TN191	Positive		A. hydrophila (type A)		Aeromonas dhakensis				1104	Pool_2	Library_51	656	415	164	160	267	457	160	~1	~2	~3	~4	GTGCGTGAAGGTCTGATTGCCGTTATCTCCGTCAAGGTGCCTGACCCTAAGTTCTCCTCCCAGACCAAGGACAAGCTGGTCTCTTCCGAAGTGAAGACCGCAGTCGAACAGGCGATGGGCGAGAAGCTGGCCGACTTCCTGCTGGAAAACCCGGGCGATGCCAAGATCGTGGTCAACAAGATCATCGATGCGGCCCGTGCCCGTGAAGCGGCCCGCAAGGCTCGCGAACTGACCCGCCGCAAAGGCGCGCTGGATATTGCCGGTCTGCCCGGCAAGCTGGCCGACTGTCAGGAAAAAGACCCGGCGCTCTCCGAACTCTACATAGTGGAAGGGGACTCTGCTGGCGGTTCCGCCAAGCAGGGTCGCAACCGGAAGAACCAGGCCATCCTGCCGCTCAAG…	GACAAGGCCGTGGTAGCCGCCGTTGCCGAGCTGCAAGCGCTGTCTCAGCCCTGCGCAGACAACAACGCCATCGCTCAGGTAGGCACCATCTCCGCCAACTCCGACGAGAAAGTCGGCAAGCTGATTGCCGAAGCCATGGACAAAGTGGGCCGTGACGGCGTCATCACTGTAGAAGACGGTCAGGGTCTGGAAGACGAGCTGGCTGTGGTTGAAGGTATGCAGTTCGACCGTGGCTACCTCTCCCCGTACTTCGTCAACAAGCCGGAAACCGGTGCCGTCGAGCTGGACGACCCCTTCATCCTGCTGGTCGACAAGAAAATCTCCAACATCCGCGAAATGCTGCCGGTGCTGGAGGGCGTGGCCAAGGCTGGCAAGCCGCTGATCATCGTCGCCGAAGAC…	TTCCTGCACATGATGTTTGGCGTGCCGACCGAAGAGTACAAGGTCAACCCCATCGTCGAACGCGCCATGGACCGCATCTTCACCCTGCATGCGGATCACGAGCAGAACGCCTCCACCTCCACCGTGCGTCTGGCCGGCTCGTCCGGTGCCAACCCGTTCGCCTGTATCGCCGCGGGGATCGCCTCCCTGTGGGGACCGGCCCACGGCGGTGCCAACGAAGCCTGCCTCAAGATGCTCGAGGAGATCGGCTCCGTGGATCGCATCCCCGAGTACATCGCCAAGGCCAAGGACAAGAACGATCCGTTCCGTCTGATGGGCTTCGGTCACCGGGTCTACAAGAACCACGACCCCCGTGCCACCGTGATGCGCGAAACCTGTCACGAGGTACTGACCGAGCTG…	GCCGATATCTGGGTTCGTTATCAGCGAATGCGCGGTCACCAGGTGCACTTTGTCTGTGCCGACGATGCCCATGGCACCCCGATCATGCTCAAGGCCCAACAGCTGGGGATCACCCCGGAAGAGATGATCGCGGCAGTCTCCCAGGAGCACCAGGCCGACTTCGCCGGGTTCAACATCAGTTTTGACAACTATCACTCCACCCACAGCGACGAGAACCGTGAGCTGGCCGGGCTTATCTACGGCCGTCTGCAGGCCGGCGGCAAGATCAAAAGCCGCACCATCTCCCAGCTGTTCGATCCGGAAAAATCCATGTTCCTGCCGGATCGTTTCGTCAAGGGCACCTGCCCCAAGTGCAAGTCCCCGGAGCAGTATGGCGACAACTGCGACAGCTGCGGCGCT…	CCGATGATCGGTTTCCGCGGTGCGTCGCGCTACATCGCCGACAGCTTCCGCCCCTGTTTTGCCCTCGAATGCGAGGCGATCAAACGGGTGCGCGATGTGATGGGGCTGACCAACGTCGAGGTGATGATCCCCTTCGTGCGCACCGTGGGCGAGGCGGAGCAGGTGATCGACATCCTCGGTGAGAACGGTCTGCGCCGTGGCGAGCGGGGGCTCAAGGTGATCATGATGTGCGAGATCCCGAGCAACGCCCTGCTGGCAGACAAGTTCCTCGAGCACGTGGACGGCTTCTCCATCGGCTCCAACGACATGACCCAGCTCACCCTTGGACTTGACAGGGACTCGGGCCTTATCGCCCACCTGTTCGACGAGCGCAACGAGGCGGTCAAGGCGCTGCTGGCG…	CAGTTCGGCAAAGGTTCCATCATGCGTCTGGGCGACAGCAAGACCATGGATATCGAAGCCATCTCCACCGGCTCCCTCTCTCTGGACGTTGCGCTGGGGATCGGTGGTCTGCCGTGCGGTCGTATCGTCGAGATCTACGGCCCGGAATCTTCCGGTAAAACCACGCTGACCCTGCAGGTGATCGCCGAAGCCCAGAAGAAGGGCAAGACCTGTGCCTTCGTCGATGCGGAGCACGCACTCGACCCCATCTATGCTGCCAAGCTGGGCGTTAACGTCGACGACTTGCTCATCTCTCAGCCGGATACCGGTGAACAGGCGCTGGAGATCTGCGACATGCTGGTACGCTCCAACGCCGTTGACGTCATCATCGTCGACTCCGTGGCGGCCCTGACCCCGAAA…	ATCGCCAAGCGGATCGAAGACGGTATCAACCAGGTACAAAGCTCCGTCGCCGAGTACCCGGAAGCGATTACCTATCTGCTTGAACAATATGACAAGTATGAAGCCGAACAGCTGCGCCTGTCCGACATCATCTCCGGCTTCATCGATCCCAACGAGACCGACGACGTCGCACCGACCGCCACTCACATCGGCTCCGAGCTCAGCGAGGAAGATCTGGCTGACGAGGATGAAGATGAAGACGAAGACGAAGATGGTGATGGTGATGACTCCGACGATGATGGCGACGGTGGTCCGGATCCGGAAGTTGCTCGCGAGAAGTTCGGTGAGCTGCGCGCCCAGTACGAGGTAACCCGCCTCTCCATTCAGCAGAATGGCCGCGCGCACGAAGATACCCAGAAT…	AAGAAGGCGTACAAGCGTCTGGCCATGAAGTATCACCCTGACCGCAACCAGGGCGATGCCGGGGCCGAAGAGAAGTTCAAAGAGGTCAAGGAAGCCTACGAGATCCTGACCGATGCCAATCTGCGTGCCCGCTATGACCAGTACGGTCACGCCGGGGTGGATCAGAGCCAGGGTGGCGGTGGCCACGGCGGCTTTGGCGGCGGCGCCGATTTCGGCGACATCTTCGGCGACGTGTTTGGCGATATTTTTGGTGGCAGCCGTGGCGGCGGCCGTCGTGGCCCGGCCCGTGGCTCCGATCTGCGCTACACCATGGAGCTGACGCTGGAAGAGGCGGTACGCGGGGTCTCCAAGGAGATCAAGGTGCCGACCCTGGTCCACTGTGAAGTCTGTAACGGCTCC…	CCCTGGAGCAGGGACGGCTGCATCACGCCTATCTGCTGAGCGGTACTCGCGGAGTCGGCAAGACCACCATCGCGCGCATCCTGGCCAAGAGTCTCAACTGCGAGCAGGGGATCAGCAGTCATCCGTGCGGCGTGTGCGACACCTGCCGCGAGATCGATCAGGGCAACTTCGTCGATCTGCTGGAGATAGACGCGGCGTCGCGCACCAAGGTGGAAGATACCCGCGAGCTGCTCGACAACGTCCAGTACCGACCGGCCCGTGGCCGTTTCAAGGTCTATCTCATCGACGAAGTGCACATGTTGTCGCGCCACAGCTTCAACGCGCTGCTGAAAACCCTGGAAGAGCCGCCCCCCTATGTGAAGTTCCTGCTGGCCACCACGGATCCACAGAAGCTGCCCA…	GATCATGGCTCAGATTGAACGCTGGCGGCAGGCCTAACACATGCAAGTCGAGCGGCAGCGGGAAAGTAGCTTGCTACTTTTGCCGGCGAGCGGCGGACGGGTGAGTAATGCCTGGGAAATTGCCCAGTCGAGGGGGATAACAGTTGGAAACGACTGCTAATACCGCATACGCCCTACGGGGGAAAGCAGGGGACCTTCGGGCCTTGCGCGATTGGATATGCCCAGGTGGGATTAGCTAGTTGGTGAGGTAATGGCTCACCAAGGCGACGATCCCTAGCTGGTCTGAGAGGATGATCAGCCACACTGGAACTGAGACACGGTCCAGACTCCTACGGGAGGCAGCAGTGGGGAATATTGCACAATGGGGGAAACCCTGATGCAGCCATGCCGCGTGTGTGA…
TN194	Positive		A. hydrophila (type A)		Aeromonas dhakensis
TN195	Positive		A. hydrophila (type A)		Aeromonas dhakensis
TN196	Positive		A. hydrophila (type A)		Aeromonas dhakensis
TN198	Positive		A. hydrophila (type A)		Aeromonas dhakensis				899	Pool_2	Library_52	656	415	164	160	267	457	160	~1	~2	~3	~4	GTGCGTGAAGGTCTGATTGCCGTTATCTCCGTCAAGGTGCCTGACCCTAAGTTCTCCTCCCAGACCAAGGACAAGCTGGTCTCTTCCGAAGTGAAGACCGCAGTCGAACAGGCGATGGGCGAGAAGCTGGCCGACTTCCTGCTGGAAAACCCGGGCGATGCCAAGATCGTGGTCAACAAGATCATCGATGCGGCCCGTGCCCGTGAAGCGGCCCGCAAGGCTCGCGAACTGACCCGCCGCAAAGGCGCGCTGGATATTGCCGGTCTGCCCGGCAAGCTGGCCGACTGTCAGGAAAAAGACCCGGCGCTCTCCGAACTCTACATAGTGGAAGGGGACTCTGCTGGCGGTTCCGCCAAGCAGGGTCGCAACCGGAAGAACCAGGCCATCCTGCCGCTCAAG…	GACAAGGCCGTGGTAGCCGCCGTTGCCGAGCTGCAAGCGCTGTCTCAGCCCTGCGCAGACAACAACGCCATCGCTCAGGTAGGCACCATCTCCGCCAACTCCGACGAGAAAGTCGGCAAGCTGATTGCCGAAGCCATGGACAAAGTGGGCCGTGACGGCGTCATCACTGTAGAAGACGGTCAGGGTCTGGAAGACGAGCTGGCTGTGGTTGAAGGTATGCAGTTCGACCGTGGCTACCTCTCCCCGTACTTCGTCAACAAGCCGGAAACCGGTGCCGTCGAGCTGGACGACCCCTTCATCCTGCTGGTCGACAAGAAAATCTCCAACATCCGCGAAATGCTGCCGGTGCTGGAGGGCGTGGCCAAGGCTGGCAAGCCGCTGATCATCGTCGCCGAAGAC…	TTCCTGCACATGATGTTTGGCGTGCCGACCGAAGAGTACAAGGTCAACCCCATCGTCGAACGCGCCATGGACCGCATCTTCACCCTGCATGCGGATCACGAGCAGAACGCCTCCACCTCCACCGTGCGTCTGGCCGGCTCGTCCGGTGCCAACCCGTTCGCCTGTATCGCCGCGGGGATCGCCTCCCTGTGGGGACCGGCCCACGGCGGTGCCAACGAAGCCTGCCTCAAGATGCTCGAGGAGATCGGCTCCGTGGATCGCATCCCCGAGTACATCGCCAAGGCCAAGGACAAGAACGATCCGTTCCGTCTGATGGGCTTCGGTCACCGGGTCTACAAGAACCACGACCCCCGTGCCACCGTGATGCGCGAAACCTGTCACGAGGTACTGACCGAGCTG…	GCCGATATCTGGGTTCGTTATCAGCGAATGCGCGGTCACCAGGTGCACTTTGTCTGTGCCGACGATGCCCATGGCACCCCGATCATGCTCAAGGCCCAACAGCTGGGGATCACCCCGGAAGAGATGATCGCGGCAGTCTCCCAGGAGCACCAGGCCGACTTCGCCGGGTTCAACATCAGTTTTGACAACTATCACTCCACCCACAGCGACGAGAACCGTGAGCTGGCCGGGCTTATCTACGGCCGTCTGCAGGCCGGCGGCAAGATCAAAAGCCGCACCATCTCCCAGCTGTTCGATCCGGAAAAATCCATGTTCCTGCCGGATCGTTTCGTCAAGGGCACCTGCCCCAAGTGCAAGTCCCCGGAGCAGTATGGCGACAACTGCGACAGCTGCGGCGCT…	CCGATGATCGGTTTCCGCGGTGCGTCGCGCTACATCGCCGACAGCTTCCGCCCCTGTTTTGCCCTCGAATGCGAGGCGATCAAACGGGTGCGCGATGTGATGGGGCTGACCAACGTCGAGGTGATGATCCCCTTCGTGCGCACCGTGGGCGAGGCGGAGCAGGTGATCGACATCCTCGGTGAGAACGGTCTGCGCCGTGGCGAGCGGGGGCTCAAGGTGATCATGATGTGCGAGATCCCGAGCAACGCCCTGCTGGCAGACAAGTTCCTCGAGCACGTGGACGGCTTCTCCATCGGCTCCAACGACATGACCCAGCTCACCCTTGGACTTGACAGGGACTCGGGCCTTATCGCCCACCTGTTCGACGAGCGCAACGAGGCGGTCAAGGCGCTGCTGGCG…	CAGTTCGGCAAAGGTTCCATCATGCGTCTGGGCGACAGCAAGACCATGGATATCGAAGCCATCTCCACCGGCTCCCTCTCTCTGGACGTTGCGCTGGGGATCGGTGGTCTGCCGTGCGGTCGTATCGTCGAGATCTACGGCCCGGAATCTTCCGGTAAAACCACGCTGACCCTGCAGGTGATCGCCGAAGCCCAGAAGAAGGGCAAGACCTGTGCCTTCGTCGATGCGGAGCACGCACTCGACCCCATCTATGCTGCCAAGCTGGGCGTTAACGTCGACGACTTGCTCATCTCTCAGCCGGATACCGGTGAACAGGCGCTGGAGATCTGCGACATGCTGGTACGCTCCAACGCCGTTGACGTCATCATCGTCGACTCCGTGGCGGCCCTGACCCCGAAA…	GGTATCAACCAGGTACAAAGCTCCGTCGCCGAGTACCCGGAAGCGATTACCTATCTGCTTGAACAATATGACAAGTATGAAGCCGAACAGCTGCGCCTGTCCGACATCATCTCCGGCTTCATCGATCCCAACGAGACCGACGACGTCGCACCGACCGCCACTCACATCGGCTCCGAGCTCAGCGAGGAAGATCTGGCTGACGAGGATGAAGATGAAGACGAAGACGAAGATGGTGATGGTGATGACTCCGACGATGATGGCGACGGTGGTCCGGATCCGGAAGTTGCTCGCGAGAAGTTCGGTGAGCTGCGCGCCCAGTACGAGGTAACCCGCCTCTCCATTCAGCAGAATGGCCGCGCGCACGAAGATACCCAGAATGCCATCGCCCAGCTGGCCGAC…	CAAGAAGGCGTACAAGCGTCTGGCCATGAAGTATCACCCTGACCGCAACCAGGGCGATGCCGGGGCCGAAGAGAAGTTCAAAGAGGTCAAGGAAGCCTACGAGATCCTGACCGATGCCAATCTGCGTGCCCGCTATGACCAGTACGGTCACGCCGGGGTGGATCAGAGCCAGGGTGGCGGTGGCCACGGCGGCTTTGGCGGCGGCGCCGATTTCGGCGACATCTTCGGCGACGTGTTTGGCGATATTTTTGGTGGCAGCCGTGGCGGCGGCCGTCGTGGCCCGGCCCGTGGCTCCGATCTGCGCTACACCATGGAGCTGACGCTGGAAGAGGCGGTACGCGGGGTCTCCAAGGAGATCAAGGTGCCGACCCTGGTCCACTGTGAAGTCTGTAACGGCTC…	CCCTGGAGCAGGGACGGCTGCATCACGCCTATCTGCTGAGCGGTACTCGCGGAGTCGGCAAGACCACCATCGCGCGCATCCTGGCCAAGAGTCTCAACTGCGAGCAGGGGATCAGCAGTCATCCGTGCGGCGTGTGCGACACCTGCCGCGAGATCGATCAGGGCAACTTCGTCGATCTGCTGGAGATAGACGCGGCGTCGCGCACCAAGGTGGAAGATACCCGCGAGCTGCTCGACAACGTCCAGTACCGACCGGCCCGTGGCCGTTTCAAGGTCTATCTCATCGACGAAGTGCACATGTTGTCGCGCCACAGCTTCAACGCGCTGCTGAAAACCCTGGAAGAGCCGCCCCCCTATGTGAAGTTCCTGCTGGCCACCACGGATCCACAGAAGCTGCCCA…	GATCATGGCTCAGATTGAACGCTGGCGGCAGGCCTAACACATGCAAGTCGAGCGGCAGCGGGAAAGTAGCTTGCTACTTTTGCCGGCGAGCGGCGGACGGGTGAGTAATGCCTGGGAAATTGCCCAGTCGAGGGGGATAACAGTTGGAAACGACTGCTAATACCGCATACGCCCTACGGGGGAAAGCAGGGGACCTTCGGGCCTTGCGCGATTGGATATGCCCAGGTGGGATTAGCTAGTTGGTGAGGTAATGGCTCACCAAGGCGACGATCCCTAGCTGGTCTGAGAGGATGATCAGCCACACTGGAACTGAGACACGGTCCAGACTCCTACGGGAGGCAGCAGTGGGGAATATTGCACAATGGGGGAAACCCTGATGCAGCCATGCCGCGTGTGTGA…
TN203	Negative		Aeromonas spp		Aeromonas spp				1	Pool_2	Library_53
TN204	Negative		Aeromonas spp		Aeromonas spp				0	Pool_2	Library_54
TN205	Negative		Aeromonas spp		Aeromonas spp
TN206	Negative		Aeromonas spp		Aeromonas spp
TN211	Negative		Aeromonas spp		Aeromonas spp
TN216	Negative		Aeromonas spp		Aeromonas spp
TN217	Negative		Aeromonas spp		Aeromonas spp
TN220	Negative		Aeromonas spp		Aeromonas spp
TN221	Positive		A. hydrophila (type A)		Aeromonas dhakensis
TN222	Negative		Aeromonas spp		Aeromonas spp				1	Pool_2	Library_55
TN223	Negative		Aeromonas spp		Aeromonas spp
TN224	Negative		Aeromonas spp		Aeromonas spp
TN225	Positive		A. hydrophila (type A)		Aeromonas dhakensis
TN227	Negative		Aeromonas spp		Aeromonas spp				562	Pool_2	Library_56	NF	~433			~387	~182	~165		~2	~3	~4	GTGCGTGAAGGTCTGATTGCCGTTATCTCCGTCAAGGTGCCGGATCCCAAGTTTTCCTCCCAGACCAAGGACAAGCTGGTCTCTTCCGAAGTGAAGACTGCTGTCGAGCAGGCGATGGGTGAGAAGCTGGCCGACTTCCTGCTGGAAAACCCGGGCGATGCCAAGATCGTGGTCAACAAGATCATCGATGCGGCCCGTGCCCGTGAAGCGGCCCGCAAGGCCCGTGAACTGACTCGCCGCAAAGGCGCGCTGGATATCGCCGGTCTGCCCGGCAAGCTGGCTGACTGTCAGGAAAAAGACCCGGCTCTCTCCGAACTCTACATAGTGGAAGGGGACTCTGCTGGCGGTTCCGCCAAGCAGGGTCGCAACCGTAAGAACCAGGCCATCCTGCCGCTCAAG…			GCCGATATCTGGGTTCGTTATCAGCGAATGCGCGGTCATCAGGTGCACTTCATCTGTGCCGATGATGCCCACGGCACCCCGATCATGCTCAAGGCACAGCAGATGGGGATCACCCCGGAAGAGATGATTGCTGCGGTCTCCAAGGAGCACCAGGCTGATTTCGCCGGGTTCAACATCAGCTTTGACAACTATCACTCCACCCACAGCGATGAAAACCGCGAGCTGGCGGAGTTGATCTACGGCCGCCTGTCTCCCAGCTGTTCGATCCGGAAAAATCGATGTTCCTGCCGGACCGTTTCGTCAAGGGTACCTGCCCCAAGTGCAAGTCTCCGGAGCAGTACGGTGACAACTGCGACAGCTGCGGCGCCACCTACAGCCCGACTGAGCTGATCGATCCGA…	ATGATCGGTTTCCGCGGTGCGTCGCGCTACATCGCCGACAGCTTCCGCCCCTGTTTTGCCCTCGAGTGCGAGGCGATCAAGCGGGTGCGCGATGTGATGGGGCTAACCAACGTCGAGGTGATGATCCCCTTCGTGCGCACCGTGGGCGAGGCGGAGCAGGTGATCGACATCCTGGCCGAGAACGGCCTGCGCCGTGGCGAGCGGGGGCTCAAGGTGATCATGATGTGCGAGACGGCTTCTCCATCGGCTCCAACGACATGACCCAACTCACCCTTGGGCTGGACAGGGACTCGGGGCTTATCGCCCACCTGTTCGACGAGCGCAACGAGGCGGTCAAGGCGCTGCTGGCAATGGCCATTGCTGCCGCCCGCAAGGCTGGCAAGTACGTGGGGATCTGCG…	CAGTTCGGCAAAGGCTCCATCATGCGTCTGGGCGACAGCAAGACCATGGATATCGAAGCCATCTCCACCGGCTCCCTCTCTCTGGACGTGGCGCTGGGGATCGGTGGTCTGCCGTGCGGTCGTATCGTCGAGATCTACGGCCCGGAATCCTGCAGGTGATCGCCGAAGCCCAGAAGAAGGGCAAGACCTGTGCCTTCGTCGATGCGGAGCACGCACTGGATCCCATCTATGCTGCCAAGCTCGGCGTCAACGTCGACGACCTGCTCATCTCCCAGCCGGATACCGGTGAACAGGCGCTGGAGATCTGCGACATGCTGGTGCGCTCCAACGCTGTTGACGTCATCATCGTCGACTCCGTTGACTCCGAAAGCGGAAATCGAAGGCGAGATGGGTGACTCC…		CGAGATCAAGAAGGCGTACAAGCGCCTGGCCATGAAGTATCACCCGGATCGTAATCAGGGTGATGCCGCATCCGAAGAGAAGTTCAAAGAGGTCAAGGAAGCCTACGAGGTCCTGACCGATGCCAACCTGCGTGCCCGTTACGACCAGTACGGTCATGCCGGTGTCGACCCGAGCCAGGGGGGCGGTGGCCACGGATCTTTGGCGATGTGTTCGGTGACATCTTCGGTGGCAGCCGTGGTGGTGCCCGTCGTGGCCCGGCCCGTGGCTCCGACCTGCGTTACACCATGGAGCTGACGCTGGAAGAGGCGGTACGCGGGGTCTCCAAGGAGATCAAGGTGCCGACCCTGGTTCACTGTGAAGTCTGTAACGGCTCCGGTGCCCACATCGGCAGCAGTGCC…	GCCCTGGAGCAGGGACGGCTGCATCACGCCTATCTGCTGAGCGGCACCCGCGGCGTCGGCAAAACCACCATCGCCCGTATTCTGGCCAAGAGCCTCAACTGCGAGCAGGGGATCAGCAGCCATCCGTGTGGCGTCTGCGATACCTGCCGCGAGATCGATCAGGGCAACTTTGTCGACCTGCTGGAAATTGACGCGGCGTCGCGTACCAAGGTGGAAGATACCCGCGAGCTGCTCGACAACGTGCAGTACCGACCGGCCCGTGGTCGCTTCAAGGTCTATCTCATCGACGAAGTGCACATGTTGTCGCGTCACAGCTTCAACGCGCTGCTGAAAACTCTGGAAGAGCCGCCCCCCTATGTGAAGTTTCTGCTGGCCACCACGGATCCGCAGAAGCTGCCG…	GATCATGGCTCAGATTGAACGCTGGCGGCAGGCCTAACACATGCAAGTCGAGCGGCAGCGGGAAAGTAGCTTGCTACTTTTGCCGGCGAGCGGCGGACGGGTGAGTAATGCCTGGGGATCTGCCCAGTCGAGGGGGATAACTACTGGAAACGGTAGCTAATACCGCATACGCCCTACGGGGGAAAGCAGGGGACCTTCGGGCCTTGCGCGATTGGATGAACCCAGGTGGGATTAGCTAGTTGGTGAGGTAACGGCTCACCAAGGCGACGATCCCTAGCTGGTCTGAGAGGATGATCAGCCACACTGGAACTGAGACACGGTCCAGACTCCTACGGGAGGCAGCAGTGGGGAATATTGCACAATGGGGGAAACCCTGATGCAGCCATGCCGCGTGTGTGA…
TN229	Positive		A. hydrophila (type A)		Aeromonas dhakensis
TN231	Negative		Aeromonas spp		Aeromonas spp
TN233	Negative		Aeromonas spp		Aeromonas spp				0	Pool_2	Library_57
TN235	Negative		Aeromonas spp		Aeromonas spp				1251	Pool_2	Library_58	NF	~516			~548	~180	~446		~2	~3	~4	CGTGAAGGTCTGATTGCCGTTATCTCCGTCAAGGTGCCGGATCCCAAGTTCTCCTCCCAGACCAAGGACAAGCTGGTCTCTTCCGAAGTGAAGACCGCTGTCGAGCAGGCAATGGGTGAGAAGCTGGCCGACTTCCTGCTGGAAAACCCGGGCGATGCCAAGATCGTGGTCAACAAGATCATCGATGCGGCCCGTGCCCGTGAAGCGGCCCGCAAGGCCCGTGAACTGACCCGCCGCAAAGGCGCGCTGGATATCGCCGGTCTGCCCGGCAAGCTGGCTGACTGTCAGGAAAAAGACCCGGCGCTCTCCGAACTCTACATAGTGGAAGGGGACTCTGCTGGCGGTTCCGCCAAGCAGGGTCGCAACCGTAAAAACCAGGCCATTCTGCCGCTCAAGGGC…			GCCGATATCTGGGTTCGTTATCAGCGAATGCGCGGTCATCAGGTGCACTTCATCTGTGCCGATGATGCCCACGGCACCCCGATCATGCTCAAGGCACAGCAGATGGGGATCACCCCGGAAGAGATGATTGCCGCGGTCTCCAAGGAGCACCAGGCCGATTTCGCCGGGTTCAACATCAGCTTTGACAACTATCACTCCACCCACAGCGACGAAAACCGCGAGCTGGCGGAGTTGATCTACGGCCGCCTGTCTCCCAGCTGTTCGATCCGGAAAAATCGATGTTCCTGCCGGACCGTTTCGTCAAGGGTACCTGCCCCAAGTGCAAGTCTCCGGAGCAGTATGGCGACAACTGTGACAGCTGCGGCGCCACCTACAGCCCGACTGAGCTTATCGATCCGA…	ATGATCGGTTTTCGTGGCGCGTCGCGCTACATCGCCGACAGCTTCCGCCCCTGTTTTGCCCTCGAGTGCGAGGCGATCAAGCGGGTGCGTGATGTCATGGGGCTGACCAACATCGAGGTGATGATCCCCTTCGTGCGCACCGTGAACGAGGCGGAGCAGGTGATCGACATCCTGGCAGAGAACGGTCTGCGCCGTGGCGAGCGGGGGCTATCATGATGTGCGAGATCCCGAGCAACGCCCTCTTGGCAGACAAGTTCCTCGAGCACGTGGACGGCTTCTCCATCGGCTCCAACGACATGACCCATCGCCCACCTGTTCGACGAGCGCAACGAGGCGGTCAAGGCGCTGCTGGCAATGGCCATTGCTGCTGCCCGCAAGGCGGGCAAGTACGTGGGGATC…	CAGTTCGGCAAAGGCTCCATCATGCGTCTGGGCGACAGCAAGACCATGGATATCGAAGCCATCTCCACTGGCTCCCTCTCTCTGGACGTGGCGCTGGGGATCGGTGGTCTGCCGTGCGGTCGTATCGTCGAGATCTACGGCCCGGAATCTTCCGGTAAAACCACGCTGACCCTGCAGGTGATCGCGGAAGCCCAGAAGAAGGGCAAGACCTGTGCCTTCGTCGATGCGGAGCACGCGCTGGATCCCATCTATGCCGCCAAGCTGGGCGTCAACGTCGACGACCTGCTTATCTCCCAGCCGGATACCGGTGAACAGGCGCTGGAGATCTGCGACATGCTGGTGCGCTCCAACGCCGTTGACGTCATCATCGTCGACTCCGTGGCGGCTCTGACTCCGAAA…		CGAGATCAAGAAGGCGTACAAGCGTCTGGCCATGAAGTATCACCCTGACCGCAACCAGGGCGATGCCGGTGCCGAAGAGAAGTTCAAAGAGGTCAAGGAAGCCTACGAGATCCTGACCGATGCCAACCTGCGCGCCCGTTATGACCAGTACGGTCATGCCGGTGTCGACCCGAGCCAGGGTGGCGGTGGCCACGGGGCGACATCTTTGGCGATGTGTTCGGTGACATCTTCGGTGGCAGCCGTGGCGGTGGCCGTCGTGGCCCGGCCCGTGGTTCCGACCTGCGCTACACCATGGAGCTGACGCTGGAAGAGGCGGTACGCGGGGTCTCCAAGGAGATCAAGGTGCCGACCCTGGTTCACTGTGAAGTCTGTAACGGCTCCGGTGCCCATACCGGCAGC…	ACCAACGCCCTGGAGCAGGGACGGCTGCATCACGCCTATCTGCTGAGCGGCACCCGCGGCGTCGGCAAAACCACCATCGCCCGTATTCTGGCCAAGAGCCTCAACTGCGAACAGGGGATCAGCAGACCTGCCGCGAGATAGATCAGGGCAACTTTGTCGACTTGCTGGAGATCGACGCGGCGTCCCGCACCAAGGTGGAAGATACCCGCGAGCTGCTCGACAACGTGCAATACCGTCCGGCCCGTGGCCGCTTCAAGGTCTATCTCATCGATGAAGTGCACATGTTGTCCCGTCACAGCTTCAACGCGCTGCTGAAAACCCTGGAAGAACCGCCCCCCTATGTGAAGTTTCTGCTGGCCACCACGGATCCGCAGAAGCTGCCGATCACCATTCTCTCGC…	GATCATGGCTCAGATTGAACGCTGGCGGCAGGCCTAACACATGCAAGTCGAGCGGCAGCGGGAAAGTAGCTTGCTACTTTTGCCGGCGAGCGGCGGACGGGTGAGTAATGCCTGGGGATCTGCCCAGTCGAGGGGGATAACTACTGGAAACGGTAGCTAATACCGCATACGCCCTACGGGGGAAAGCAGGGGACCTTCGGGCCTTGCGCGATTGGATGAACCCAGGTGGGATTAGCTAGTTGGTGAGGTAACGGCTCACCAAGGCGACGATCCCTAGCTGGTCTGAGAGGATGATCAGCCACACTGGAACTGAGACACGGTCCAGACTCCTACGGGAGGCAGCAGTGGGGAATATTGCACAATGGGGGAAACCCTGATGCAGCCATGCCGCGTGTGTGA…
TN237	Negative		Aeromonas spp		Aeromonas spp
TN238	Negative		Aeromonas spp		Aeromonas spp				2	Pool_2	Library_59
TN239	Negative		Aeromonas spp		Aeromonas spp
TN243	Negative		Aeromonas spp		Aeromonas spp
TN246	Negative		Aeromonas spp		Aeromonas spp
TN247	Negative		Aeromonas spp		Aeromonas spp
TN248	Negative		Aeromonas spp		Aeromonas spp				9	Pool_2	Library_60
TN255	Negative		Aeromonas spp		Aeromonas spp
TN256	Negative		Aeromonas spp		Aeromonas spp
TN260	Negative		Aeromonas spp		Aeromonas spp
TN261	Negative		Aeromonas spp		Aeromonas spp
TN262	Negative		Aeromonas spp		Aeromonas spp
TN263	Negative		Aeromonas spp		Aeromonas spp				13	Pool_2	Library_61
TN264	Negative		Aeromonas spp		Aeromonas spp
TN268	Negative		Aeromonas spp		Aeromonas spp				36	Pool_2	Library_63
TN269	Negative		Aeromonas spp		Aeromonas spp
TN271	Negative		Aeromonas spp		Aeromonas spp
TN274	Negative		Aeromonas spp		Aeromonas spp				0	Pool_2	Library_64
TN283	Positive		A. hydrophila (type A)		Aeromonas dhakensis
TN284	Positive		A. hydrophila (type A)		Aeromonas dhakensis
TN287	Positive		A. hydrophila (type A)		Aeromonas dhakensis
TN288	Positive		A. hydrophila (type A)		Aeromonas dhakensis
TN290	Positive		A. hydrophila (type A)		Aeromonas dhakensis
TN291	Positive		A. hydrophila (type A)		Aeromonas dhakensis
TN292	Positive		A. hydrophila (type A)		Aeromonas dhakensis
TN293	Positive		A. hydrophila (type A)		Aeromonas dhakensis
TN296	Positive		A. hydrophila (type A)		Aeromonas dhakensis
TN297	Positive		A. hydrophila (type A)		Aeromonas dhakensis
TN300	Positive	704126	A. hydrophila (type A)		Aeromonas dhakensis				944	Pool_2	Library_65	656	415	164	160	267	457	160	~1	~2	~3	~4	GTGCGTGAAGGTCTGATTGCCGTTATCTCCGTCAAGGTGCCTGACCCTAAGTTCTCCTCCCAGACCAAGGACAAGCTGGTCTCTTCCGAAGTGAAGACCGCAGTCGAACAGGCGATGGGCGAGAAGCTGGCCGACTTCCTGCTGGAAAACCCGGGCGATGCCAAGATCGTGGTCAACAAGATCATCGATGCGGCCCGTGCCCGTGAAGCGGCCCGCAAGGCTCGCGAACTGACCCGCCGCAAAGGCGCGCTGGATATTGCCGGTCTGCCCGGCAAGCTGGCCGACTGTCAGGAAAAAGACCCGGCGCTCTCCGAACTCTACATAGTGGAAGGGGACTCTGCTGGCGGTTCCGCCAAGCAGGGTCGCAACCGGAAGAACCAGGCCATCCTGCCGCTCAAG…	GACAAGGCCGTGGTAGCCGCCGTTGCCGAGCTGCAAGCGCTGTCTCAGCCCTGCGCAGACAACAACGCCATCGCTCAGGTAGGCACCATCTCCGCCAACTCCGACGAGAAAGTCGGCAAGCTGATTGCCGAAGCCATGGACAAAGTGGGCCGTGACGGCGTCATCACTGTAGAAGACGGTCAGGGTCTGGAAGACGAGCTGGCTGTGGTTGAAGGTATGCAGTTCGACCGTGGCTACCTCTCCCCGTACTTCGTCAACAAGCCGGAAACCGGTGCCGTCGAGCTGGACGACCCCTTCATCCTGCTGGTCGACAAGAAAATCTCCAACATCCGCGAAATGCTGCCGGTGCTGGAGGGCGTGGCCAAGGCTGGCAAGCCGCTGATCATCGTCGCCGAAGAC…	TTCCTGCACATGATGTTTGGCGTGCCGACCGAAGAGTACAAGGTCAACCCCATCGTCGAACGCGCCATGGACCGCATCTTCACCCTGCATGCGGATCACGAGCAGAACGCCTCCACCTCCACCGTGCGTCTGGCCGGCTCGTCCGGTGCCAACCCGTTCGCCTGTATCGCCGCGGGGATCGCCTCCCTGTGGGGACCGGCCCACGGCGGTGCCAACGAAGCCTGCCTCAAGATGCTCGAGGAGATCGGCTCCGTGGATCGCATCCCCGAGTACATCGCCAAGGCCAAGGACAAGAACGATCCGTTCCGTCTGATGGGCTTCGGTCACCGGGTCTACAAGAACCACGACCCCCGTGCCACCGTGATGCGCGAAACCTGTCACGAGGTACTGACCGAGCTG…	GCCGATATCTGGGTTCGTTATCAGCGAATGCGCGGTCACCAGGTGCACTTTGTCTGTGCCGACGATGCCCATGGCACCCCGATCATGCTCAAGGCCCAACAGCTGGGGATCACCCCGGAAGAGATGATCGCGGCAGTCTCCCAGGAGCACCAGGCCGACTTCGCCGGGTTCAACATCAGTTTTGACAACTATCACTCCACCCACAGCGACGAGAACCGTGAGCTGGCCGGGCTTATCTACGGCCGTCTGCAGGCCGGCGGCAAGATCAAAAGCCGCACCATCTCCCAGCTGTTCGATCCGGAAAAATCCATGTTCCTGCCGGATCGTTTCGTCAAGGGCACCTGCCCCAAGTGCAAGTCCCCGGAGCAGTATGGCGACAACTGCGACAGCTGCGGCGCT…	CCGATGATCGGTTTCCGCGGTGCGTCGCGCTACATCGCCGACAGCTTCCGCCCCTGTTTTGCCCTCGAATGCGAGGCGATCAAACGGGTGCGCGATGTGATGGGGCTGACCAACGTCGAGGTGATGATCCCCTTCGTGCGCACCGTGGGCGAGGCGGAGCAGGTGATCGACATCCTCGGTGAGAACGGTCTGCGCCGTGGCGAGCGGGGGCTCAAGGTGATCATGATGTGCGAGATCCCGAGCAACGCCCTGCTGGCAGACAAGTTCCTCGAGCACGTGGACGGCTTCTCCATCGGCTCCAACGACATGACCCAGCTCACCCTTGGACTTGACAGGGACTCGGGCCTTATCGCCCACCTGTTCGACGAGCGCAACGAGGCGGTCAAGGCGCTGCTGGCG…	CAGTTCGGCAAAGGTTCCATCATGCGTCTGGGCGACAGCAAGACCATGGATATCGAAGCCATCTCCACCGGCTCCCTCTCTCTGGACGTTGCGCTGGGGATCGGTGGTCTGCCGTGCGGTCGTATCGTCGAGATCTACGGCCCGGAATCTTCCGGTAAAACCACGCTGACCCTGCAGGTGATCGCCGAAGCCCAGAAGAAGGGCAAGACCTGTGCCTTCGTCGATGCGGAGCACGCACTCGACCCCATCTATGCTGCCAAGCTGGGCGTTAACGTCGACGACTTGCTCATCTCTCAGCCGGATACCGGTGAACAGGCGCTGGAGATCTGCGACATGCTGGTACGCTCCAACGCCGTTGACGTCATCATCGTCGACTCCGTGGCGGCCCTGACCCCGAAA…	TCGCCAAGCGGATCGAAGACGGTATCAACCAGGTACAAAGCTCCGTCGCCGAGTACCCGGAAGCGATTACCTATCTGCTTGAACAATATGACAAGTATGAAGCCGAACAGCTGCGCCTGTCCGACATCATCTCCGGCTTCATCGATCCCAACGAGACCGACGACGTCGCACCGACCGCCACTCACATCGGCTCCGAGCTCAGCGAGGAAGATCTGGCTGACGAGGATGAAGATGAAGACGAAGACGAAGATGGTGATGGTGATGACTCCGACGATGATGGCGACGGTGGTCCGGATCCGGAAGTTGCTCGCGAGAAGTTCGGTGAGCTGCGCGCCCAGTACGAGGTAACCCGCCTCTCCATTCAGCAGAATGGCCGCGCGCACGAAGATACCCAGAATG…	CAAGAAGGCGTACAAGCGTCTGGCCATGAAGTATCACCCTGACCGCAACCAGGGCGATGCCGGGGCCGAAGAGAAGTTCAAAGAGGTCAAGGAAGCCTACGAGATCCTGACCGATGCCAATCTGCGTGCCCGCTATGACCAGTACGGTCACGCCGGGGTGGATCAGAGCCAGGGTGGCGGTGGCCACGGCGGCTTTGGCGGCGGCGCCGATTTCGGCGACATCTTCGGCGACGTGTTTGGCGATATTTTTGGTGGCAGCCGTGGCGGCGGCCGTCGTGGCCCGGCCCGTGGCTCCGATCTGCGCTACACCATGGAGCTGACGCTGGAAGAGGCGGTACGCGGGGTCTCCAAGGAGATCAAGGTGCCGACCCTGGTCCACTGTGAAGTCTGTAACGGCTC…	GCCCTGGAGCAGGGACGGCTGCATCACGCCTATCTGCTGAGCGGTACTCGCGGAGTCGGCAAGACCACCATCGCGCGCATCCTGGCCAAGAGTCTCAACTGCGAGCAGGGGATCAGCAGTCATCCGTGCGGCGTGTGCGACACCTGCCGCGAGATCGATCAGGGCAACTTCGTCGATCTGCTGGAGATAGACGCGGCGTCGCGCACCAAGGTGGAAGATACCCGCGAGCTGCTCGACAACGTCCAGTACCGACCGGCCCGTGGCCGTTTCAAGGTCTATCTCATCGACGAAGTGCACATGTTGTCGCGCCACAGCTTCAACGCGCTGCTGAAAACCCTGGAAGAGCCGCCCCCCTATGTGAAGTTCCTGCTGGCCACCACGGATCCACAGAAGCTGCCC…	GATCATGGCTCAGATTGAACGCTGGCGGCAGGCCTAACACATGCAAGTCGAGCGGCAGCGGGAAAGTAGCTTGCTACTTTTGCCGGCGAGCGGCGGACGGGTGAGTAATGCCTGGGAAATTGCCCAGTCGAGGGGGATAACAGTTGGAAACGACTGCTAATACCGCATACGCCCTACGGGGGAAAGCAGGGGACCTTCGGGCCTTGCGCGATTGGATATGCCCAGGTGGGATTAGCTAGTTGGTGAGGTAATGGCTCACCAAGGCGACGATCCCTAGCTGGTCTGAGAGGATGATCAGCCACACTGGAACTGAGACACGGTCCAGACTCCTACGGGAGGCAGCAGTGGGGAATATTGCACAATGGGGGAAACCCTGATGCAGCCATGCCGCGTGTGTGA…
TN301	Positive		A. hydrophila (type A)		Aeromonas dhakensis				973	Pool_2	Library_66	656	415	164	160	267	457	160	~1	~2	~3	~4	GTGCGTGAAGGTCTGATTGCCGTTATCTCCGTCAAGGTGCCTGACCCTAAGTTCTCCTCCCAGACCAAGGACAAGCTGGTCTCTTCCGAAGTGAAGACCGCAGTCGAACAGGCGATGGGCGAGAAGCTGGCCGACTTCCTGCTGGAAAACCCGGGCGATGCCAAGATCGTGGTCAACAAGATCATCGATGCGGCCCGTGCCCGTGAAGCGGCCCGCAAGGCTCGCGAACTGACCCGCCGCAAAGGCGCGCTGGATATTGCCGGTCTGCCCGGCAAGCTGGCCGACTGTCAGGAAAAAGACCCGGCGCTCTCCGAACTCTACATAGTGGAAGGGGACTCTGCTGGCGGTTCCGCCAAGCAGGGTCGCAACCGGAAGAACCAGGCCATCCTGCCGCTCAAG…	GACAAGGCCGTGGTAGCCGCCGTTGCCGAGCTGCAAGCGCTGTCTCAGCCCTGCGCAGACAACAACGCCATCGCTCAGGTAGGCACCATCTCCGCCAACTCCGACGAGAAAGTCGGCAAGCTGATTGCCGAAGCCATGGACAAAGTGGGCCGTGACGGCGTCATCACTGTAGAAGACGGTCAGGGTCTGGAAGACGAGCTGGCTGTGGTTGAAGGTATGCAGTTCGACCGTGGCTACCTCTCCCCGTACTTCGTCAACAAGCCGGAAACCGGTGCCGTCGAGCTGGACGACCCCTTCATCCTGCTGGTCGACAAGAAAATCTCCAACATCCGCGAAATGCTGCCGGTGCTGGAGGGCGTGGCCAAGGCTGGCAAGCCGCTGATCATCGTCGCCGAAGAC…	TTCCTGCACATGATGTTTGGCGTGCCGACCGAAGAGTACAAGGTCAACCCCATCGTCGAACGCGCCATGGACCGCATCTTCACCCTGCATGCGGATCACGAGCAGAACGCCTCCACCTCCACCGTGCGTCTGGCCGGCTCGTCCGGTGCCAACCCGTTCGCCTGTATCGCCGCGGGGATCGCCTCCCTGTGGGGACCGGCCCACGGCGGTGCCAACGAAGCCTGCCTCAAGATGCTCGAGGAGATCGGCTCCGTGGATCGCATCCCCGAGTACATCGCCAAGGCCAAGGACAAGAACGATCCGTTCCGTCTGATGGGCTTCGGTCACCGGGTCTACAAGAACCACGACCCCCGTGCCACCGTGATGCGCGAAACCTGTCACGAGGTACTGACCGAGCTG…	GCCGATATCTGGGTTCGTTATCAGCGAATGCGCGGTCACCAGGTGCACTTTGTCTGTGCCGACGATGCCCATGGCACCCCGATCATGCTCAAGGCCCAACAGCTGGGGATCACCCCGGAAGAGATGATCGCGGCAGTCTCCCAGGAGCACCAGGCCGACTTCGCCGGGTTCAACATCAGTTTTGACAACTATCACTCCACCCACAGCGACGAGAACCGTGAGCTGGCCGGGCTTATCTACGGCCGTCTGCAGGCCGGCGGCAAGATCAAAAGCCGCACCATCTCCCAGCTGTTCGATCCGGAAAAATCCATGTTCCTGCCGGATCGTTTCGTCAAGGGCACCTGCCCCAAGTGCAAGTCCCCGGAGCAGTATGGCGACAACTGCGACAGCTGCGGCGCT…	CCGATGATCGGTTTCCGCGGTGCGTCGCGCTACATCGCCGACAGCTTCCGCCCCTGTTTTGCCCTCGAATGCGAGGCGATCAAACGGGTGCGCGATGTGATGGGGCTGACCAACGTCGAGGTGATGATCCCCTTCGTGCGCACCGTGGGCGAGGCGGAGCAGGTGATCGACATCCTCGGTGAGAACGGTCTGCGCCGTGGCGAGCGGGGGCTCAAGGTGATCATGATGTGCGAGATCCCGAGCAACGCCCTGCTGGCAGACAAGTTCCTCGAGCACGTGGACGGCTTCTCCATCGGCTCCAACGACATGACCCAGCTCACCCTTGGACTTGACAGGGACTCGGGCCTTATCGCCCACCTGTTCGACGAGCGCAACGAGGCGGTCAAGGCGCTGCTGGCG…	CAGTTCGGCAAAGGTTCCATCATGCGTCTGGGCGACAGCAAGACCATGGATATCGAAGCCATCTCCACCGGCTCCCTCTCTCTGGACGTTGCGCTGGGGATCGGTGGTCTGCCGTGCGGTCGTATCGTCGAGATCTACGGCCCGGAATCTTCCGGTAAAACCACGCTGACCCTGCAGGTGATCGCCGAAGCCCAGAAGAAGGGCAAGACCTGTGCCTTCGTCGATGCGGAGCACGCACTCGACCCCATCTATGCTGCCAAGCTGGGCGTTAACGTCGACGACTTGCTCATCTCTCAGCCGGATACCGGTGAACAGGCGCTGGAGATCTGCGACATGCTGGTACGCTCCAACGCCGTTGACGTCATCATCGTCGACTCCGTGGCGGCCCTGACCCCGAAA…	ATCGCCAAGCGGATCGAAGACGGTATCAACCAGGTACAAAGCTCCGTCGCCGAGTACCCGGAAGCGATTACCTATCTGCTTGAACAATATGACAAGTATGAAGCCGAACAGCTGCGCCTGTCCGACATCATCTCCGGCTTCATCGATCCCAACGAGACCGACGACGTCGCACCGACCGCCACTCACATCGGCTCCGAGCTCAGCGAGGAAGATCTGGCTGACGAGGATGAAGATGAAGACGAAGACGAAGATGGTGATGGTGATGACTCCGACGATGATGGCGACGGTGGTCCGGATCCGGAAGTTGCTCGCGAGAAGTTCGGTGAGCTGCGCGCCCAGTACGAGGTAACCCGCCTCTCCATTCAGCAGAATGGCCGCGCGCACGAAGATACCCAGAAT…	CAAGAAGGCGTACAAGCGTCTGGCCATGAAGTATCACCCTGACCGCAACCAGGGCGATGCCGGGGCCGAAGAGAAGTTCAAAGAGGTCAAGGAAGCCTACGAGATCCTGACCGATGCCAATCTGCGTGCCCGCTATGACCAGTACGGTCACGCCGGGGTGGATCAGAGCCAGGGTGGCGGTGGCCACGGCGGCTTTGGCGGCGGCGCCGATTTCGGCGACATCTTCGGCGACGTGTTTGGCGATATTTTTGGTGGCAGCCGTGGCGGCGGCCGTCGTGGCCCGGCCCGTGGCTCCGATCTGCGCTACACCATGGAGCTGACGCTGGAAGAGGCGGTACGCGGGGTCTCCAAGGAGATCAAGGTGCCGACCCTGGTCCACTGTGAAGTCTGTAACGGCTC…	GCCCTGGAGCAGGGACGGCTGCATCACGCCTATCTGCTGAGCGGTACTCGCGGAGTCGGCAAGACCACCATCGCGCGCATCCTGGCCAAGAGTCTCAACTGCGAGCAGGGGATCAGCAGTCATCCGTGCGGCGTGTGCGACACCTGCCGCGAGATCGATCAGGGCAACTTCGTCGATCTGCTGGAGATAGACGCGGCGTCGCGCACCAAGGTGGAAGATACCCGCGAGCTGCTCGACAACGTCCAGTACCGACCGGCCCGTGGCCGTTTCAAGGTCTATCTCATCGACGAAGTGCACATGTTGTCGCGCCACAGCTTCAACGCGCTGCTGAAAACCCTGGAAGAGCCGCCCCCCTATGTGAAGTTCCTGCTGGCCACCACGGATCCACAGAAGCTGCCC…	GATCATGGCTCAGATTGAACGCTGGCGGCAGGCCTAACACATGCAAGTCGAGCGGCAGCGGGAAAGTAGCTTGCTACTTTTGCCGGCGAGCGGCGGACGGGTGAGTAATGCCTGGGAAATTGCCCAGTCGAGGGGGATAACAGTTGGAAACGACTGCTAATACCGCATACGCCCTACGGGGGAAAGCAGGGGACCTTCGGGCCTTGCGCGATTGGATATGCCCAGGTGGGATTAGCTAGTTGGTGAGGTAATGGCTCACCAAGGCGACGATCCCTAGCTGGTCTGAGAGGATGATCAGCCACACTGGAACTGAGACACGGTCCAGACTCCTACGGGAGGCAGCAGTGGGGAATATTGCACAATGGGGGAAACCCTGATGCAGCCATGCCGCGTGTGTGA…
TN304	Positive		A. hydrophila (type A)		Aeromonas dhakensis
TN306	Positive		A. hydrophila (type A)		Aeromonas dhakensis
TN307	Positive		A. hydrophila (type A)		Aeromonas dhakensis
TN308	Positive		A. hydrophila (type A)		Aeromonas dhakensis
TN309	Positive		A. hydrophila (type A)		Aeromonas dhakensis
TN367	Positive		A. hydrophila (type A)		Aeromonas dhakensis
TN368	Positive		A. hydrophila (type A)		Aeromonas dhakensis
TN370	Positive		A. hydrophila (type A)		Aeromonas dhakensis
TN371	Positive		A. hydrophila (type A)		Aeromonas dhakensis
TN372	Positive		A. hydrophila (type A)		Aeromonas dhakensis
TN373	Positive		A. hydrophila (type A)		Aeromonas dhakensis
TN374	Positive		A. hydrophila (type A)		Aeromonas dhakensis
TN375	Positive		A. hydrophila (type A)		Aeromonas dhakensis
TN379	Positive		A. hydrophila (type A)		Aeromonas dhakensis
TN380	Positive		A. hydrophila (type A)		Aeromonas dhakensis
TN381	Positive		A. hydrophila (type A)		Aeromonas dhakensis
TN382	Positive		A. hydrophila (type A)		Aeromonas dhakensis
TN383	Positive		A. hydrophila (type A)		Aeromonas dhakensis
TN384	Positive		A. hydrophila (type A)		Aeromonas dhakensis
TN385	Positive		A. hydrophila (type A)		Aeromonas dhakensis
TN386	Positive		A. hydrophila (type A)		Aeromonas dhakensis
TN387	Positive		A. hydrophila (type A)		Aeromonas dhakensis
TN390	Positive		A. hydrophila (type A)		Aeromonas dhakensis				872	Pool_2	Library_80	656	415	164	160	267	457	160	~1	~2	~3	~4	GTGCGTGAAGGTCTGATTGCCGTTATCTCCGTCAAGGTGCCTGACCCTAAGTTCTCCTCCCAGACCAAGGACAAGCTGGTCTCTTCCGAAGTGAAGACCGCAGTCGAACAGGCGATGGGCGAGAAGCTGGCCGACTTCCTGCTGGAAAACCCGGGCGATGCCAAGATCGTGGTCAACAAGATCATCGATGCGGCCCGTGCCCGTGAAGCGGCCCGCAAGGCTCGCGAACTGACCCGCCGCAAAGGCGCGCTGGATATTGCCGGTCTGCCCGGCAAGCTGGCCGACTGTCAGGAAAAAGACCCGGCGCTCTCCGAACTCTACATAGTGGAAGGGGACTCTGCTGGCGGTTCCGCCAAGCAGGGTCGCAACCGGAAGAACCAGGCCATCCTGCCGCTCAAG…	GACAAGGCCGTGGTAGCCGCCGTTGCCGAGCTGCAAGCGCTGTCTCAGCCCTGCGCAGACAACAACGCCATCGCTCAGGTAGGCACCATCTCCGCCAACTCCGACGAGAAAGTCGGCAAGCTGATTGCCGAAGCCATGGACAAAGTGGGCCGTGACGGCGTCATCACTGTAGAAGACGGTCAGGGTCTGGAAGACGAGCTGGCTGTGGTTGAAGGTATGCAGTTCGACCGTGGCTACCTCTCCCCGTACTTCGTCAACAAGCCGGAAACCGGTGCCGTCGAGCTGGACGACCCCTTCATCCTGCTGGTCGACAAGAAAATCTCCAACATCCGCGAAATGCTGCCGGTGCTGGAGGGCGTGGCCAAGGCTGGCAAGCCGCTGATCATCGTCGCCGAAGAC…	TTCCTGCACATGATGTTTGGCGTGCCGACCGAAGAGTACAAGGTCAACCCCATCGTCGAACGCGCCATGGACCGCATCTTCACCCTGCATGCGGATCACGAGCAGAACGCCTCCACCTCCACCGTGCGTCTGGCCGGCTCGTCCGGTGCCAACCCGTTCGCCTGTATCGCCGCGGGGATCGCCTCCCTGTGGGGACCGGCCCACGGCGGTGCCAACGAAGCCTGCCTCAAGATGCTCGAGGAGATCGGCTCCGTGGATCGCATCCCCGAGTACATCGCCAAGGCCAAGGACAAGAACGATCCGTTCCGTCTGATGGGCTTCGGTCACCGGGTCTACAAGAACCACGACCCCCGTGCCACCGTGATGCGCGAAACCTGTCACGAGGTACTGACCGAGCTG…	GCCGATATCTGGGTTCGTTATCAGCGAATGCGCGGTCACCAGGTGCACTTTGTCTGTGCCGACGATGCCCATGGCACCCCGATCATGCTCAAGGCCCAACAGCTGGGGATCACCCCGGAAGAGATGATCGCGGCAGTCTCCCAGGAGCACCAGGCCGACTTCGCCGGGTTCAACATCAGTTTTGACAACTATCACTCCACCCACAGCGACGAGAACCGTGAGCTGGCCGGGCTTATCTACGGCCGTCTGCAGGCCGGCGGCAAGATCAAAAGCCGCACCATCTCCCAGCTGTTCGATCCGGAAAAATCCATGTTCCTGCCGGATCGTTTCGTCAAGGGCACCTGCCCCAAGTGCAAGTCCCCGGAGCAGTATGGCGACAACTGCGACAGCTGCGGCGCT…	CCGATGATCGGTTTCCGCGGTGCGTCGCGCTACATCGCCGACAGCTTCCGCCCCTGTTTTGCCCTCGAATGCGAGGCGATCAAACGGGTGCGCGATGTGATGGGGCTGACCAACGTCGAGGTGATGATCCCCTTCGTGCGCACCGTGGGCGAGGCGGAGCAGGTGATCGACATCCTCGGTGAGAACGGTCTGCGCCGTGGCGAGCGGGGGCTCAAGGTGATCATGATGTGCGAGATCCCGAGCAACGCCCTGCTGGCAGACAAGTTCCTCGAGCACGTGGACGGCTTCTCCATCGGCTCCAACGACATGACCCAGCTCACCCTTGGACTTGACAGGGACTCGGGCCTTATCGCCCACCTGTTCGACGAGCGCAACGAGGCGGTCAAGGCGCTGCTGGCG…	CAGTTCGGCAAAGGTTCCATCATGCGTCTGGGCGACAGCAAGACCATGGATATCGAAGCCATCTCCACCGGCTCCCTCTCTCTGGACGTTGCGCTGGGGATCGGTGGTCTGCCGTGCGGTCGTATCGTCGAGATCTACGGCCCGGAATCTTCCGGTAAAACCACGCTGACCCTGCAGGTGATCGCCGAAGCCCAGAAGAAGGGCAAGACCTGTGCCTTCGTCGATGCGGAGCACGCACTCGACCCCATCTATGCTGCCAAGCTGGGCGTTAACGTCGACGACTTGCTCATCTCTCAGCCGGATACCGGTGAACAGGCGCTGGAGATCTGCGACATGCTGGTACGCTCCAACGCCGTTGACGTCATCATCGTCGACTCCGTGGCGGCCCTGACCCCGAAA…	GTATCAACCAGGTACAAAGCTCCGTCGCCGAGTACCCGGAAGCGATTACCTATCTGCTTGAACAATATGACAAGTATGAAGCCGAACAGCTGCGCCTGTCCGACATCATCTCCGGCTTCATCGATCCCAACGAGACCGACGACGTCGCACCGACCGCCACTCACATCGGCTCCGAGCTCAGCGAGGAAGATCTGGCTGACGAGGATGAAGATGAAGACGAAGACGAAGATGGTGATGGTGATGACTCCGACGATGATGGCGACGGTGGTCCGGATCCGGAAGTTGCTCGCGAGAAGTTCGGTGAGCTGCGCGCCCAGTACGAGGTAACCCGCCTCTCCATTCAGCAGAATGGCCGCGCGCACGAAGATACCCAGAATGCCATCGCCCAGCTGGCCGACG…	TCAAGAAGGCGTACAAGCGTCTGGCCATGAAGTATCACCCTGACCGCAACCAGGGCGATGCCGGGGCCGAAGAGAAGTTCAAAGAGGTCAAGGAAGCCTACGAGATCCTGACCGATGCCAATCTGCGTGCCCGCTATGACCAGTACGGTCACGCCGGGGTGGATCAGAGCCAGGGTGGCGGTGGCCACGGCGGCTTTGGCGGCGGCGCCGATTTCGGCGACATCTTCGGCGACGTGTTTGGCGATATTTTTGGTGGCAGCCGTGGCGGCGGCCGTCGTGGCCCGGCCCGTGGCTCCGATCTGCGCTACACCATGGAGCTGACGCTGGAAGAGGCGGTACGCGGGGTCTCCAAGGAGATCAAGGTGCCGACCCTGGTCCACTGTGAAGTCTGTAACGGCT…	GCCCTGGAGCAGGGACGGCTGCATCACGCCTATCTGCTGAGCGGTACTCGCGGAGTCGGCAAGACCACCATCGCGCGCATCCTGGCCAAGAGTCTCAACTGCGAGCAGGGGATCAGCAGTCATCCGTGCGGCGTGTGCGACACCTGCCGCGAGATCGATCAGGGCAACTTCGTCGATCTGCTGGAGATAGACGCGGCGTCGCGCACCAAGGTGGAAGATACCCGCGAGCTGCTCGACAACGTCCAGTACCGACCGGCCCGTGGCCGTTTCAAGGTCTATCTCATCGACGAAGTGCACATGTTGTCGCGCCACAGCTTCAACGCGCTGCTGAAAACCCTGGAAGAGCCGCCCCCCTATGTGAAGTTCCTGCTGGCCACCACGGATCCACAGAAGCTGCCC…	GATCATGGCTCAGATTGAACGCTGGCGGCAGGCCTAACACATGCAAGTCGAGCGGCAGCGGGAAAGTAGCTTGCTACTTTTGCCGGCGAGCGGCGGACGGGTGAGTAATGCCTGGGAAATTGCCCAGTCGAGGGGGATAACAGTTGGAAACGACTGCTAATACCGCATACGCCCTACGGGGGAAAGCAGGGGACCTTCGGGCCTTGCGCGATTGGATATGCCCAGGTGGGATTAGCTAGTTGGTGAGGTAATGGCTCACCAAGGCGACGATCCCTAGCTGGTCTGAGAGGATGATCAGCCACACTGGAACTGAGACACGGTCCAGACTCCTACGGGAGGCAGCAGTGGGGAATATTGCACAATGGGGGAAACCCTGATGCAGCCATGCCGCGTGTGTGA…
TN391	Positive		A. hydrophila (type A)		Aeromonas dhakensis
TN392	Positive		A. hydrophila (type A)		Aeromonas dhakensis
TN393	Positive		A. hydrophila (type A)		Aeromonas dhakensis
TN394	Positive		A. hydrophila (type A)		Aeromonas dhakensis
TN395	Positive		A. hydrophila (type A)		Aeromonas dhakensis
TN396	Positive		A. hydrophila (type A)		Aeromonas dhakensis
TN408	Negative		Aeromonas spp		Aeromonas spp
TN409	Negative		Aeromonas spp		Aeromonas spp				3	Pool_2	Library_81
TN410	Negative		Aeromonas spp		Aeromonas spp
TN411	Negative		Aeromonas spp		Aeromonas spp
TN412	Negative		Aeromonas spp		Aeromonas spp
TN413	Positive		A. hydrophila (type A)		Aeromonas dhakensis
TN414	Negative		Aeromonas spp		Aeromonas spp				16	Pool_2	Library_82
TN524	Negative		Aeromonas spp		Aeromonas spp
TN525	Negative		Aeromonas spp		Aeromonas spp				7	Pool_3	Library_106
TN526	Negative		Aeromonas spp		Aeromonas spp
TN527	Negative		Aeromonas spp		Aeromonas spp				428	Pool_3	Library_107	NF	213	217	214	214	~574	222	~1	~2	~3	~4	GTGCGTGAAGGTCTGATTGCCGTTATCTCCGTCAAGGTGCCGGATCCCAAGTTCTCCTCCCAGACCAAGGACAAGCTGGTCTCTTCCGAAGTGAAGACCGCCGTTGAACAGGCGATGGGTGAGAAGCTGGCGGACTTCCTGCTGGAAAACCCGGGCGATGCCAAGATCGTGGTCAACAAGATCATCGATGCGGCCCGTGCCCGTGAAGCGGCCCGCAAAGCCCGCGAACTGACCCGCCGTAAAGGCGCGCTGGATATCGCCGGTCTGCCCGGCAAGCTGGCTGACTGTCAGGAAAAAGACCCGGCTCTCTCCGAACTCTACATAGTGGAAGGGGACTCTGCTGGCGGTTCCGCCAAGCAGGGTCGCAACCGTAAGAACCAGGCCATCCTGCCGCTTAAG…	GACAAGGCCGTTGTGGCTGCTGTTGCCGAGCTGCAAGCGCTGTCTCAGCCGTGTGCCGACAGCAATGCCATCGCTCAGGTGGGCACCATCTCCGCCAACTCCGACGAGAAAGTGGGCAAGCTGATTGCCGAAGCCATGGACAAAGTGGGTCGCGATGGCGTCATCACCGTTGAAGATGGTCAGGGTCTGGAAGATGAGCTGGCAGTTGTTGAAGGTATGCAGTTCGACCGCGGCTACCTGTCCCCCTACTTCATCAACAAGCAAGAGACAGGTTCTGTTGAACTGGACGACCCGTTCATCCTGCTGGTTGACAAGAAAGTCTCCAACATCCGCGAAATGCTGCCGGTGCTGGAAGGCGTTGCCAAAGCTGGCAAGCCGCTGCTGATTGTTGCTGAAGAC…	TTCCTGCACATGATGTTTGGCGTGCCGACCGAAGAGTACAAGGTCAACCCCATCGTTGAACGTGCCATGGATCGTATCTTTACCCTCCATGCGGATCACGAGCAGAACGCCTCCACCTCCACCGTTCGTCTGGCTGGCTCCTCCGGTGCCAACCCGTTCGCCTGTATCGCCGCGGGGATCGCCTCCCTGTGGGGACCGGCCCACGGTGGCGCCAACGAAGCCTGCCTGCGCATGCTGGAAGAGATCGGCTCGGTGGATCGCATCCCCGAGTACATCGCCAAGGCCAAGGACAAGAATGATCCGTTCCGTCTGATGGGCTTCGGTCACCGCGTCTACAAGAACCACGACCCCCGTGCCACAGTGATGCGCGAAACCTGCCACGAAGTACTGACCGAGCTG…	GCCGATATCTGGGTTCGTTATCAGCGAATGCGCGGTCATCAGGTGCACTTCATCTGTGCCGATGATGCCCACGGCACCCCGATCATGCTCAAGGCACAGCAGATGGGGATCACCCCGGAAGAGATGATTGCCGCTGTCTCCAAGGAGCACCAGGCCGACTTCGCCGGATTCAACATCAGCTTTGACAACTATCACTCCACCCACAGCGACGAAAACCGCGAGCTGGCGGAGTTGATCTACGGCCGCCTGAAAAATGGTGGTTTTATCAAGAGCCGTACCATCTCTCAGCTGTTCGATCCGGAAAAATCCATGTTCCTGCCGGACCGTTTCGTCAAGGGTACCTGCCCCAAGTGCAAGTCTCCGGAGCAGTACGGTGACAACTGCGACAGCTGCGGCGCC…	CCGATGATCGGTTTTCGTGGTGCGTCGCGCTATATCGCCGACAGCTTCCGCCCCTGTTTTGCCCTCGAGTGCGAGGCGATCAAGCGGGTGCGCGATGTCATGGGGCTGACCAACGTCGAGGTGATGATCCCCTTCGTGCGCACCGTGGGCGAGGCGGAGCAGGTGATCGACATCTTGGCCGAGAACGGTCTGCGCCGTGGCGAGCGGGGGCTCAAGGTGATCATGATGTGCGAGATCCCGAGCAACGCCCTCTTGGCAGACAAGTTCCTCGAGCACGTGGACGGCTTCTCCATCGGCTCCAACGACATGACCCAGCTCACGCTTGGACTTGACAGGGACTCGGGGCTGATCGCCCACCTGTTCGACGAGCGCAACGAGGCGGTCAAGGCGCTGCTGGCG…	CAGTTCGGCAAAGGTTCCATCATGCGTCTGGGCGACAGCAAGACCATGGATATCGAAGCCATCTCTACCGGTTCCCTCTCGCTGGACGTGGCGCTGGGCATTGGCGGTCTGCCGTGTGGCCGTATCGTCGAAATCTACGGCCCGGAATCTTCCGGTAAAACCACCCTCACCCTGCAGGTGATCGCGGAAGCCCAGAAGAAAGGCAAAACCTGTGCCTTCGTCGATGCGGAACACGCCCTCGACCCTATCTATGCTGCCAAGCTGGGCGTCAACGTCGACGACCTGCTGATCTCCCAGCCGGATACCGGCGAACAGGCGCTGGAGATCTGCGACATGCTGGTTCGCTCCAACGCCGTTGACGTCATCATCGTCGACTCCGTTGCGGCCCTGACGCCGAAA…	AATCGACATCGCCAAGCGGATCGAAGACGGTATCAACCAGGTACAAAGCTCCGTAGCCGAGTACCCTGAAGCAATCACTTACCTGCTCGAACAGTACGACAAGTACGAAGCGGAACAGCTGCGTCTGTCCGACATCATTTCCGGCTTCATCGATCCCAACGACTCACATCGGTTCCGAGCTCGGCGAAGACGATCTGGCCGACGAAGATGAAGAAGACGAAGAAGACGAAGACGGTGATGGTGATGACTCCGACGACGGTGGTCCGGATCCGGAAGTCGCTCGCGAGAAGTTCGGTGATCTGCGCGCCCAGTATGAAGTGACCCGCCTCTCCATTCAGAAGAATGGTCGCGCGCACGAAGATACCCAGGCCGCCATCGCCCAGCTGGCCGATGTATTCC…	TCAAGAAGGCGTACAAGCGCCTGGCCATGAAGTATCACCCGGATCGTAACCAGGGTGATGCCGCATCCGAAGAGAAGTTCAAAGAGGTCAAGGAAGCCTACGAGGTCCTGACCGATGCCAACCTGCGTGCCCGTTACGACCAGTACGGCCATGCCGGGGTGGATCAGAGCCAGGGTGGCGGTGGCCACGGCGGCTTTGGCGGCGGCGCCGATTTCGGCGACATCTTCGGCGACGTGTTTGGCGATATTTTTGGTGGCAGCCGTGGCGGCGGCCGTCGTGGCCCGGCCCGTGGCTCCGACCTGCGTTACACCATGGAGCTGACGCTGGAAGAGGCGGTACGCGGGGTCTCCAAGGAGATCAAGGTGCCGACCCTGGTTCACTGTGAAGTCTGTAACGGCT…	ACCAACGCCCTGGAGCAGGGACGGCTGCATCACGCCTATCTGCTGAGCGGTACCCGCGGGGTCGGCAAGACCACCATCGCCCGTATTCTGGCCAAGAGCCTCAACTGCGAGCAGGGGATCAGCAGCCACCCGTGCGGCGTCTGTGATACCTGCCGCGAGATCGATCAGGGCAACTTTGTCGACTTGCTGGAGATTGACGCGGCGTCCCGCACCAAGGTAGAAGATACCCGCGAGCTGCTCGACAACGTGCAGTACCGCCCGGCCCGTGGCCGCTTCAAGGTCTACCTCATCGATGAAGTGCACATGTTGTCGCGCCACAGCTTCAACGCGCTGCTGAAAACCCTGGAAGAGCCGCCCCCCTATGTGAAGTTTCTGCTGGCCACCACGGATCCGCAGAAG…	GATCATGGCTCAGATTGAACGCTGGCGGCAGGCCTAACACATGCAAGTCGAGCGGCAGCGGGAAAGTAGCTTGCTACTTTTGCCGGCGAGCGGCGGACGGGTGAGTAATGCCTGGGGATCTGCCCAGTCGAGGGGGATAACTACTGGAAACGGTAGCTAATACCGCATACGCCCTACGGGGGAAAGCAGGGGACCTTCGGGCCTTGCGCGATTGGATGAACCCAGGTGGGATTAGCTAGTTGGTGAGGTAATGGCTCACCAAGGCGACGATCCCTAGCTGGTCTGAGAGGATGATCAGCCACACTGGAACTGAGACACGGTCCAGACTCCTACGGGAGGCAGCAGTGGGGAATATTGCACAATGGGGGAAACCCTGATGCAGCCATGCCGCGTGTGTGA…
TN528	Negative		Aeromonas spp		Aeromonas spp
TN529	Negative		Aeromonas spp		Aeromonas spp				829	Pool_3	Library_108	NF	~15	~220	~137	~262	~123	~270		~2	~3	~4	GTGCGTGAAGGTCTGATTGCCGTTATCTCCGTCAAGGTGCCGGATCCCAAGTTCTCCTCCCAGACCAAGGACAAGCTGGTCTCTTCCGAAGTGAAGACTGCTGTCGAGCAGGCGATGGGTGAGAAGCTGGCCGACTTTCTGCTGGAAAACCCGGGTGATGCCAAGATCGTGGTCAACAAGATCATCGATGCGGCCCGTGCCCGTGAAGCAGCCCGCAAGGCCCGCGAACTGACCCGCCGCAAAGGTGCGCTGGATATCGCCGGTCTGCCCGGCAAGCTGGCTGACTGTCAGGAAAAAGACCCGGCTCTCTCCGAACTCTACATAGTGGAAGGGGACTCTGCTGGCGGTTCCGCCAAGCAGGGTCGCAACCGTAAAAACCAGGCCATTCTGCCGCTCAAG…	GACAAGGCCGTTGTGGCTGCTGTTGCCGAGCTGCAAGCGCTGTCTCAGCCGTGTGCCGACAGCAATGCCATCGCTCAGGTGGGCACCATCTCCGCCAACTCCGACGAGAAAGTGGGCAAGCTGATTGCCGAAGCCATGGACAAAGTGGGTCGCGATGGCGTCATCACCGTTGAAGATGGTCAGGGTCTGGAAGATGAGCTGGCAGTTGTTGAAGGTATGCAGTTCGACCGCGGCTACCTGTCCCCCTACTTCATCAACAAGCAAGAGACCGGTTCTGTTGAACTGGACGACCCGTTCATCCTGCTGGTTGACAAGAAAGTCTCCAACATCCGCGAAATGCTGCCGGTGCTGGAAGGCGTTGCCAAAGCTGGCAAGCCGCTGCTGATTGTTGCTGAAGAC…	TTCCTGCACATGTTGTTTGGCGTGCCGACCGAAGAGTACAAGGTCAACCCCATCGTCGAACGCGCCATGGACCGCATCTTCACCCTGCATGCGGATCACGAGCAGAACGCCTCCACCTCCACCGTGCGTCTGGCCGGCTCGTCCGGTGCCAACCCGTTCGCCTGTATCGCCGCGGGGATCGCCTCCCTGTGGGGACCGGCCCACGGCGGTGCCAACGAAGCCTGCCTCAAGATGCTCGAGGAGATCGGCTCCGTGGATCGCATCCCCGAGTACATCGCCAAGGCTAAAGACAAGAACGATCCGTTCCGTCTGATGGGCTTCGGTCACCGGGTCTACAAGAACCACGACCCCCGTGCCACCGTGATGCGCGAAACCTGTCATGAGGTACTGACCGAGCTG…	GCCGATATCTGGGTTCGTTATCAGCGAATGCGCGGTCACCAGGTGCACTTTGTCTGTGCCGACGATGCCCATGGCACCCCGATCATGCTCAAGGCCCAACAGCTGGGGATCACCCCGGAAGAGATGATCGCGGCAGTCTCCCAGGAGCACCAGGCCGACTTCGCCGGGTTCAACATCAGCTTTGACAACTATCACTCCACCCACAGCGATGAAAACCGCGAGCTGGCGGAGCTTATCTACGGCCGTCTGCCCGGAAAAATCGATGTTCCTGCCGGATCGTTTCGTCAAGGGTACCTGCCCCAAGTGCAAGTCTCCGGAGCAGTATGGCGACAACTGTGACAGCTGCGGCGCCACCTACAGCCCGACCGAGCTGATCGATCCGAAATCTGCTGTCTCCGG…	ATGATCGGTTTTCGTGGCGCGTCGCGCTACATCGCCGACAGCTTCCGCCCCTGTTTTGCCCTCGAGTGCGAGGCGATCAAGCGGGTGCGCGATGTCATGGGGCTGACCAACGTTGAGGTGATGATCCCCTTCGTGCGCACTGTGGGCGAGGCGGAGCAGGTGATCGACATCCTGGCAGAGAACGGTCTGCGCCGTGGCGAGCGGGGGCTATCATGATGTGCGAGATCCCGAGCAACGCCCTCCTGGCAGACAAGTTCCTCGAGCACGTGGACGGCTTCTCCATCGGCTCCAACGACATGACCCAGGATAGGGACTCGGGGCTTATCGCCCACCTGTTCGACGAGCGCAACGAGGCGGTCAAGGCGCTGCTGGCAATGGCCATCCCCGCTGCGCGCAAGG…	CAGTTCGGCAAAGGCTCTATCATGCGTCTGGGCGACAGCAAGACCATGGATATCGAAGCCATCTCCACCGGCTCCCTCTCTCTGGACGTGGCGCTGGGGATCGGTGGTCTGCCGTGCGGTCGTATCGTCGAGATCTACGGCCCGGAATCTTCCGGTAAAACCACCCTCACCCTGCAGGTGATCGCCGAAGCCCAGAAGAAGGGCAAGACCTGTGCCTTCGTCGATGCGGAGCACGCGCTGGATCCCATCTATGCCGCCAAGCTGGGCGTCAACGTCGACGACCTGCTCATCTCCCAGCCGGATACCGGTGAACAGGCGCTGGAGATCTGCGACATGCTAGTGCGCTCCAACGCCGTTGACGTCATCATCGTCGACTCCGTGGCGGCCCTGACGCGGAAA…		CAAGAAGGCGTACAAGCGTCTGGCCATGAAGTATCACCCTGACCGCAACCAGGGCGATGCCGGTGCCGAAGAGAAGTTCAAAGAGGTCAAGGAAGCCTACGAGATCCTGACCGATGCCAACCTGCGCGCCCGTTATGACCAGTACGGTCATGCCGGTGTCGACCCGAGCCAGGGTGGCGGTGGCCAGTGTTCGGTGACATCTTCGGTGGCAGCCGTGGCGGTGGTCGTCGTGGCCCGGCCCGTGGTTCCGACCTGCGCTACACCATGGAGCTGACGCTGGAAGAGGCGGTACGCGGGGTCTCCAAGGAGATCAAGGTGCCGACCCTGGTTCACTGTGAAGTCTGTAACGGCTCCGGTGCCCATACCGGCAGCAGCGCCCAGACCTGCCCGACCTGCCAT…	CCAAGGCCCTGGAGCAGGGACGGCTGCATCACGCCTATCTGCTGAGCGGCACCCGCGGCGTCGGCAAGACCACCATCGCCCGTATTCTGGCCAAGAGCCTCAACTGCGAGCAGGGGATCAGCAGCCATCCGTGTGGCGTCTGCGATACCTGCCGCGAGATCGATCAGGGCAACTTTGTCGACCTGCTGGAGATCGATGCGGCATCGCGTACCAAGGTGGAAGATACCCGCGAGCTGCTCGACAACGTGCAGTACCGCCCGGCCCGTGGTCGCTTCAAGGTCTATCTCATCGACGAAGTGCACATGTTGTCGCGTCACAGCTTCAACGCGCTGCTGAAAACCCTGGAAGAGCCGCCCCCCTATGTGAAGTTTCTGCTGGCCACCACGGATCCGCAGAAGC…	GATCATGGCTCAGATTGAACGCTGGCGGCAGGCCTAACACATGCAAGTCGAGCGGCAGCGGGAAAGTAGCTTGCTACTTTTGCCGGCGAGCGGCGGACGGGTGAGTAATGCCTGGGGATCTGCCCAGTCGAGGGGGATAACTACTGGAAACGGTAGCTAATACCGCATACGCCCTACGGGGGAAAGCAGGGGACCTTCGGGCCTTGCGCGATTGGATGAACCCAGGTGGGATTAGCTAGTTGGTGAGGTAACGGCTCACCAAGGCGACGATCCCTAGCTGGTCTGAGAGGATGATCAGCCACACTGGAACTGAGACACGGTCCAGACTCCTACGGGAGGCAGCAGTGGGGAATATTGCACAATGGGGGAAACCCTGATGCAGCCATGCCGCGTGTGTGA…
TN530	Negative		Aeromonas spp		Aeromonas spp
TN532	Negative		Aeromonas spp		Aeromonas spp
TN533	Negative		Aeromonas spp		Aeromonas spp
TN542	Negative		Aeromonas spp		Aeromonas spp				27	Pool_3	Library_109
TN543	Negative		Aeromonas spp		Aeromonas spp				413	Pool_3	Library_110	NF	~125		549	~464	~178	~308		~2	~3	~4	GTGCGTGAAGGTCTGATTGCCGTTATCTCCGTCAAGGTGCCGGATCCCAAGTTCTCCTCCCAGACCAAAGACAAGCTGGTCTCTTCCGAAGTGAAGACCGCCGTTGAACAGGCGATGGGTGAGAAGCTGGCGGACTTCCTGCTGGAAAACCCGGGCGATGCCAAGATCGTGGTCAACAAGATCATCGATGCGGCCCGTGCCCGTGAAGCGGCCCGCAAAGCCCGCGAACTGACCCGCCGCAAAGGTGCGCTGGATATCGCCGGTCTGCCCGGCAAGCTGGCTGACTGTCAGGAAAAAGACCCGGCTCTCTCCGAACTCTACATAGTGGAAGGGGACTCTGCTGGCGGTTCTGCCAAGCAGGGTCGCAACCGTAAAAACCAGGCCATCCTGCCGCTCAAG…		TTCCTGCACATGATGTTTGGCGTGCCGACCGAAGAGTACAAGGTCAACCCCATCGTTGAACGTGCCATGGATCGTATCTTTACCCTCCATGCGGATCACGAGCAGAACGCCTCCACCTCCACCGTTCGTCTGGCTGGATCCTCCGGTGCCAACCCGTTCGCCTGTATCGCCGCGGGGATCGCCTCCCTGTGGGGACCGGCCCACGGTGGCGCCAACGAAGCCTGCTTGCGCATGCTGGAAGAGATCGGTTCGGTGGATCGCATCCCCGAGTACATCGCCAAGGCCAAGGACAAGAATGATCCGTTCCGCCTGATGGGCTTCGGTCACCGCGTCTACAAGAACCACGACCCCCGTGCCACAGTGATGCGCGAAACCTGCCACGAAGTATTGACCGAGCTG…	GCCGATATCTGGGTTCGTTATCAGCGAATGCGCGGTCATCAGGTGCACTTCATCTGTGCCGATGATGCCCACGGCACCCCGATCATGCTCAAGGCACAGCAGATGGGGATCACCCCGGAAGAGATGATTGCCGCTGTCTCCAAGGAGCACCAGGCCGACTTCGCCGGGTTCAACATCAGCTTTGACAACTATCACTCCACCCACAGCGATGAAAACCGCGAGCTGGCGGAGTTGATCTATGGCCGCCTGTCTCCCAGCTGTTCGATCCGGAAAAATCCATGTTCCTGCCGGACCGTTTCGTCAAGGGCACCTGCCCCAAGTGCAAATCTCCGGAGCAGTATGGTGACAACTGCGACAGCTGCGGCGCCACCTACAGCCCGACTGAGCTGATCGATCCGA…	ATGATAGGTTTTCGTGGCGCATCCCGCTACATCGCCGACAGCTTCCGCCCCTGTTTTGCCCTTGAATGCGAGGCGATCAAGCGGGTGCGCGATGTGATGGGGTTGACCAACGTCGAGGTGATGATCCCCTTCGTGCGCACCGTGGGCGAGGCGGAGCAGGTGATCGCCATCCTTGCCGAGAACGGTCTGCGCCGTGGCGAGCGGGGGCTCAACGCCCTCTTGGCAGACAAGTTCCTCGAGCACGTGGACGGCTTCTCCATCGGCTCCAACGACATGACCCAGCTCACGCTTGGACTGGATAGGGACTCGGGGCTTATCGCCCACCTGTTCGACGAGCGCAACGAGGCGGTCAAGGCGCTGTTGGCAATGGCCATCCCCGCCGCCCGCAAGGCGGGCAAG…	CAGTTCGGCAAAGGTTCCATCATGCGTCTGGGCGACAGCAAGACCATGGATATCGAAGCCATCTCTACCGGTTCCCTCTCGCTGGACGTGGCGCTGGGCATTGGTGGTCTGCCGTGTGGCCGTATCGTCGAAATCTACGGCCCGGAATCTTCCGGTAAAACCACCCTCACCCTGCAGGTGATCGCGGAAGCCCAGAAGAAGGGCAAAACCTGTGCCTTCGTCGATGCGGAACACGCCCTCGACCCTATCTGCCGGATACCGGTGAACAGGCGCTGGAGATCTGCGACATGCTGGTTCGCTCCAACGCGGTTGACGTCATCATCGTCGACTCCGTGGCGGCCCTGACGCCGAAAGCGGAAATCGAAGGGGAGATGGGTGACTCCCACGTTGGTCTGCAGG…		GGCGTACAAGCGCCTGGCCATGAAGTATCACCCGGATCGTAACCAGGGTGATGCCGCATCCGAAGAGAAGTTCAAAGAGGTCAAGGAAGCCTACGAGGTCCTGACCGATGCCAACCTGCGTGCCCGTTACGACCAGTACGGCCATGCCGGTGTCGACCCGAGCCAGGGTGGCGGTGGCCACGGTGGCTTTGGCGGCGGTGCCGACTTCGCCGACATCTTCGGCGACGTGTTTGGCGATATTTTTGGTGGCAGCCGTGGTGGTGCCCGTCGTGGCCCGGCCCGTGGCTCCGACCTGCGTTACACCATGGAGCTGACGCTGGAAGAGGCGGTACGCGGGGTCTCCAAGGAGATCAAGGTGCCGACTCTGGTTCACTGTGAAGTCTGTAACGGCTCCGGTGC…	GCCCTGGAGCAGGGACGGCTGCATCACGCCTATCTGCTGAGCGGTACCCGTGGGGTCGGCAAGACCACCATCGCCCGTATTCTGGCCAAGAGCCTCAACTGCGAACAGGGGATCAGCAGCCACCCGTGCGGTGTCTGCGATACCTGCCGCGAGATCGATCAGGGCAACTTTGTCGACCTGCTGGAGATTGACGCGGCGTCTCGCACCAAGGTGGAAGATACCCGCGAGCTGCTCGACAACGTGCAGTACCGTCCGGCCCGTGGCCGCTTCAAGGTCTACCTTATCGATGAAGTGCACATGTTGTCGCGTCACAGCTTCAACGCGCTGCTGAAAACCCTGGAAGAGCCCCCCCCCTATGTGAAGTTTCTGCTGGCTACCACGGATCCGCAGAAGCTGCCC…	GATCATGGCTCAGATTGAACGCTGGCGGCAGGCCTAACACATGCAAGTCGAGCGGCAGCGGGAAAGTAGCTTGCTACTTTTGCCGGCGAGCGGCGGACGGGTGAGTAATGCCTGGGGATCTGCCCAGTCGAGGGGGATAACTACTGGAAACGGTAGCTAATACCGCATACGCCCTACGGGGGAAAGCAGGGGACCTTCGGGCCTTGCGCGATTGGATGAACCCAGGTGGGATTAGCTAGTTGGTGAGGTAATGGCTCACCAAGGCGACGATCCCTAGCTGGTCTGAGAGGATGATCAGCCACACTGGAACTGAGACACGGTCCAGACTCCTACGGGAGGCAGCAGTGGGGAATATTGCACAATGGGGGAAACCCTGATGCAGCCATGCCGCGTGTGTGA…
TN544	Negative		Aeromonas spp		Aeromonas spp				515	Pool_3	Library_111	520?	138	53	52	51?	51	53		~2	~3	~4	GTGCGTGAAGGTCTGATTGCCGTTATCTCCGTCAAGGTGCCGGATCCCAAGTTCTCCTCCCAGACCAAAGACAAGCTGGTCTCTTCCGAAGTGAAGACCGCCGTTGAACAGGCGATGGGTGAGAAGCTGGCCGACTTCCTGCTGGAAAACCCGGGCGATGCCAAGATCGTGGTCAACAAGATCATCGATGCGGCCCGTGCCCGCGAAGCGGCCCGCAAAGCCCGCGAACTGACCCGCCGCAAAGGCGCGCTGGATATCGCCGGTCTGCCCGGCAAGCTGGCTGACTGTCAGGAAAAAGACCCGGCTCTTTCCGAACTCTACATAGTGGAAGGGGACTCTGCTGGCGGTTCCGCCAAGCAGGGTCGCAACCGTAAAAACCAGGCCATCCTGCCGCTCAAG…	GACAAAGCCGTTGTGGCTGCCGTTGCCGAGCTGCAAGCACTGTCCCAGCCGTGCGCTGACAGCAATGCCATTGCTCAGGTGGGCACCATCTCCGCCAACTCCGACGAGAAAGTGGGCAAGCTGATTGCCGAAGCCATGGACAAAGTGGGTCGCGATGGCGTCATCACCGTTGAAGATGGTCAGGGTCTGGAAGATGAGCTGGCAGTTGTTGAAGGTATGCAGTTCGACCGCGGCTACCTGTCCCCCTACTTCATCAACAAGCAAGAGACCGGTTCCGTTGAACTGGACGACCCGTTCATTCTGCTGGTTGACAAGAAAGTCTCCAACATCCGCGAAATGCTGCCGGTGCTGGAAGGCGTTGCCAAAGCTGGCAAGCCGCTGCTGATTGTTGCTGAAGAC…	TTCCTGCACATGATGTTTGGCGTGCCGACCGAAGAGTACAAGGTCAACCCCATCGTTGAACGCGCCATGGATCGTATCTTTACCCTCCATGCGGATCACGAGCAGAACGCCTCCACCTCCACCGTTCGTCTGGCTGGCTCCTCCGGTGCCAACCCGTTCGCCTGTATCGCCGCGGGGATCGCCTCCCTGTGGGGACCGGCCCACGGTGGTGCCAACGAAGCCTGCCTGCGCATGCTGGAAGAGATCGGCTCGGTGGATCGCATCCCCGAGTACATCGCCAAGGCCAAGGACAAGAATGATCCGTTCCGTCTGATGGGCTTCGGTCACCGTGTCTACAAAAATCACGACCCCCGTGCCACCGTGATGCGCGAAACCTGCCACGAAGTACTGACCGAGCTG…	GCCGATATCTGGGTTCGTTATCAGCGAATGCGCGGTCATCAGGTGCACTTTATCTGTGCCGATGATGCCCACGGCACCCCGATCATGCTCAAGGCACAGCAGATGGGGATCACCCCGGAAGAGATGATTGCGGCGGTCTCCAAAGAGCACCAGGCCGATTTCGCCGGGTTCAACATCAGCTTTGACAACTATCACTCCACCCACAGCGATGAAAACCGCGAGCTGGCGGAGTTGATCTACGGCCGCCTGAAAAATGGTGGTTTTATCAAGAGCCGCACCATCTCCCAGCTGTTCGATCCGGAAAAATCCATGTTCCTGCCGGACCGTTTCGTCAAGGGAACCTGCCCCAAGTGCAAATCTCCGGAGCAGTATGGCGACAACTGCGACAGCTGCGGCGCC…	CCGATGATCGGTTTTCGTGGCGCATCCCGCTACATCGCCGACAGCTTCCGCCCCTGCTTTGCCCTCGAGTGCGAGGCGATCAAGCGGGTGCGCGATGTGATGGGGTTGACCAACGTCGAGGTGATGATCCCCTTCGTGCGCACCGTGGGCGAGGCGGAGCAGGTGATCGACATCCTGGCCGAGAACGGTCTGCGCCGCGGCGAGCGGGGGCTCAAGGTGATCATGATGTGCGAGATCCCGAGCAATGCCCTGTTGGCAGACAAGTTCCTCGAGCACGTGGACGGCTTCTCCATCGGCTCCAATGACATGACCCAGCTCACCCTTGGGCTGGATCGGGATTCCGGGCTGATTGCCCATCTGTTCGACGAGCGCAACGAGGCGGTCAAGGCGCTGCTGGCG…	CAGTTCGGCAAAGGTTCCATCATGCGTCTGGGCGACAGCAAGACCATGGATATCGAAGCCATCTCTACCGGTTCCCTCTCGCTGGACGTGGCGCTGGGGATCGGCGGTCTGCCGTGTGGCCGTATCGTCGAGATCTACGGCCCGGAATCTTCCGGTAAAACCACCCTCACCCTGCAGGTGATCGCCGAAGCCCAGAAGAAGGGCAAGACCTGTGCCTTCGTCGATGCGGAACACGCTCTCGACCCTATCTATGCTGCCAAGCTGGGCGTCAACGTCGACGACCTGCTCATCTCTCAGCCGGATACCGGTGAACAGGCGCTGGAGATCTGCGACATGCTGGTTCGCTCCAACGCGGTTGACGTCATCATCGTCGACTCCGTGGCGGCCCTGACGCCGAAA…		CAAGAAGGCGTACAAGCGCCTGGCCATGAAGTATCACCCGGATCGTAATCAGGGTGATGCCGCATCCGAAGAGAAGTTCAAAGAGGTCAAGGAAGCCTACGAGGTCCTGACCGATGCCAACCTGCGTGCCCGTTACGACCAGTATGGCCATGCCGGTGTCGACCCGAGCCAGGGTGGCGGTGGCCACGGTGGCTTTGGCGGCGGTGCCGACTTCGCCGACATGTTTGGTGACGTGCCGTGGCGGTGGCCGTCGTGGCCCGGCCCGTGGCTCCGACCTGCGTTACACCATGGAGCTGACGCTGGAAGAGGCGGTACGCGGGGTCTCCAAGGAGATCAAGGTGCCTACCCTGGTTCACTGTGAAGTCTGTAACGGCTCCGGTGCCCATACCGGTAGCAGCG…	GCCCTGGAGCAGGGACGGCTGCATCACGCCTATCTGCTGAGCGGTACCCGCGGGGTCGGCAAGACCACCATCGCCCGTATTCTGGCCAAGAGCCTCAACTGCGAACAGGGGATCAGCAGCCACCCGTGTGGTGTCTGTGATACCTGCCGCGAGATCGATCAGGGCAACTTTGTCGACTTGCTGGAGATTGACGCGGCGTCCCGCACCAAGGTGGAAGATACCCGCGAGCTGCTCGATAACGTGCAGTACCGACCGGCCCGTGGCCGCTTCAAGGTCTACCTCATCGATGAAGTGCACATGTTGTCGCGCCACAGCTTCAACGCGCTGCTGAAAACCCTGGAAGAGCCGCCTCCCTATGTGAAGTTTCTGCTGGCCACCACGGATCCGCAGAAACTGCCC…	GATCATGGCTCAGATTGAACGCTGGCGGCAGGCCTAACACATGCAAGTCGAGCGGCAGCGGGAAAGTAGCTTGCTACTTTTGCCGGCGAGCGGCGGACGGGTGAGTAATGCCTGGGGATCTGCCCAGTCGAGGGGGATAACTACTGGAAACGGTAGCTAATACCGCATACGCCCTACGGGGGAAAGCAGGGGACCTTCGGGCCTTGCGCGATTGGATGAACCCAGGTGGGATTAGCTAGTTGGTGAGGTAATGGCTCACCAAGGCGACGATCCCTAGCTGGTCTGAGAGGATGATCAGCCACACTGGAACTGAGACACGGTCCAGACTCCTACGGGAGGCAGCAGTGGGGAATATTGCACAATGGGGGAAACCCTGATGCAGCCATGCCGCGTGTGTGA…
TN545	Negative		Aeromonas spp		Aeromonas spp
TN546	Positive		A. hydrophila (type A)		Aeromonas dhakensis				2946	Pool_3	Library_112	656	415	164	160	267	457	160	~1	~2	~3	~4	GTGCGTGAAGGTCTGATTGCCGTTATCTCCGTCAAGGTGCCTGACCCTAAGTTCTCCTCCCAGACCAAGGACAAGCTGGTCTCTTCCGAAGTGAAGACCGCAGTCGAACAGGCGATGGGCGAGAAGCTGGCCGACTTCCTGCTGGAAAACCCGGGCGATGCCAAGATCGTGGTCAACAAGATCATCGATGCGGCCCGTGCCCGTGAAGCGGCCCGCAAGGCTCGCGAACTGACCCGCCGCAAAGGCGCGCTGGATATTGCCGGTCTGCCCGGCAAGCTGGCCGACTGTCAGGAAAAAGACCCGGCGCTCTCCGAACTCTACATAGTGGAAGGGGACTCTGCTGGCGGTTCCGCCAAGCAGGGTCGCAACCGGAAGAACCAGGCCATCCTGCCGCTCAAG…	GTTGCCGAGCTGCAAGCGCTGTCTCAGCCCTGCGCAGACAACAACGCCATCGCTCAGGTAGGCACCATCTCCGCCAACTCCGACGAGAAAGTCGGCAAGCTGATTGCCGAAGCCATGGACAAAGTGGGCCGTGACGGCGTCATCACTGTAGAAGACGGCCAGGGTCTGGAAGACGAGCTGGCTGTGGTTGAAGGTATGCAGTTCGACCGTGGCTACCTCTCCCCGTACTTCGTCAACAAGCCGGAAACCGGTGCCGTCGAGCTGGACGACCCCTTCATCCTGCTGGTCGACAAGAAAATCTCCAACATCCGCGAAATGCTGCCGGTGCTGGAGGGCGTGGCCAAGGCTGGCAAGCCGCTGATCATCGTCGCCGAAGACGTTGAAGGTGAAGCTCTGGCG…	TTCCTGCACATGATGTTTGGCGTGCCGACCGAAGAGTACAAGGTCAACCCCATCGTCGAACGCGCCATGGACCGCATCTTCACCCTGCATGCGGATCACGAGCAGAACGCCTCCACCTCCACCGTGCGTCTGGCCGGCTCGTCCGGTGCCAACCCGTTCGCCTGTATCGCCGCGGGGATCGCCTCCCTGTGGGGACCGGCCCACGGCGGTGCCAACGAAGCCTGCCTCAAGATGCTCGAGGAGATCGGCTCCGTGGATCGCATCCCCGAGTACATCGCCAAGGCCAAGGACAAGAACGATCCGTTCCGTCTGATGGGCTTCGGTCACCGGGTCTACAAGAACCACGACCCCCGTGCCACCGTGATGCGCGAAACCTGTCACGAGGTACTGACCGAGCTG…	GCCGATATCTGGGTTCGTTATCAGCGAATGCGCGGTCACCAGGTGCACTTTGTCTGTGCCGACGATGCCCATGGCACCCCGATCATGCTCAAGGCCCAACAGCTGGGGATCACCCCGGAAGAGATGATCGCGGCAGTCTCCCAGGAGCACCAGGCCGACTTCGCCGGGTTCAACATCAGTTTTGACAACTATCACTCCACCCACAGCGACGAGAACCGTGAGCTGGCCGGGCTTATCTACGGCCGTCTGCAGGCCGGCGGCAAGATCAAAAGCCGCACCATCTCCCAGCTGTTCGATCCGGAAAAATCCATGTTCCTGCCGGATCGTTTCGTCAAGGGCACCTGCCCCAAGTGCAAGTCCCCGGAGCAGTATGGCGACAACTGCGACAGCTGCGGCGCT…	CCGATGATCGGTTTCCGCGGTGCGTCGCGCTACATCGCCGACAGCTTCCGCCCCTGTTTTGCCCTCGAATGCGAGGCGATCAAACGGGTGCGCGATGTGATGGGGCTGACCAACGTCGAGGTGATGATCCCCTTCGTGCGCACCGTGGGCGAGGCGGAGCAGGTGATCGACATCCTCGGTGAGAACGGTCTGCGCCGTGGCGAGCGGGGGCTCAAGGTGATCATGATGTGCGAGATCCCGAGCAACGCCCTGCTGGCAGACAAGTTCCTCGAGCACGTGGACGGCTTCTCCATCGGCTCCAACGACATGACCCAGCTCACCCTTGGACTTGACAGGGACTCGGGCCTTATCGCCCACCTGTTCGACGAGCGCAACGAGGCGGTCAAGGCGCTGCTGGCG…	CAGTTCGGCAAAGGTTCCATCATGCGTCTGGGCGACAGCAAGACCATGGATATCGAAGCCATCTCCACCGGCTCCCTCTCTCTGGACGTTGCGCTGGGGATCGGTGGTCTGCCGTGCGGTCGTATCGTCGAGATCTACGGCCCGGAATCTTCCGGTAAAACCACGCTGACCCTGCAGGTGATCGCCGAAGCCCAGAAGAAGGGCAAGACCTGTGCCTTCGTCGATGCGGAGCACGCACTCGACCCCATCTATGCTGCCAAGCTGGGCGTTAACGTCGACGACTTGCTCATCTCTCAGCCGGATACCGGTGAACAGGCGCTGGAGATCTGCGACATGCTGGTACGCTCCAACGCCGTTGACGTCATCATCGTCGACTCCGTGGCGGCCCTGACCCCGAAA…	GAAATCGACATCGCCAAGCGGATCGAAGACGGTATCAACCAGGTACAAAGCTCCGTCGCCGAGTACCCGGAAGCGATTACCTATCTGCTTGAACAATATGACAAGTATGAAGCCGAACAGCTGCGCCTGTCCGACATCATCTCCGGCTTCATCGATCCCAACGAGACCGACGACGTCGCACCGACCGCCACTCACATCGGCTCCGAGCTCAGCGAGGAAGATCTGGCTGACGAGGATGAAGATGAAGACGAAGACGAAGATGGTGATGGTGATGACTCCGACGATGATGGCGACGGTGGTCCGGATCCGGAAGTTGCTCGCGAGAAGTTCGGTGAGCTGCGCGCCCAGTACGAGGTAACCCGCCTCTCCATTCAGCAGAATGGCCGCGCGCACGAAGAT…	TCAAGAAGGCGTACAAGCGTCTGGCCATGAAGTATCACCCTGACCGCAACCAGGGCGATGCCGGGGCCGAAGAGAAGTTCAAAGAGGTCAAGGAAGCCTACGAGATCCTGACCGATGCCAATCTGCGTGCCCGCTATGACCAGTACGGTCACGCCGGGGTGGATCAGAGCCAGGGTGGCGGTGGCCACGGCGGCTTTGGCGGCGGCGCCGATTTCGGCGACATCTTCGGCGACGTGTTTGGCGATATTTTTGGTGGCAGCCGTGGCGGCGGCCGTCGTGGCCCGGCCCGTGGCTCCGATCTGCGCTACACCATGGAGCTGACGCTGGAAGAGGCGGTACGCGGGGTCTCCAAGGAGATCAAGGTGCCGACCCTGGTCCACTGTGAAGTCTGTAACGGCT…	CCAATGCCCTGGAGCAGGGACGGCTGCATCACGCCTATCTGCTGAGCGGTACTCGCGGAGTCGGCAAGACCACCATCGCGCGCATCCTGGCCAAGAGTCTCAACTGCGAGCAGGGGATCAGCAGTCATCCGTGCGGCGTGTGCGACACCTGCCGCGAGATCGATCAGGGCAACTTCGTCGATCTGCTGGAGATAGACGCGGCGTCGCGCACCAAGGTGGAAGATACCCGCGAGCTGCTCGACAACGTCCAGTACCGACCGGCCCGTGGCCGTTTCAAGGTCTATCTCATCGACGAAGTGCACATGTTGTCGCGCCACAGCTTCAACGCGCTGCTGAAAACCCTGGAAGAGCCGCCCCCCTATGTGAAGTTCCTGCTGGCCACCACGGATCCACAGAAGC…	GATCATGGCTCAGATTGAACGCTGGCGGCAGGCCTAACACATGCAAGTCGAGCGGCAGCGGGAAAGTAGCTTGCTACTTTTGCCGGCGAGCGGCGGACGGGTGAGTAATGCCTGGGAAATTGCCCAGTCGAGGGGGATAACAGTTGGAAACGACTGCTAATACCGCATACGCCCTACGGGGGAAAGCAGGGGACCTTCGGGCCTTGCGCGATTGGATATGCCCAGGTGGGATTAGCTAGTTGGTGAGGTAATGGCTCACCAAGGCGACGATCCCTAGCTGGTCTGAGAGGATGATCAGCCACACTGGAACTGAGACACGGTCCAGACTCCTACGGGAGGCAGCAGTGGGGAATATTGCACAATGGGGGAAACCCTGATGCAGCCATGCCGCGTGTGTGA…
TN547	Negative		Aeromonas spp		Aeromonas spp
TN548	Negative		Aeromonas spp		Aeromonas spp				6	Pool_3	Library_113
TN549	Negative		Aeromonas spp		Aeromonas spp				794	Pool_3	Library_114	NF?	138	53	73	51?	51	53			~3	~4	GTGCGTGAAGGTCTGATTGCCGTTATCTCCGTCAAGGTGCCGGATCCCAAGTTCTCCTCCCAGACCAAAGACAAGCTGGTCTCTTCCGAAGTGAAGACCGCCGTTGAACAGGCGATGGGTGAGAAGCTGGCCGACTTCCTGCTGGAAAACCCGGGCGATGCCAAGATCGTGGTCAACAAGATCATCGATGCGGCCCGTGCCCGCGAAGCGGCCCGCAAAGCCCGCGAACTGACCCGCCGCAAAGGCGCGCTGGATATCGCCGGTCTGCCCGGCAAGCTGGCTGACTGTCAGGAAAAAGACCCGGCTCTTTCCGAACTCTACATAGTGGAAGGGGACTCTGCTGGCGGTTCCGCCAAGCAGGGTCGCAACCGTAAAAACCAGGCCATCCTGCCGCTCAAG…	GACAAAGCCGTTGTGGCTGCCGTTGCCGAGCTGCAAGCACTGTCCCAGCCGTGCGCTGACAGCAATGCCATTGCTCAGGTGGGCACCATCTCCGCCAACTCCGACGAGAAAGTGGGCAAGCTGATTGCCGAAGCCATGGACAAAGTGGGTCGCGATGGCGTCATCACCGTTGAAGATGGTCAGGGTCTGGAAGATGAGCTGGCAGTTGTTGAAGGTATGCAGTTCGACCGCGGCTACCTGTCCCCCTACTTCATCAACAAGCAAGAGACCGGTTCCGTTGAACTGGACGACCCGTTCATTCTGCTGGTTGACAAGAAAGTCTCCAACATCCGCGAAATGCTGCCGGTGCTGGAAGGCGTTGCCAAAGCTGGCAAGCCGCTGCTGATTGTTGCTGAAGAC…	TTCCTGCACATGATGTTTGGCGTGCCGACCGAAGAGTACAAGGTCAACCCCATAGTTGAACGCGCCATGGACCGCATCTTCACCCTGCATGCGGATCACGAGCAGAACGCCTCCACCTCCACAGTGCGTCTGGCCGGCTCCTCCGGTGCCAACCCGTTTGCCTGTATTGCCGCCGGGATCGCCTCCCTGTGGGGACCGGCTCATGGCGGTGCCAACGAAGCCTGCCTCAAGATGCTCGAAGAGATAGGCTCTGTGGAGCGCATCCCCGAGTTCATCGCCAAGGCCAAAGACAAGAACGATCCGTTCCGTCTGATGGGCTTTGGCCACCGGGTCTACAAGAACCACGACCCCCGTGCCACCGTGATGCGCGAAACCTGTCACGAGGTACTGACCGAGCTG…	GCCGATATCTGGGTTCGTTATCAGCGAATGCGCGGTCATCAGGTGCACTTTATCTGTGCCGATGATGCCCACGGCACCCCGATCATGCTCAAGGCACAGCAGATGGGGATCACCCCGGAAGAGATGATTGCGGCGGTCTCCAAAGAGCACCAGGCCGATTTCGCCGGGTTCAACATCAGCTTTGACAACTATCACTCCACCCACAGCGATGAAAACCGCGAGCTGGCGGAGTTGATCTACGGCCGCCTGAAAAATGGTGGTTTTATCAAGAGCCGCACCATCTCCCAGCTGTTCGATCCGGAAAAATCCATGTTCCTGCCGGACCGTTTCGTCAAGGGAACCTGCCCCAAGTGCAAATCTCCGGAGCAGTATGGCGACAACTGCGACAGCTGCGGCGCC…	CCGATGATCGGTTTTCGTGGCGCATCCCGCTACATCGCCGACAGCTTCCGCCCCTGCTTTGCCCTCGAGTGCGAGGCGATCAAGCGGGTGCGCGATGTGATGGGGTTGACCAACGTCGAGGTGATGATCCCCTTCGTGCGCACCGTGGGCGAGGCGGAGCAGGTGATCGACATCCTGGCCGAGAACGGTCTGCGCCGCGGCGAGCGGGGGCTCAAGGTGATCATGATGTGCGAGATCCCGAGCAATGCCCTGTTGGCAGACAAGTTCCTCGAGCACGTGGACGGCTTCTCCATCGGCTCCAATGACATGACCCAGCTCACCCTTGGGCTGGATCGGGATTCCGGGCTGATTGCCCATCTGTTCGACGAGCGCAACGAGGCGGTCAAGGCGCTGCTGGCG…	CAGTTCGGCAAAGGTTCCATCATGCGTCTGGGCGACAGCAAGACCATGGATATCGAAGCCATCTCTACCGGTTCCCTCTCGCTGGACGTGGCGCTGGGGATCGGCGGTCTGCCGTGTGGCCGTATCGTCGAGATCTACGGCCCGGAATCTTCCGGTAAAACCACCCTCACCCTGCAGGTGATCGCCGAAGCCCAGAAGAAGGGCAAGACCTGTGCCTTCGTCGATGCGGAACACGCTCTCGACCCTATCTATGCTGCCAAGCTGGGCGTCAACGTCGACGACCTGCTCATCTCTCAGCCGGATACCGGTGAACAGGCGCTGGAGATCTGCGACATGCTGGTTCGCTCCAACGCGGTTGACGTCATCATCGTCGACTCCGTGGCGGCCCTGACGCCGAAA…			GCCCTGGAGCAGGGACGGCTGCATCACGCCTATCTGCTGAGCGGTACCCGCGGGGTCGGCAAGACCACCATCGCCCGCATTCTGGCCAAGAGTCTCAATTGCGAGCAGGGGATCAGCAGCCATCCGTGCGGTGTGTGCGACACCTGCCGCGAGATCGATCAGGGCAACTTTGTCGACTTGCTGGAGATTGACGCGGCGTCCCGCACCAAGGTGGAAGATACCCGCGAGCTGCTCGATAACGTGCAGTACCGACCGGCCCGTGGCCGCTTCAAGGTCTACCTCATCGATGAAGTGCACATGTTGTCGCGCCACAGCTTCAACGCGCTGCTGAAAACCCTGGAAGAGCCGCCTCCCTATGTGAAGTTTCTGCTGGCCACCACGGATCCGCAGAAACTGCCC…	GATCATGGCTCAGATTGAACGCTGGCGGCAGGCCTAACACATGCAAGTCGAGCGGCAGCGGGAAAGTAGCTTGCTACTTTTGCCGGCGAGCGGCGGACGGGTGAGTAATGCCTGGGGATCTGCCCAGTCGAGGGGGATAACTACTGGAAACGGTAGCTAATACCGCATACGCCCTACGGGGGAAAGCAGGGGACCTTCGGGCCTTGCGCGATTGGATGAACCCAGGTGGGATTAGCTAGTTGGTGAGGTAATGGCTCACCAAGGCGACGATCCCTAGCTGGTCTGAGAGGATGATCAGCCACACTGGAACTGAGACACGGTCCAGACTCCTACGGGAGGCAGCAGTGGGGAATATTGCACAATGGGGGAAACCCTGATGCAGCCATGCCGCGTGTGTGA…
TN551	Negative		Aeromonas spp		Aeromonas spp				201	Pool_3	Library_115
TN552	Negative		Aeromonas spp		Aeromonas spp
TN553	Negative		Aeromonas spp		Aeromonas spp				906	Pool_3	Library_116	NF	~126	~71	~81	~143	~378	143		~2	~3	~4	GTACGTGAAGGTCTGATTGCCGTTATCTCCGTCAAGGTGCCGGATCCCAAGTTCTCATCCCAGACCAAAGACAAGCTGGTCTCTTCCGAAGTGAAGACCGCCGTTGAACAGGCGATGGGTGAGAAGCTGGCTGACTTCCTGCTGGAAAACCCGGGCGATGCCAAGATCGTGGTCAACAAGATCATCGATGCGGCCCGTGCCCGTGAAGCGGCCCGCAAAGCCCGCGAACTGACCCGCCGCAAAGGCGCGCTGGATATCGCCGGTCTGCCCGGCAAGCTGGCTGACTGTCAGGAAAAAGACCCGGCTCTCTCCGAACTCTACATAGTGGAAGGGGACTCTGCTGGCGGTTCCGCCAAGCAGGGTCGCAACCGTAAAAACCAGGCCATCCTGCCGCTCAAG…	GACAAAGCCGTTGTGGCTGCTGTTGCTGAACTGCAGGCGCTGTCCCAGCCGTGCGCTGACAGTAATGCCATCGCTCAGGTGGGCACCATCTCCGCCAACTCCGACGAGAAAGTGGGCAAGCTGATTGCTGAAGCCATGGACAAAGTGGGTCGCGATGGCGTCATCACCGTTGAAGATGGTCAGGGTCTGGAAGATGAGCTGGCAGTTGTTGAAGGTATGCAGTTCGACCGCGGCTACCTGTCCCCCTACTTCATCAACAAGCAAGAGACCGGTTCCGTTGAACTGGACGACCCGTTCATCCTGCTGGTTGACAAGAAAGTCTCCAACATCCGCGAAATGCTGCCGGTGCTGGAAGGCGTTGCCAAAGCTGGCAAGCCGCTGCTGATTGTTGCTGAAGAC…	TTCCTGCACATGATGTTTGGCGTGCCGACCGAAGAGTACAAGGTCAACCCCATAGTCGAACGCGCCATGGATCGTATCTTTACCCTCCATGCGGATCACGAGCAGAACGCCTCCACCTCCACCGTTCGTCTGGCTGGCTCCTCCGGTGCCAACCCGTTCGCCTGTATCGCCGCGGGGATCGCCTCCCTGTGGGGACCGGCCCACGGTGGTGCCAACGAAGCCTGCCTGCGCATGCTGGAAGAGATCGGCTCGGTGGATCGCATCCCCGAGTTCATCGGCCGCGCCAAGGACAAGAACGATCCCTTCCGTCTGATGGGCTTCGGTCACCGGGTCTACAACTGACCGAGTTGCAGATCAAGGATCCGCTGCTGGATGTGGCCATGGAGCTCGAGCGCATCG…	GCCGATATCTGGGTTCGTTATCAGCGAATGCGCGGTCATCAGGTGCACTTCATCTGTGCCGATGATGCCCACGGCACCCCGATCATGCTCAAGGCACAGCAGATGGGGATCACCCCGGAAGAGATGATCGCCGCGGTCTCCAAGGAGCACCAGGCCGACTTCGCCGGGTTCAACATCAGCTTTGACAACTATCACTCCACCCACAGCGACGAAAACCGCGAGCTGGCGGAGCTGATCTATGGCCGCCTGAAAAATGGTGGCTTTATCAAGAGCCGCACCATCTCCCAGCTGTTCGATCCGGAAAAATCCATGTTCCTGCCGGACCGTTTCGTCAAGGGGACCTGCCCCAAGTGCAAATCTCCGGAGCAGTATGGCGACAACTGCGACAGCTGCGGCGCC…	ATGATCGGTTTTCGTGGCGCATCCCGCTACATCGCCGACAGCTTCCGCTCCTGCTTTGCCCTCGAGTGCGAGGCGATCGGGTGCGTGATGTGATGGGGCTGACCAACGTCGAGGTGATGATCCCCTTCGTGCGCACCGTGGGCGAGGCGGAGCAGGTGATCGACATCCTGGCCGAGAACGGTCTGCGCCGCGGCGAGCGGGGGCTCAAGGTGATCATGATGTGCGAGCAATGCCCTGTTGGCAGACAAGTTCCTCGAGCACGTGGACGGTTTCTCCATCGGTTCCAACGACATGACCCAGCTTACTCTTGGGCTGGATCGGGATTCTGGGCTCATCGCCCATCTGTTCGACGAGCGTAACGAGGCGGTCAAGGCGCTGCTGGCGATGGCGATCCAGGCC…	CAGTTCGGCAAAGGTTCCATCATGCGTCTGGGCGACAGCAAGACCATGGATATCGAAGCCATCTCTACCGGTTCCCTCTCGCTGGACGTGGCGCTGGGCATTGGCGGTCTGCCGTGTGGCCGTATCGTCGAAATCTACGGCCCGGAATCTTCCGGTAAAACCACCCTCACCCTGCAGGTGATCGCGGAAGCCCAGAAGAAAGGCAAAACCTGTGCCTTCGTCGATGCGGAACACGCTCTCGACCCTATCTACGCTGCCAAGCTGGGCGTCAACGTCGACGACCTGCTCATCTCCCAGCCGGATACCGGCGAACAGGCGCTGGAGATCTGCGACATGCTGGTTCGCTCCAACGCGGTTGACGTTATCATCGTCGACTCCGTGGCGGCCCTGACGCCGAAA…		CAAGAAGGCGTACAAGCGCCTGGCCATGAAGTATCACCCGGATCGTAACCAGGGTGATGCCGCATCCGAAGAGAAGTTCAAAGAGGTCAAGGAAGCCTACGAGGTCCTGACCGATGCCAACCTGCGTGCCCGTTACGACCAGTACGGCCATGCCGGTGTCGACCCGAGCCAGGGTGGCGGTGGCCACGGTGGCTTTGGCGGCGGTGCCGACTTCGCCGACATGTTTGGTGACGTATTCGGCGAGCCGTGGTGGTGCCCGTCGTGGCCCGGCCCGTGGCTCCGACCTGCGTTACACCATGGAGCTGACGCTGGAAGAGGCGGTACGCGGGGTCTCCAAGGAGATCAAGGTGCCGACCCTGGTTCACTGTGAAGTCTGTAACGGCTCCGGTGCCCACACCG…	GCCCTGGAGCAGGGACGGCTGCATCACGCCTATCTGCTGAGCGGTACCCGCGGGGTCGGCAAGACCACCATCGCCCGTATTCTGGCCAAGAGCCTCAACTGCGAGCAGGGGATCAGTAGCCACCCGTGTGGTGTCTGCGATACCTGCCGCGAGATCGATCAGGGCAACTTTGTCGACCTGCTGGAGATTGACGCGGCGTCGCGAACCAAGGTGGAAGATACCCGCGAGCTGCTCGACAACGTGCAGTACCGCCCGGCCCGTGGCCGCTTCAAGGTCTACCTCATCGATGAAGTGCACATGTTGTCGCGCCACAGCTTCAACGCGCTGCTGAAAACCCTGGAAGAGCCCCCCCCCTATGTGAAGTTTCTGCTGGCCACCACGGATCCGCAGAAGCTGCCC…	GATCATGGCTCAGATTGAACGCTGGCGGCAGGCCTAACACATGCAAGTCGAGCGGCAGCGGGAAAGTAGCTTGCTACTTTTGCCGGCGAGCGGCGGACGGGTGAGTAATGCCTGGGGATCTGCCCAGTCGAGGGGGATAACTACTGGAAACGGTAGCTAATACCGCATACGCCCTACGGGGGAAAGCAGGGGACCTTCGGGCCTTGCGCGATTGGATGAACCCAGGTGGGATTAGCTAGTTGGTGAGGTAATGGCTCACCAAGGCGACGATCCCTAGCTGGTCTGAGAGGATGATCAGCCACACTGGAACTGAGACACGGTCCAGACTCCTACGGGAGGCAGCAGTGGGGAATATTGCACAATGGGGGAAACCCTGATGCAGCCATGCCGCGTGTGTGA…
TN554	Negative		Aeromonas spp		Aeromonas spp
TN561	Positive		A. hydrophila (type A)		Aeromonas dhakensis
TN563	Positive		A. hydrophila (type A)		Aeromonas dhakensis
TN564	Positive		A. hydrophila (type A)		Aeromonas dhakensis
TN565	Positive		A. hydrophila (type A)		Aeromonas dhakensis
TN566	Positive		A. hydrophila (type A)		Aeromonas dhakensis
TN567	Positive		A. hydrophila (type A)		Aeromonas dhakensis
TN568	Positive	704126	A. hydrophila (type A)		Aeromonas dhakensis				2261	Pool_3	Library_117	656	415	164	160	267	457	160	~1	~2	~3	~4	GTGCGTGAAGGTCTGATTGCCGTTATCTCCGTCAAGGTGCCTGACCCTAAGTTCTCCTCCCAGACCAAGGACAAGCTGGTCTCTTCCGAAGTGAAGACCGCAGTCGAACAGGCGATGGGCGAGAAGCTGGCCGACTTCCTGCTGGAAAACCCGGGCGATGCCAAGATCGTGGTCAACAAGATCATCGATGCGGCCCGTGCCCGTGAAGCGGCCCGCAAGGCTCGCGAACTGACCCGCCGCAAAGGCGCGCTGGATATTGCCGGTCTGCCCGGCAAGCTGGCCGACTGTCAGGAAAAAGACCCGGCGCTCTCCGAACTCTACATAGTGGAAGGGGACTCTGCTGGCGGTTCCGCCAAGCAGGGTCGCAACCGGAAGAACCAGGCCATCCTGCCGCTCAAG…	GACAAGGCCGTGGTAGCCGCCGTTGCCGAGCTGCAAGCGCTGTCTCAGCCCTGCGCAGACAACAACGCCATCGCTCAGGTAGGCACCATCTCCGCCAACTCCGACGAGAAAGTCGGCAAGCTGATTGCCGAAGCCATGGACAAAGTGGGCCGTGACGGCGTCATCACTGTAGAAGACGGTCAGGGTCTGGAAGACGAGCTGGCTGTGGTTGAAGGTATGCAGTTCGACCGTGGCTACCTCTCCCCGTACTTCGTCAACAAGCCGGAAACCGGTGCCGTCGAGCTGGACGACCCCTTCATCCTGCTGGTCGACAAGAAAATCTCCAACATCCGCGAAATGCTGCCGGTGCTGGAGGGCGTGGCCAAGGCTGGCAAGCCGCTGATCATCGTCGCCGAAGAC…	TTCCTGCACATGATGTTTGGCGTGCCGACCGAAGAGTACAAGGTCAACCCCATCGTCGAACGCGCCATGGACCGCATCTTCACCCTGCATGCGGATCACGAGCAGAACGCCTCCACCTCCACCGTGCGTCTGGCCGGCTCGTCCGGTGCCAACCCGTTCGCCTGTATCGCCGCGGGGATCGCCTCCCTGTGGGGACCGGCCCACGGCGGTGCCAACGAAGCCTGCCTCAAGATGCTCGAGGAGATCGGCTCCGTGGATCGCATCCCCGAGTACATCGCCAAGGCCAAGGACAAGAACGATCCGTTCCGTCTGATGGGCTTCGGTCACCGGGTCTACAAGAACCACGACCCCCGTGCCACCGTGATGCGCGAAACCTGTCACGAGGTACTGACCGAGCTG…	GCCGATATCTGGGTTCGTTATCAGCGAATGCGCGGTCACCAGGTGCACTTTGTCTGTGCCGACGATGCCCATGGCACCCCGATCATGCTCAAGGCCCAACAGCTGGGGATCACCCCGGAAGAGATGATCGCGGCAGTCTCCCAGGAGCACCAGGCCGACTTCGCCGGGTTCAACATCAGTTTTGACAACTATCACTCCACCCACAGCGACGAGAACCGTGAGCTGGCCGGGCTTATCTACGGCCGTCTGCAGGCCGGCGGCAAGATCAAAAGCCGCACCATCTCCCAGCTGTTCGATCCGGAAAAATCCATGTTCCTGCCGGATCGTTTCGTCAAGGGCACCTGCCCCAAGTGCAAGTCCCCGGAGCAGTATGGCGACAACTGCGACAGCTGCGGCGCT…	CCGATGATCGGTTTCCGCGGTGCGTCGCGCTACATCGCCGACAGCTTCCGCCCCTGTTTTGCCCTCGAATGCGAGGCGATCAAACGGGTGCGCGATGTGATGGGGCTGACCAACGTCGAGGTGATGATCCCCTTCGTGCGCACCGTGGGCGAGGCGGAGCAGGTGATCGACATCCTCGGTGAGAACGGTCTGCGCCGTGGCGAGCGGGGGCTCAAGGTGATCATGATGTGCGAGATCCCGAGCAACGCCCTGCTGGCAGACAAGTTCCTCGAGCACGTGGACGGCTTCTCCATCGGCTCCAACGACATGACCCAGCTCACCCTTGGACTTGACAGGGACTCGGGCCTTATCGCCCACCTGTTCGACGAGCGCAACGAGGCGGTCAAGGCGCTGCTGGCG…	CAGTTCGGCAAAGGTTCCATCATGCGTCTGGGCGACAGCAAGACCATGGATATCGAAGCCATCTCCACCGGCTCCCTCTCTCTGGACGTTGCGCTGGGGATCGGTGGTCTGCCGTGCGGTCGTATCGTCGAGATCTACGGCCCGGAATCTTCCGGTAAAACCACGCTGACCCTGCAGGTGATCGCCGAAGCCCAGAAGAAGGGCAAGACCTGTGCCTTCGTCGATGCGGAGCACGCACTCGACCCCATCTATGCTGCCAAGCTGGGCGTTAACGTCGACGACTTGCTCATCTCTCAGCCGGATACCGGTGAACAGGCGCTGGAGATCTGCGACATGCTGGTACGCTCCAACGCCGTTGACGTCATCATCGTCGACTCCGTGGCGGCCCTGACCCCGAAA…	CGACATCGCCAAGCGGATCGAAGACGGTATCAACCAGGTACAAAGCTCCGTCGCCGAGTACCCGGAAGCGATTACCTATCTGCTTGAACAATATGACAAGTATGAAGCCGAACAGCTGCGCCTGTCCGACATCATCTCCGGCTTCATCGATCCCAACGAGACCGACGACGTCGCACCGACCGCCACTCACATCGGCTCCGAGCTCAGCGAGGAAGATCTGGCTGACGAGGATGAAGATGAAGACGAAGACGAAGATGGTGATGGTGATGACTCCGACGATGATGGCGACGGTGGTCCGGATCCGGAAGTTGCTCGCGAGAAGTTCGGTGAGCTGCGCGCCCAGTACGAGGTAACCCGCCTCTCCATTCAGCAGAATGGCCGCGCGCACGAAGATACCCA…	CAAGAAGGCGTACAAGCGTCTGGCCATGAAGTATCACCCTGACCGCAACCAGGGCGATGCCGGGGCCGAAGAGAAGTTCAAAGAGGTCAAGGAAGCCTACGAGATCCTGACCGATGCCAATCTGCGTGCCCGCTATGACCAGTACGGTCACGCCGGGGTGGATCAGAGCCAGGGTGGCGGTGGCCACGGCGGCTTTGGCGGCGGCGCCGATTTCGGCGACATCTTCGGCGACGTGTTTGGCGATATTTTTGGTGGCAGCCGTGGCGGCGGCCGTCGTGGCCCGGCCCGTGGCTCCGATCTGCGCTACACCATGGAGCTGACGCTGGAAGAGGCGGTACGCGGGGTCTCCAAGGAGATCAAGGTGCCGACCCTGGTCCACTGTGAAGTCTGTAACGGCTC…	GCCCTGGAGCAGGGACGGCTGCATCACGCCTATCTGCTGAGCGGTACTCGCGGAGTCGGCAAGACCACCATCGCGCGCATCCTGGCCAAGAGTCTCAACTGCGAGCAGGGGATCAGCAGTCATCCGTGCGGCGTGTGCGACACCTGCCGCGAGATCGATCAGGGCAACTTCGTCGATCTGCTGGAGATAGACGCGGCGTCGCGCACCAAGGTGGAAGATACCCGCGAGCTGCTCGACAACGTCCAGTACCGACCGGCCCGTGGCCGTTTCAAGGTCTATCTCATCGACGAAGTGCACATGTTGTCGCGCCACAGCTTCAACGCGCTGCTGAAAACCCTGGAAGAGCCGCCCCCCTATGTGAAGTTCCTGCTGGCCACCACGGATCCACAGAAGCTGCCC…	GATCATGGCTCAGATTGAACGCTGGCGGCAGGCCTAACACATGCAAGTCGAGCGGCAGCGGGAAAGTAGCTTGCTACTTTTGCCGGCGAGCGGCGGACGGGTGAGTAATGCCTGGGAAATTGCCCAGTCGAGGGGGATAACAGTTGGAAACGACTGCTAATACCGCATACGCCCTACGGGGGAAAGCAGGGGACCTTCGGGCCTTGCGCGATTGGATATGCCCAGGTGGGATTAGCTAGTTGGTGAGGTAATGGCTCACCAAGGCGACGATCCCTAGCTGGTCTGAGAGGATGATCAGCCACACTGGAACTGAGACACGGTCCAGACTCCTACGGGAGGCAGCAGTGGGGAATATTGCACAATGGGGGAAACCCTGATGCAGCCATGCCGCGTGTGTGA…
TN569	Negative		Aeromonas spp		Aeromonas spp
TN570	Positive		A. hydrophila (type A)		Aeromonas dhakensis
TN571	Positive		A. hydrophila (type A)		Aeromonas dhakensis
TN572	Positive		A. hydrophila (type A)		Aeromonas dhakensis				2209	Pool_3	Library_118	656	415	164	160	267	457	160	~1	~2	~3	~4	GTGCGTGAAGGTCTGATTGCCGTTATCTCCGTCAAGGTGCCTGACCCTAAGTTCTCCTCCCAGACCAAGGACAAGCTGGTCTCTTCCGAAGTGAAGACCGCAGTCGAACAGGCGATGGGCGAGAAGCTGGCCGACTTCCTGCTGGAAAACCCGGGCGATGCCAAGATCGTGGTCAACAAGATCATCGATGCGGCCCGTGCCCGTGAAGCGGCCCGCAAGGCTCGCGAACTGACCCGCCGCAAAGGCGCGCTGGATATTGCCGGTCTGCCCGGCAAGCTGGCCGACTGTCAGGAAAAAGACCCGGCGCTCTCCGAACTCTACATAGTGGAAGGGGACTCTGCTGGCGGTTCCGCCAAGCAGGGTCGCAACCGGAAGAACCAGGCCATCCTGCCGCTCAAG…	GACAAGGCCGTGGTAGCCGCCGTTGCCGAGCTGCAAGCGCTGTCTCAGCCCTGCGCAGACAACAACGCCATCGCTCAGGTAGGCACCATCTCCGCCAACTCCGACGAGAAAGTCGGCAAGCTGATTGCCGAAGCCATGGACAAAGTGGGCCGTGACGGCGTCATCACTGTAGAAGACGGTCAGGGTCTGGAAGACGAGCTGGCTGTGGTTGAAGGTATGCAGTTCGACCGTGGCTACCTCTCCCCGTACTTCGTCAACAAGCCGGAAACCGGTGCCGTCGAGCTGGACGACCCCTTCATCCTGCTGGTCGACAAGAAAATCTCCAACATCCGCGAAATGCTGCCGGTGCTGGAGGGCGTGGCCAAGGCTGGCAAGCCGCTGATCATCGTCGCCGAAGAC…	TTCCTGCACATGATGTTTGGCGTGCCGACCGAAGAGTACAAGGTCAACCCCATCGTCGAACGCGCCATGGACCGCATCTTCACCCTGCATGCGGATCACGAGCAGAACGCCTCCACCTCCACCGTGCGTCTGGCCGGCTCGTCCGGTGCCAACCCGTTCGCCTGTATCGCCGCGGGGATCGCCTCCCTGTGGGGACCGGCCCACGGCGGTGCCAACGAAGCCTGCCTCAAGATGCTCGAGGAGATCGGCTCCGTGGATCGCATCCCCGAGTACATCGCCAAGGCCAAGGACAAGAACGATCCGTTCCGTCTGATGGGCTTCGGTCACCGGGTCTACAAGAACCACGACCCCCGTGCCACCGTGATGCGCGAAACCTGTCACGAGGTACTGACCGAGCTG…	GCCGATATCTGGGTTCGTTATCAGCGAATGCGCGGTCACCAGGTGCACTTTGTCTGTGCCGACGATGCCCATGGCACCCCGATCATGCTCAAGGCCCAACAGCTGGGGATCACCCCGGAAGAGATGATCGCGGCAGTCTCCCAGGAGCACCAGGCCGACTTCGCCGGGTTCAACATCAGTTTTGACAACTATCACTCCACCCACAGCGACGAGAACCGTGAGCTGGCCGGGCTTATCTACGGCCGTCTGCAGGCCGGCGGCAAGATCAAAAGCCGCACCATCTCCCAGCTGTTCGATCCGGAAAAATCCATGTTCCTGCCGGATCGTTTCGTCAAGGGCACCTGCCCCAAGTGCAAGTCCCCGGAGCAGTATGGCGACAACTGCGACAGCTGCGGCGCT…	CCGATGATCGGTTTCCGCGGTGCGTCGCGCTACATCGCCGACAGCTTCCGCCCCTGTTTTGCCCTCGAATGCGAGGCGATCAAACGGGTGCGCGATGTGATGGGGCTGACCAACGTCGAGGTGATGATCCCCTTCGTGCGCACCGTGGGCGAGGCGGAGCAGGTGATCGACATCCTCGGTGAGAACGGTCTGCGCCGTGGCGAGCGGGGGCTCAAGGTGATCATGATGTGCGAGATCCCGAGCAACGCCCTGCTGGCAGACAAGTTCCTCGAGCACGTGGACGGCTTCTCCATCGGCTCCAACGACATGACCCAGCTCACCCTTGGACTTGACAGGGACTCGGGCCTTATCGCCCACCTGTTCGACGAGCGCAACGAGGCGGTCAAGGCGCTGCTGGCG…	CAGTTCGGCAAAGGTTCCATCATGCGTCTGGGCGACAGCAAGACCATGGATATCGAAGCCATCTCCACCGGCTCCCTCTCTCTGGACGTTGCGCTGGGGATCGGTGGTCTGCCGTGCGGTCGTATCGTCGAGATCTACGGCCCGGAATCTTCCGGTAAAACCACGCTGACCCTGCAGGTGATCGCCGAAGCCCAGAAGAAGGGCAAGACCTGTGCCTTCGTCGATGCGGAGCACGCACTCGACCCCATCTATGCTGCCAAGCTGGGCGTTAACGTCGACGACTTGCTCATCTCTCAGCCGGATACCGGTGAACAGGCGCTGGAGATCTGCGACATGCTGGTACGCTCCAACGCCGTTGACGTCATCATCGTCGACTCCGTGGCGGCCCTGACCCCGAAA…	GAAATCGACATCGCCAAGCGGATCGAAGACGGTATCAACCAGGTACAAAGCTCCGTCGCCGAGTACCCGGAAGCGATTACCTATCTGCTTGAACAATATGACAAGTATGAAGCCGAACAGCTGCGCCTGTCCGACATCATCTCCGGCTTCATCGATCCCAACGAGACCGACGACGTCGCACCGACCGCCACTCACATCGGCTCCGAGCTCAGCGAGGAAGATCTGGCTGACGAGGATGAAGATGAAGACGAAGACGAAGATGGTGATGGTGATGACTCCGACGATGATGGCGACGGTGGTCCGGATCCGGAAGTTGCTCGCGAGAAGTTCGGTGAGCTGCGCGCCCAGTACGAGGTAACCCGCCTCTCCATTCAGCAGAATGGCCGCGCGCACGAAGAT…	GATCAAGAAGGCGTACAAGCGTCTGGCCATGAAGTATCACCCTGACCGCAACCAGGGCGATGCCGGGGCCGAAGAGAAGTTCAAAGAGGTCAAGGAAGCCTACGAGATCCTGACCGATGCCAATCTGCGTGCCCGCTATGACCAGTACGGTCACGCCGGGGTGGATCAGAGCCAGGGTGGCGGTGGCCACGGCGGCTTTGGCGGCGGCGCCGATTTCGGCGACATCTTCGGCGACGTGTTTGGCGATATTTTTGGTGGCAGCCGTGGCGGCGGCCGTCGTGGCCCGGCCCGTGGCTCCGATCTGCGCTACACCATGGAGCTGACGCTGGAAGAGGCGGTACGCGGGGTCTCCAAGGAGATCAAGGTGCCGACCCTGGTCCACTGTGAAGTCTGTAACGG…	GCCCTGGAGCAGGGACGGCTGCATCACGCCTATCTGCTGAGCGGTACTCGCGGAGTCGGCAAGACCACCATCGCGCGCATCCTGGCCAAGAGTCTCAACTGCGAGCAGGGGATCAGCAGTCATCCGTGCGGCGTGTGCGACACCTGCCGCGAGATCGATCAGGGCAACTTCGTCGATCTGCTGGAGATAGACGCGGCGTCGCGCACCAAGGTGGAAGATACCCGCGAGCTGCTCGACAACGTCCAGTACCGACCGGCCCGTGGCCGTTTCAAGGTCTATCTCATCGACGAAGTGCACATGTTGTCGCGCCACAGCTTCAACGCGCTGCTGAAAACCCTGGAAGAGCCGCCCCCCTATGTGAAGTTCCTGCTGGCCACCACGGATCCACAGAAGCTGCCC…	GATCATGGCTCAGATTGAACGCTGGCGGCAGGCCTAACACATGCAAGTCGAGCGGCAGCGGGAAAGTAGCTTGCTACTTTTGCCGGCGAGCGGCGGACGGGTGAGTAATGCCTGGGAAATTGCCCAGTCGAGGGGGATAACAGTTGGAAACGACTGCTAATACCGCATACGCCCTACGGGGGAAAGCAGGGGACCTTCGGGCCTTGCGCGATTGGATATGCCCAGGTGGGATTAGCTAGTTGGTGAGGTAATGGCTCACCAAGGCGACGATCCCTAGCTGGTCTGAGAGGATGATCAGCCACACTGGAACTGAGACACGGTCCAGACTCCTACGGGAGGCAGCAGTGGGGAATATTGCACAATGGGGGAAACCCTGATGCAGCCATGCCGCGTGTGTGA…
TN573	Positive		A. hydrophila (type A)		Aeromonas dhakensis
TN574	Positive		A. hydrophila (type A)		Aeromonas dhakensis
TN580	Positive		A. hydrophila (type B)		Aeromonas hydrophila vAh ST251
TN582	Positive		A. hydrophila (type B)		Aeromonas hydrophila vAh ST251
TN583	Positive		A. hydrophila (type B)		Aeromonas hydrophila vAh ST251
TN584	Positive		A. hydrophila (type B)		Aeromonas hydrophila vAh ST251
TN585	Positive		A. hydrophila (type B)		Aeromonas hydrophila vAh ST251
TN586	Positive	704126	A. hydrophila (type B)		Aeromonas hydrophila vAh ST251				3122	Pool_3	Library_119	251	210	214	122	211	221	217	~1	~2	~3	~4	GTGCGTGAAGGTCTGATTGCCGTTATCTCTGTCAAGGTGCCTGATCCCAAGTTCTCCTCCCAGACCAAGGACAAGCTGGTCTCTTCCGAAGTGAAGACCGCCGTCGAACAGGCGATGGGTGAGAAGCTGGCCGACTTCCTGCTGGAAAACCCGGGCGATGCCAAGATCGTGGTCAACAAGATCATCGATGCGGCCCGTGCCCGCGAAGCGGCCCGCAAGGCCCGCGAACTGACCCGCCGCAAAGGTGCGCTGGATATCGCCGGTCTGCCCGGCAAGCTGGCCGACTGTCAGGAAAAAGACCCCGCTCTCTCCGAACTCTACATAGTGGAAGGGGACTCTGCTGGCGGTTCCGCCAAGCAGGGTCGCAACCGGAAGAACCAGGCCATCCTGCCGCTCAAG…		TTCCTGCACATGATGTTTGGCGTGCCGACCGAGGAGTACAAGGTCAACCCCATCGTCGAACGCGCCATGGACCGCATCTTTACCCTGCATGCGGACCACGAGCAGAACGCCTCCACCTCCACCGTGCGTCTGGCCGGCTCCTCCGGCGCCAACCCGTTTGCCTGTATCGCCGCGGGGATCGCCTCCCTGTGGGGACCGGCCCACGGTGGTGCCAACGAAGCCTGCCTCAAGATGCTCGAGGAGATCGGCTCCGTTGACCGCATTCCCGAATACATCGCCAAGGCCAAGGACAAGAACGATCCATTCCGTCTGATGGGCTTCGGTCACCGGGTCTACAAGAACCACGACCCCCGTGCCACCGTGATGCGCGAAACCTGTCACGAGGTACTGACCGAGCTG…	GCCGATATCTGGGTTCGTTATCAGCGAATGCGCGGTCACCAGGTGCACTTTGTCTGTGCCGACGATGCCCACGGCACCCCGATAATGCTCAAGGCCCAACAGCTGGGGATCACCCCGGAAGAGATGATCGCGGCCGTCTCCAAGGAACACCAGGCCGACTTCGCCGGGTTCAACATCAGTTTTGACAACTATCACTCCACCCACAGCGACGAGAACCGCGAGCTGGCGGAGCTGATCTACGGCCGTCTGCAGGCCGGCGGCAAGATCAAGAGCCGCACCATCTCCCAGCTGTTCGATCCGGAAAAGTCCATGTTCCTGCCGGATCGCTTCGTCAAGGGTACCTGCCCCAAGTGCAAGTCCCCGGAGCAGTATGGCGACAACTGTGACAGCTGCGGCGCC…	CCGATGATCGGTTTCCGCGGTGCGTCGCGCTACATCGCCGACAGCTTCCGCCCATGCTTTGCCCTCGAGTGCGAGGCGATCAAGCGGGTGCGCGATGTGATGGGGCTGACCAACGTCGAGGTGATGATCCCCTTCGTGCGCACCGTGAGCGAGGCGGAGCAGGTGATCGACATCCTGGCCGAAAACGGCCTGCGCCGTGGCGAGCGGGGGCTCAAGGTGATCATGATGTGCGAGATCCCGAGCAACGCCCTCTTGGCAGACAAGTTCCTCGAGCACGTTGATGGCTTCTCCATCGGTTCCAACGACATGACCCAGCTCACACTTGGACTTGACAGGGACTCGGGGCTTATCGCCCACCTGTTCGACGAGCGCAACGAAGCGGTCAAGGCGCTGCTGGCG…	CAGTTTGGCAAAGGCTCCATCATGCGTCTGGGCGACAGCAAGACCATGGATATCGAAGCCATCTCTACCGGCTCCCTCTCCCTGGACGTGGCGCTGGGAATCGGTGGCCTGCCGTGCGGTCGTATCGTCGAGATCTATGGCCCGGAATCTTCCGGTAAAACCACGCTGACCCTGCAGGTGATCGCCGAAGCGCAGAAGAAGGGCAAGACCTGCGCCTTCGTCGATGCGGAGCACGCACTCGACCCCATCTATGCCGCCAAGCTGGGCGTCAACGTCGACGACTTGCTGATCTCCCAGCCGGATACCGGTGAGCAAGCGCTGGAAATCTGCGACATGCTGGTGCGCTCCAACGCCGTTGACGTCATCATCGTCGACTCCGTGGCGGCCCTGACCCCGAAA…	GCCAAGCGCATTGAAGACGGTATCAACCAGGTACAAAGCTCCGTTGCCGAGTACCCGGAAGCGATTACCTATCTGCTTGAGCAATACGACAAATACGAAGCGGAACAGCTGCGTCTGTCCGATATCATTTCCGGCTTCATCGATCCCAACGAGACCGACGACGTCGCACCGACCGCCACTCACATCGGCTCCGAGCTCAGCGAAGAAGATCTGGCTGACGAAGACGAAGACGAAGATGAAGACGAAGACGGTGATGGTGATGACTCCGACGATGATGGTGACGGTGGTCCGGATCCGGAAGTCGCTCGCGAGAAGTTCGGTGATCTGCGCGCCCAGTACGAAGTAACTCGTCTCTCCATTCAGCAGAATGGTCGTGCGCACGAAGATACTCAGGCTGCG…	CAAGAAGGCGTACAAGCGTCTGGCCATGAAGTATCACCCTGACCGCAACCAGGGCGATGCCGGGGCCGAAGAGAAGTTCAAAGAGGTCAAGGAAGCCTACGAGATCCTGACCGATGCCAATCTGCGTGCCCGCTATGACCAGTACGGTCACGCCGGCGTGGATCAGAGCCAGGGTGGCGGTGGCCACGGCGGCTTTGGCGGCGGCGCCGATTTCGGCGACATCTTCGGCGACGTGTTTGGCGATATTTTTGGTGGCAGCCGTGGTGGCGGCCGTCGTGGCCCGGCCCGTGGCTCCGACCTGCGCTACACCATGGAGCTGACGCTGGAAGAGGCGGTACGCGGGGTCTCCAAGGAGATCAAGGTGCCGACCCTGGTCCACTGTGAAGTCTGTAACGGCTC…	CAATGCCCTGGAGCAGGGACGGCTGCATCACGCCTATCTGCTGAGCGGCACCCGCGGGGTCGGCAAGACCACCATCGCCCGCATCCTGGCCAAGAGCCTCAACTGCGAGCAGGGGATCAGCAGCCACCCGTGCGGGGTGTGCGACACCTGCAGCGAGATCGATCAGGGCAACTTCGTCGACCTGCTGGAGATCGATGCGGCGTCGCGCACCAAGGTGGAAGACACCCGCGAACTGCTCGACAACGTGCAGTACCGGCCGGCCCGTGGCCGCTTCAAGGTCTATCTCATCGATGAAGTGCACATGTTGTCGCGCCACAGCTTCAACGCCCTGCTGAAAACCCTGGAAGAGCCGCCCCCCTATGTGAAGTTCCTGCTGGCCACCACGGATCCGCAGAAGCT…	GATCATGGCTCAGATTGAACGCTGGCGGCAGGCCTAACACATGCAAGTCGAGCGGCAGCGGGAAAGTAGCTTGCTACTTTTGCCGGCGAGCGGCGGACGGGTGAGTAATGCCTGGGAAATTGCCCAGTCGAGGGGGATAACAGTTGGAAACGACTGCTAATACCGCATACGCCCTACGGGGGAAAGCAGGGGACCTTCGGGCCTTGCGCGATTGGATATGCCCAGGTGGGATTAGCTAGTTGGTGAGGTAATGGCTCACCAAGGCGACGATCCCTAGCTGGTCTGAGAGGATGATCAGCCACACTGGAACTGAGACACGGTCCAGACTCCTACGGGAGGCAGCAGTGGGGAATATTGCACAATGGGGGAAACCCTGATGCAGCCATGCCGCGTGTGTGA…
TN587	Positive		A. hydrophila (type B)		Aeromonas hydrophila vAh ST251
TN588	Positive		A. hydrophila (type B)		Aeromonas hydrophila vAh ST251				1765	Pool_3	Library_120	251	210	214	122	211	221	217	~1	~2	~3	~4	GTGCGTGAAGGTCTGATTGCCGTTATCTCTGTCAAGGTGCCTGATCCCAAGTTCTCCTCCCAGACCAAGGACAAGCTGGTCTCTTCCGAAGTGAAGACCGCCGTCGAACAGGCGATGGGTGAGAAGCTGGCCGACTTCCTGCTGGAAAACCCGGGCGATGCCAAGATCGTGGTCAACAAGATCATCGATGCGGCCCGTGCCCGCGAAGCGGCCCGCAAGGCCCGCGAACTGACCCGCCGCAAAGGTGCGCTGGATATCGCCGGTCTGCCCGGCAAGCTGGCCGACTGTCAGGAAAAAGACCCCGCTCTCTCCGAACTCTACATAGTGGAAGGGGACTCTGCTGGCGGTTCCGCCAAGCAGGGTCGCAACCGGAAGAACCAGGCCATCCTGCCGCTCAAG…		TTCCTGCACATGATGTTTGGCGTGCCGACCGAGGAGTACAAGGTCAACCCCATCGTCGAACGCGCCATGGACCGCATCTTTACCCTGCATGCGGACCACGAGCAGAACGCCTCCACCTCCACCGTGCGTCTGGCCGGCTCCTCCGGCGCCAACCCGTTTGCCTGTATCGCCGCGGGGATCGCCTCCCTGTGGGGACCGGCCCACGGTGGTGCCAACGAAGCCTGCCTCAAGATGCTCGAGGAGATCGGCTCCGTTGACCGCATTCCCGAATACATCGCCAAGGCCAAGGACAAGAACGATCCATTCCGTCTGATGGGCTTCGGTCACCGGGTCTACAAGAACCACGACCCCCGTGCCACCGTGATGCGCGAAACCTGTCACGAGGTACTGACCGAGCTG…	GCCGATATCTGGGTTCGTTATCAGCGAATGCGCGGTCACCAGGTGCACTTTGTCTGTGCCGACGATGCCCACGGCACCCCGATAATGCTCAAGGCCCAACAGCTGGGGATCACCCCGGAAGAGATGATCGCGGCCGTCTCCAAGGAACACCAGGCCGACTTCGCCGGGTTCAACATCAGTTTTGACAACTATCACTCCACCCACAGCGACGAGAACCGCGAGCTGGCGGAGCTGATCTACGGCCGTCTGCAGGCCGGCGGCAAGATCAAGAGCCGCACCATCTCCCAGCTGTTCGATCCGGAAAAGTCCATGTTCCTGCCGGATCGCTTCGTCAAGGGTACCTGCCCCAAGTGCAAGTCCCCGGAGCAGTATGGCGACAACTGTGACAGCTGCGGCGCC…	CCGATGATCGGTTTCCGCGGTGCGTCGCGCTACATCGCCGACAGCTTCCGCCCATGCTTTGCCCTCGAGTGCGAGGCGATCAAGCGGGTGCGCGATGTGATGGGGCTGACCAACGTCGAGGTGATGATCCCCTTCGTGCGCACCGTGAGCGAGGCGGAGCAGGTGATCGACATCCTGGCCGAAAACGGCCTGCGCCGTGGCGAGCGGGGGCTCAAGGTGATCATGATGTGCGAGATCCCGAGCAACGCCCTCTTGGCAGACAAGTTCCTCGAGCACGTTGATGGCTTCTCCATCGGTTCCAACGACATGACCCAGCTCACACTTGGACTTGACAGGGACTCGGGGCTTATCGCCCACCTGTTCGACGAGCGCAACGAAGCGGTCAAGGCGCTGCTGGCG…	CAGTTTGGCAAAGGCTCCATCATGCGTCTGGGCGACAGCAAGACCATGGATATCGAAGCCATCTCTACCGGCTCCCTCTCCCTGGACGTGGCGCTGGGAATCGGTGGCCTGCCGTGCGGTCGTATCGTCGAGATCTATGGCCCGGAATCTTCCGGTAAAACCACGCTGACCCTGCAGGTGATCGCCGAAGCGCAGAAGAAGGGCAAGACCTGCGCCTTCGTCGATGCGGAGCACGCACTCGACCCCATCTATGCCGCCAAGCTGGGCGTCAACGTCGACGACTTGCTGATCTCCCAGCCGGATACCGGTGAGCAAGCGCTGGAAATCTGCGACATGCTGGTGCGCTCCAACGCCGTTGACGTCATCATCGTCGACTCCGTGGCGGCCCTGACCCCGAAA…	CGACATCGCCAAGCGCATTGAAGACGGTATCAACCAGGTACAAAGCTCCGTTGCCGAGTACCCGGAAGCGATTACCTATCTGCTTGAGCAATACGACAAATACGAAGCGGAACAGCTGCGTCTGTCCGATATCATTTCCGGCTTCATCGATCCCAACGAGACCGACGACGTCGCACCGACCGCCACTCACATCGGCTCCGAGCTCAGCGAAGAAGATCTGGCTGACGAAGACGAAGACGAAGATGAAGACGAAGACGGTGATGGTGATGACTCCGACGATGATGGTGACGGTGGTCCGGATCCGGAAGTCGCTCGCGAGAAGTTCGGTGATCTGCGCGCCCAGTACGAAGTAACTCGTCTCTCCATTCAGCAGAATGGTCGTGCGCACGAAGATACTCA…	CAAGAAGGCGTACAAGCGTCTGGCCATGAAGTATCACCCTGACCGCAACCAGGGCGATGCCGGGGCCGAAGAGAAGTTCAAAGAGGTCAAGGAAGCCTACGAGATCCTGACCGATGCCAATCTGCGTGCCCGCTATGACCAGTACGGTCACGCCGGCGTGGATCAGAGCCAGGGTGGCGGTGGCCACGGCGGCTTTGGCGGCGGCGCCGATTTCGGCGACATCTTCGGCGACGTGTTTGGCGATATTTTTGGTGGCAGCCGTGGTGGCGGCCGTCGTGGCCCGGCCCGTGGCTCCGACCTGCGCTACACCATGGAGCTGACGCTGGAAGAGGCGGTACGCGGGGTCTCCAAGGAGATCAAGGTGCCGACCCTGGTCCACTGTGAAGTCTGTAACGGCTC…	GCCCTGGAGCAGGGACGGCTGCATCACGCCTATCTGCTGAGCGGCACCCGCGGGGTCGGCAAGACCACCATCGCCCGCATCCTGGCCAAGAGCCTCAACTGCGAGCAGGGGATCAGCAGCCACCCGTGCGGGGTGTGCGACACCTGCAGCGAGATCGATCAGGGCAACTTCGTCGACCTGCTGGAGATCGATGCGGCGTCGCGCACCAAGGTGGAAGACACCCGCGAACTGCTCGACAACGTGCAGTACCGGCCGGCCCGTGGCCGCTTCAAGGTCTATCTCATCGATGAAGTGCACATGTTGTCGCGCCACAGCTTCAACGCCCTGCTGAAAACCCTGGAAGAGCCGCCCCCCTATGTGAAGTTCCTGCTGGCCACCACGGATCCGCAGAAGCTGCCG…	GATCATGGCTCAGATTGAACGCTGGCGGCAGGCCTAACACATGCAAGTCGAGCGGCAGCGGGAAAGTAGCTTGCTACTTTTGCCGGCGAGCGGCGGACGGGTGAGTAATGCCTGGGAAATTGCCCAGTCGAGGGGGATAACAGTTGGAAACGACTGCTAATACCGCATACGCCCTACGGGGGAAAGCAGGGGACCTTCGGGCCTTGCGCGATTGGATATGCCCAGGTGGGATTAGCTAGTTGGTGAGGTAATGGCTCACCAAGGCGACGATCCCTAGCTGGTCTGAGAGGATGATCAGCCACACTGGAACTGAGACACGGTCCAGACTCCTACGGGAGGCAGCAGTGGGGAATATTGCACAATGGGGGAAACCCTGATGCAGCCATGCCGCGTGTGTGA…
TN589	Positive		A. hydrophila (type B)		Aeromonas hydrophila vAh ST251				2853	Pool_3	Library_121	251	210	214	122	211	221	217	~1	~2	~3	~4	GTGCGTGAAGGTCTGATTGCCGTTATCTCTGTCAAGGTGCCTGATCCCAAGTTCTCCTCCCAGACCAAGGACAAGCTGGTCTCTTCCGAAGTGAAGACCGCCGTCGAACAGGCGATGGGTGAGAAGCTGGCCGACTTCCTGCTGGAAAACCCGGGCGATGCCAAGATCGTGGTCAACAAGATCATCGATGCGGCCCGTGCCCGCGAAGCGGCCCGCAAGGCCCGCGAACTGACCCGCCGCAAAGGTGCGCTGGATATCGCCGGTCTGCCCGGCAAGCTGGCCGACTGTCAGGAAAAAGACCCCGCTCTCTCCGAACTCTACATAGTGGAAGGGGACTCTGCTGGCGGTTCCGCCAAGCAGGGTCGCAACCGGAAGAACCAGGCCATCCTGCCGCTCAAG…		TTCCTGCACATGATGTTTGGCGTGCCGACCGAGGAGTACAAGGTCAACCCCATCGTCGAACGCGCCATGGACCGCATCTTTACCCTGCATGCGGACCACGAGCAGAACGCCTCCACCTCCACCGTGCGTCTGGCCGGCTCCTCCGGCGCCAACCCGTTTGCCTGTATCGCCGCGGGGATCGCCTCCCTGTGGGGACCGGCCCACGGTGGTGCCAACGAAGCCTGCCTCAAGATGCTCGAGGAGATCGGCTCCGTTGACCGCATTCCCGAATACATCGCCAAGGCCAAGGACAAGAACGATCCATTCCGTCTGATGGGCTTCGGTCACCGGGTCTACAAGAACCACGACCCCCGTGCCACCGTGATGCGCGAAACCTGTCACGAGGTACTGACCGAGCTG…	GCCGATATCTGGGTTCGTTATCAGCGAATGCGCGGTCACCAGGTGCACTTTGTCTGTGCCGACGATGCCCACGGCACCCCGATAATGCTCAAGGCCCAACAGCTGGGGATCACCCCGGAAGAGATGATCGCGGCCGTCTCCAAGGAACACCAGGCCGACTTCGCCGGGTTCAACATCAGTTTTGACAACTATCACTCCACCCACAGCGACGAGAACCGCGAGCTGGCGGAGCTGATCTACGGCCGTCTGCAGGCCGGCGGCAAGATCAAGAGCCGCACCATCTCCCAGCTGTTCGATCCGGAAAAGTCCATGTTCCTGCCGGATCGCTTCGTCAAGGGTACCTGCCCCAAGTGCAAGTCCCCGGAGCAGTATGGCGACAACTGTGACAGCTGCGGCGCC…	CCGATGATCGGTTTCCGCGGTGCGTCGCGCTACATCGCCGACAGCTTCCGCCCATGCTTTGCCCTCGAGTGCGAGGCGATCAAGCGGGTGCGCGATGTGATGGGGCTGACCAACGTCGAGGTGATGATCCCCTTCGTGCGCACCGTGAGCGAGGCGGAGCAGGTGATCGACATCCTGGCCGAAAACGGCCTGCGCCGTGGCGAGCGGGGGCTCAAGGTGATCATGATGTGCGAGATCCCGAGCAACGCCCTCTTGGCAGACAAGTTCCTCGAGCACGTTGATGGCTTCTCCATCGGTTCCAACGACATGACCCAGCTCACACTTGGACTTGACAGGGACTCGGGGCTTATCGCCCACCTGTTCGACGAGCGCAACGAAGCGGTCAAGGCGCTGCTGGCG…	CAGTTTGGCAAAGGCTCCATCATGCGTCTGGGCGACAGCAAGACCATGGATATCGAAGCCATCTCTACCGGCTCCCTCTCCCTGGACGTGGCGCTGGGAATCGGTGGCCTGCCGTGCGGTCGTATCGTCGAGATCTATGGCCCGGAATCTTCCGGTAAAACCACGCTGACCCTGCAGGTGATCGCCGAAGCGCAGAAGAAGGGCAAGACCTGCGCCTTCGTCGATGCGGAGCACGCACTCGACCCCATCTATGCCGCCAAGCTGGGCGTCAACGTCGACGACTTGCTGATCTCCCAGCCGGATACCGGTGAGCAAGCGCTGGAAATCTGCGACATGCTGGTGCGCTCCAACGCCGTTGACGTCATCATCGTCGACTCCGTGGCGGCCCTGACCCCGAAA…	GAAATCGACATCGCCAAGCGCATTGAAGACGGTATCAACCAGGTACAAAGCTCCGTTGCCGAGTACCCGGAAGCGATTACCTATCTGCTTGAGCAATACGACAAATACGAAGCGGAACAGCTGCGTCTGTCCGATATCATTTCCGGCTTCATCGATCCCAACGAGACCGACGACGTCGCACCGACCGCCACTCACATCGGCTCCGAGCTCAGCGAAGAAGATCTGGCTGACGAAGACGAAGACGAAGATGAAGACGAAGACGGTGATGGTGATGACTCCGACGATGATGGTGACGGTGGTCCGGATCCGGAAGTCGCTCGCGAGAAGTTCGGTGATCTGCGCGCCCAGTACGAAGTAACTCGTCTCTCCATTCAGCAGAATGGTCGTGCGCACGAAGAT…	CAAGAAGGCGTACAAGCGTCTGGCCATGAAGTATCACCCTGACCGCAACCAGGGCGATGCCGGGGCCGAAGAGAAGTTCAAAGAGGTCAAGGAAGCCTACGAGATCCTGACCGATGCCAATCTGCGTGCCCGCTATGACCAGTACGGTCACGCCGGCGTGGATCAGAGCCAGGGTGGCGGTGGCCACGGCGGCTTTGGCGGCGGCGCCGATTTCGGCGACATCTTCGGCGACGTGTTTGGCGATATTTTTGGTGGCAGCCGTGGTGGCGGCCGTCGTGGCCCGGCCCGTGGCTCCGACCTGCGCTACACCATGGAGCTGACGCTGGAAGAGGCGGTACGCGGGGTCTCCAAGGAGATCAAGGTGCCGACCCTGGTCCACTGTGAAGTCTGTAACGGCTC…	GCCCTGGAGCAGGGACGGCTGCATCACGCCTATCTGCTGAGCGGCACCCGCGGGGTCGGCAAGACCACCATCGCCCGCATCCTGGCCAAGAGCCTCAACTGCGAGCAGGGGATCAGCAGCCACCCGTGCGGGGTGTGCGACACCTGCAGCGAGATCGATCAGGGCAACTTCGTCGACCTGCTGGAGATCGATGCGGCGTCGCGCACCAAGGTGGAAGACACCCGCGAACTGCTCGACAACGTGCAGTACCGGCCGGCCCGTGGCCGCTTCAAGGTCTATCTCATCGATGAAGTGCACATGTTGTCGCGCCACAGCTTCAACGCCCTGCTGAAAACCCTGGAAGAGCCGCCCCCCTATGTGAAGTTCCTGCTGGCCACCACGGATCCGCAGAAGCTGCCG…	GATCATGGCTCAGATTGAACGCTGGCGGCAGGCCTAACACATGCAAGTCGAGCGGCAGCGGGAAAGTAGCTTGCTACTTTTGCCGGCGAGCGGCGGACGGGTGAGTAATGCCTGGGAAATTGCCCAGTCGAGGGGGATAACAGTTGGAAACGACTGCTAATACCGCATACGCCCTACGGGGGAAAGCAGGGGACCTTCGGGCCTTGCGCGATTGGATATGCCCAGGTGGGATTAGCTAGTTGGTGAGGTAATGGCTCACCAAGGCGACGATCCCTAGCTGGTCTGAGAGGATGATCAGCCACACTGGAACTGAGACACGGTCCAGACTCCTACGGGAGGCAGCAGTGGGGAATATTGCACAATGGGGGAAACCCTGATGCAGCCATGCCGCGTGTGTGA…
TN590	Positive		A. hydrophila (type B)		Aeromonas hydrophila vAh ST251
TN591	Positive		A. hydrophila (type B)		Aeromonas hydrophila vAh ST251
TN593	Positive		A. hydrophila (type B)		Aeromonas hydrophila vAh ST251
TN594	Positive		A. hydrophila (type B)		Aeromonas hydrophila vAh ST251
