# Supplementary material for: Aeromonas hydrophila ST251 and Aeromonas dhakensis are major emerging pathogens of striped catfish in Vietnam
Source: Front Microbiol. 2023 Jan 26;13:1067235. doi: 10.3389/fmicb.2022.1067235 (PMC9924233; doi:10.3389/fmicb.2022.1067235)
Supplement: Supplementary file 3 [file Data_Sheet_3.CSV]

# Supplementary Table S3 - Primer sets of the MLST loci and 16S rRNA
class	gene	description	amplicon	reference	forward	reverse
MLST panel	gyrB	DNA gyrase; B subunit	669 bp	Martino et al. 2011	gyrB_F; GGGGTCTACTGCTTCACCAA	gyrB_R; CTTGTCCGGGTTGTACTCGT
MLST panel	groL	Chaperonin GroEL	782 bp	Martino et al. 2011	groL_F; CAAGGAAGTTGCTTCCAAGG	groL_R; CATCGATGATGGTGGTGTTC
MLST panel	gltA	Citrate synthase I	650 bp	Martino et al. 2011	gltA_F; TTCCGTCTGCTCTCCAAGAT	gltA_R; TTCATGATGATGCCGGAGTA
MLST panel	metG	Methionyl-tRNA synthetase	657 bp	Martino et al. 2011	metG_F; TGGCAACTGATCCTCGTACA	metG_R; TCTTGTTGGCCATCTCTTCC
MLST panel	ppsA	Phosphoenolpyruvate synthase	619 bp	Martino et al. 2011	ppsA_F; AGTCCAACGAGTACGCCAAC	ppsA_R; TCGGCCAGATAGAGCCAGGT
MLST panel	recA	Recombinase A	640 bp	Martino et al. 2011	recA_F; AGAACAAACAGAAGGCACTGG	recA_R; AACTTGAGCGCGTTACCAC
Housekeeping panel	rpoD	RNA polymerase; sigma 70 (sigma D) factor	760 bp	Martinez-Murcia et al. 2011	rpoD4F; GAAGGCGAAATCGACATCGC	rpoD11R; ATGCTCATGCGRCGGTTGAT
Housekeeping panel	dnaJ	Chaperone Hsp40; co-chaperone with DnaK	921 bp	Nhung et al. 2007	Aero-dnaJF; CGAGATCAAGAAGGCGTACAAG	Aero-dnaJR3; CACCACCTTGCACATCAGATC
Housekeeping panel	dnaX	DNA polymerase III/DNA elongation factor	568 bp	Martinez-Murcia et al. 2011	dnaX-1F; CCATACGTTTGAACAAGTGG	dnaX-6R; AGGGCATCGCGCATGCTGCC
Universal 16S	16S rRNA	16S rRNA	1.5 kb	Weisburg et al. 1991	20F; AGAGTTTGATCATGGCTCAG	1500R; GGTTACCTTGTTACGACTT
