# Supplementary material for: Aeromonas hydrophila ST251 and Aeromonas dhakensis are major emerging pathogens of striped catfish in Vietnam
Source: Front Microbiol. 2023 Jan 26;13:1067235. doi: 10.3389/fmicb.2022.1067235 (PMC9924233; doi:10.3389/fmicb.2022.1067235)
Supplement: Supplementary file 4 [file Data_Sheet_4.CSV]

# Supplementary Table S4 - _A. hydrophila_ and _A. dhakensis_ genomes used in comparative genomic analyses. Assembly (or sample) accession is provided alongside published species	isolate/strain name	country and date of collection. # Type strains. * Sample accessions (no genome assembly available).
assembly_accession	published_species	isolate/strain	sample_type	geographic_location_(country)	collection_date
GCF_000014805.1	Aeromonas hydrophila	ATCC 7966#	environmental	USA	1949
GCF_000819705.1	Aeromonas dhakensis	CECT 7289#	fish	Portugal	2003
GCF_000820305.1	Aeromonas dhakensis	CIP 107500#	clinical	Bangladesh	-
GCF_000820325.1	Aeromonas hydrophila	CIP 107985	animal	Thailand	1994
GCA_002297625.1	Aeromonas hydrophila	UBA705	environmental	Australia	2017
GCA_011603095.1	Aeromonas hydrophila	LZ-MG14	environmental	China	2018
GCF_000315195.1	Aeromonas dhakensis	AAK1	clinical	Taiwan	-
GCF_000315835.1	Aeromonas hydrophila	SNUFPC-A8	fish	South Korea	2009
GCF_000350405.1	Aeromonas hydrophila	116	clinical	Malaysia	1983
GCF_000354635.1	Aeromonas hydrophila	187	clinical	Malaysia	1983
GCF_000354655.1	Aeromonas hydrophila	14	clinical	Malaysia	1982-1984
GCF_000354675.1	Aeromonas dhakensis	173	clinical	Malaysia	1993
GCF_000354695.1	Aeromonas hydrophila	259	clinical	Malaysia	1982-1984
GCF_000354715.1	Aeromonas dhakensis	277	clinical	Malaysia	1984
GCF_000388005.1	Aeromonas dhakensis	MDS8	environmental	India	-
GCF_000401555.1	Aeromonas hydrophila	ML09-119	fish	USA	2009
GCF_000512185.1	Aeromonas spp.	4AK4	environmental	China	-
GCF_000586035.1	Aeromonas hydrophila	145	clinical	Malaysia	1983
GCF_000586055.1	Aeromonas hydrophila	226	clinical	Malaysia	1983
GCF_000612075.2	Aeromonas hydrophila	YL17	environmental	Malaysia	2014
GCF_000626755.1	Aeromonas hydrophila	AD9	environmental	USA	2010
GCF_000633175.1	Aeromonas hydrophila	AL09-71	fish	USA	2009
GCF_000635955.1	Aeromonas hydrophila	PC-104A	environmental	USA	2010
GCF_000698205.1	Aeromonas hydrophila	Ae34	fish	Sri Lanka	2007/2008
GCF_000708065.1	Aeromonas hydrophila	NF2	clinical	USA	2012
GCF_000708085.1	Aeromonas dhakensis	SSU	clinical	Philippines	1985
GCF_000708105.1	Aeromonas hydrophila	NF1	clinical	USA	2012
GCF_000724965.1	Aeromonas hydrophila	RB-AH	environmental	Malaysia	2012
GCF_000783255.1	Aeromonas hydrophila	M013	environmental	Malaysia	2013
GCF_000783635.1	Aeromonas hydrophila	FDAARGOS_78	clinical	USA	2013
GCF_000786315.1	Aeromonas hydrophila	M023	environmental	Malaysia	2013
GCF_000803185.1	Aeromonas hydrophila	M062	environmental	Malaysia	2013
GCF_000813465.1	Aeromonas hydrophila	L14f	environmental	Malaysia	2014
GCF_000819505.1	Aeromonas hydrophila	J-1	fish	China	1989
GCF_000940915.1	Aeromonas hydrophila	AL06-06	fish	USA	2006
GCF_000963645.1	Aeromonas hydrophila	AH10	fish	China	2011
GCF_001019645.1	Aeromonas hydrophila	NJ-35	fish	China	2010
GCF_001055195.1	Aeromonas hydrophila	50_AHYD	clinical	USA	-
GCF_001055245.1	Aeromonas hydrophila	53_AHYD	clinical	USA	-
GCF_001056955.1	Aeromonas hydrophila	48_AHYD	clinical	USA	-
GCF_001057115.1	Aeromonas hydrophila	52_AHYD	clinical	USA	-
GCF_001057275.1	Aeromonas hydrophila	56_AHYD	clinical	USA	-
GCF_001306015.1	Aeromonas dhakensis	KOR1	environmental	China	2015
GCF_001455365.1	Aeromonas hydrophila	JBN2301	fish	China	2009
GCF_001518775.1	Aeromonas hydrophila	D4	fish	China	2012
GCF_001535585.1	Aeromonas hydrophila	TN-97-08	fish	USA	1997
GCF_001604835.1	Aeromonas hydrophila	AL09-79	fish	USA	2009
GCF_001604855.1	Aeromonas hydrophila	AL10-121	fish	USA	2010
GCF_001604895.1	Aeromonas hydrophila	ML09-121	fish	USA	2009
GCF_001604905.1	Aeromonas hydrophila	ML09-122	fish	USA	2009
GCF_001673685.1	Aeromonas dhakensis	F2S2-1	fish	India	2015
GCF_001683535.1	Aeromonas hydrophila	GYK1	fish	China	2001
GCF_001684445.1	Aeromonas hydrophila	AH-1	fish	Canada	1980
GCF_001687125.1	Aeromonas hydrophila	AHNIH1	clinical	USA	2013
GCF_001705905.1	Aeromonas hydrophila	AL97-91	fish	USA	1997
GCF_001705915.1	Aeromonas hydrophila	MN98-04	fish	USA	1997
GCF_001705945.1	Aeromonas hydrophila	Arkansas 2010	fish	USA	2010
GCF_001717755.1	Aeromonas hydrophila	2JBN101	fish	China	2009
GCF_001756325.1	Aeromonas hydrophila	M052	environmental	Malaysia	2013
GCF_001756345.1	Aeromonas hydrophila	M053	environmental	Malaysia	2013
GCF_001895965.1	Aeromonas hydrophila	MX16A	environmental	China	2012
GCF_001937135.1	Aeromonas hydrophila	HZAUAH	fish	China	2015
GCF_001939675.1	Aeromonas hydrophila	4LNG101	fish	China	2008
GCF_001982465.1	Aeromonas hydrophila	Ah-HSP	clinical	Brazil	2007
GCF_002093135.1	Aeromonas hydrophila	Ah DBHS101	fish	China	2009
GCF_002114075.1	Aeromonas hydrophila	BSK-10	fish	China	1990
GCF_002115515.1	Aeromonas hydrophila	TPS-30	fish	China	1990
GCF_002285935.1	Aeromonas dhakensis	KN-Mc-6U21	fish	Korea	2016
GCF_002734165.1	Aeromonas dhakensis	Cr2	environmental	Singapore	2014
GCF_002734175.1	Aeromonas dhakensis	Cr1	environmental	Singapore	2014
GCF_002834265.1	Aeromonas hydrophila	AH1	clinical	USA	2013
GCF_002850695.3	Aeromonas hydrophila	WCHAH045096	environmental	China	2015
GCF_002897335.1	Aeromonas hydrophila	Ae25	fish	Sri Lanka	2007/2008
GCF_002918915.1	Aeromonas hydrophila	AHNIH2	environmental	USA	2015
GCF_003014775.1	Aeromonas hydrophila	KN-Mc-1R2	animal	South Korea	2016
GCF_003323285.1	Aeromonas hydrophila	AFG_SD03_1510_Ahy_093	animal	Afghanistan	2015
GCF_003432465.1	Aeromonas dhakensis	17FW001	clinical	China	2017
GCF_003491225.1	Aeromonas hydrophila	ZYAH72	fish	China	2015
GCF_003491245.1	Aeromonas hydrophila	ZYAH75	clinical	China	2015
GCF_003723975.1	Aeromonas dhakensis	AE-13	clinical	Australia	2013
GCF_003849735.1	Aeromonas hydrophila	Aer284	clinical	Brazil	2004
GCF_003849805.1	Aeromonas dhakensis	Aer283	clinical	Brazil	2004
GCF_003989145.1	Aeromonas dhakensis	CAIM 1873	fish	Mexico	2009
GCF_004296435.1	Aeromonas hydrophila	GSH8-2	environmental	Japan	2018
GCF_004684305.1	Aeromonas hydrophila	WCX23	animal	China	2017
GCF_004684325.1	Aeromonas hydrophila	23-C-23	-	China	2017
GCF_006226215.1	Aeromonas dhakensis	BVH65	clinical	-	-
GCF_006243205.1	Aeromonas hydrophila	PAQ091014-21	fish	USA	-
GCF_006243265.1	Aeromonas hydrophila	PAQ091014-12	fish	USA	-
GCF_006243275.1	Aeromonas hydrophila	PAQ091014-9	fish	USA	-
GCF_006243335.1	Aeromonas dhakensis	BVH70	clinical	Martinique	-
GCF_006243365.1	Aeromonas hydrophila	PAQ091014-1	fish	USA	-
GCF_006246145.1	Aeromonas dhakensis	BVH68	clinical	Martinique	-
GCF_006246155.1	Aeromonas dhakensis	BVH43	clinical	-	-
GCF_006246345.1	Aeromonas dhakensis	BVH69	clinical	Martinique	-
GCF_006246385.1	Aeromonas hydrophila	BAQ071013-136	fish	USA	-
GCF_006246455.1	Aeromonas hydrophila	ARS-131-14	fish	USA	-
GCF_006246545.1	Aeromonas hydrophila	2014-10509-28-27	fish	USA	-
GCF_009791455.1	Aeromonas hydrophila	HX-3	fish	China	2019
GCF_011602425.1	Aeromonas hydrophila	LHW39	fish	China	2013
GCF_900155975.1	Aeromonas hydrophila	RU34A	-	USA	-
GCF_900491645.1	Aeromonas spp.	ZJ17-2	environmental	China	2017
GCF_900491665.1	Aeromonas spp.	ZJ33-3	clinical	China	2017
GCF_900491695.1	Aeromonas spp.	ZJ66-1	environmental	China	2017
GCF_901212375.1	Aeromonas hydrophila	KLG1	environmental	UK	-
GCF_902388065.1	Aeromonas hydrophila	MGYG-HGUT-02526	clinical	USA	-
GCA_016067655.1	Aeromonas hydrophila	PB10-118	fish	USA	2010
SAMN02404465*	Aeromonas hydrophila	ZC1	fish	China	2009
GCA_015892245.1	Aeromonas hydrophila	ALG15-098	fish	USA	2015
GCA_015892205.1	Aeromonas hydrophila	IPRS-15-28	fish	USA	2015
GCA_015892215.1	Aeromonas hydrophila	ML10-51K	fish	USA	2010
GCA_015892165.1	Aeromonas hydrophila	S14-458	fish	USA	2014
GCA_015892185.1	Aeromonas hydrophila	S15-130 U	fish	USA	2015
GCA_015892145.1	Aeromonas hydrophila	S15-400	fish	USA	2015
SAMN05223368*	Aeromonas hydrophila	S15-591	fish	USA	2015
SAMN05292361*	Aeromonas hydrophila	Ahy_Idx7_1	fish	USA	2013
GCA_016068215.1	Aeromonas hydrophila	S13-612	fish	USA	2013
GCA_016067955.1	Aeromonas hydrophila	S13-700	fish	USA	2013
GCA_016067775.1	Aeromonas hydrophila	S14-230	fish	USA	2014
GCA_016067735.1	Aeromonas hydrophila	S14-296	fish	USA	2014
