# Supplementary material for: Aeromonas hydrophila ST251 and Aeromonas dhakensis are major emerging pathogens of striped catfish in Vietnam
Source: Front Microbiol. 2023 Jan 26;13:1067235. doi: 10.3389/fmicb.2022.1067235 (PMC9924233; doi:10.3389/fmicb.2022.1067235)
Supplement: Supplementary file 5 [file Data_Sheet_5.CSV]

# Supplementary Table S5 - Genome classification details	vAh status	ANI	resistance and virulence gene	and MLST results. # Type strains. * Sample accessions (no genome assembly available). ~ MLST match with with less than 100% sequence identity	but more than 90%. ? MLST match with with less than 90% sequence identity	but more than 80%.
Assembly accession	Curated taxa	vAh	ANI (GCF_000014805.1)	ANI (GCF_000819705.1)	ANI (GCF_000820325.1)	MLST (ST)	MLST (gyrB)	MLST (groL)	MLST (gltA)	MLST (metG)	MLST (ppsA)	MLST (recA)	AMIKACIN;KANAMYCIN;TOBRAMYCIN (aac(6')-Ib-AKT)	AMINOGLYCOSIDE (rmtD2)	BETA-LACTAM (blaAQU)	BETA-LACTAM (blaAQU-1)	BETA-LACTAM (blaCARB-12)	BETA-LACTAM (blaCARB-2)	BETA-LACTAM (blaOXA-427)	BETA-LACTAM (blaOXA-724)	BETA-LACTAM (blaOXA-725)	BETA-LACTAM (blaOXA-726)	BETA-LACTAM (blaOXA-780)	BETA-LACTAM (blaSFO-1)	BETA-LACTAM (blaTEM-1)	CARBAPENEM (blaGES-14)	CARBAPENEM (blaKPC-2)	CARBAPENEM (cphA1)	CARBAPENEM (cphA2)	CARBAPENEM (cphA3)	CARBAPENEM (cphA7)	CARBAPENEM (cphA8)	CARBAPENEM (imiH)	CARBAPENEM (imiS)	CEPHALOSPORIN (blaCMY-2)	CEPHALOSPORIN (blaCTX-M-3)	CEPHALOSPORIN (blaFOX-7)	CEPHALOSPORIN (blaMOX-12)	CEPHALOSPORIN (blaMOX-13)	CEPHALOSPORIN (blaMOX-8)	CEPHALOSPORIN (blaMOX-9)	CEPHALOSPORIN (blaOXA-10)	CEPHALOSPORIN (blaSHV-12)	CEPHALOSPORIN (blaVEB-3)	CEPHALOSPORIN (cepH)	CEPHALOSPORIN (cepS)	CHLORAMPHENICOL (catA14)	CHLORAMPHENICOL (catB11)	CHLORAMPHENICOL (catB3)
GCF_000388005.1	Aeromonas dhakensis	non-vAh	93.83	97.37	93.72	350	268	261	266	268	287	283				100						100							100
GCF_003849805.1	Aeromonas dhakensis	non-vAh	93.94	97.44	93.87	795	496	472	510	505	591	430			93.73							100							100
GCF_006243335.1	Aeromonas dhakensis	non-vAh	93.94	97.34	93.87	452	256	325	333	336	360	354			100							100						100
GCF_006246155.1	Aeromonas dhakensis	non-vAh	93.88	97.35	93.74	u32	256	325	253	255	542	269			100							100											100
GCF_006226215.1	Aeromonas dhakensis	non-vAh	93.92	97.33	93.81	780	132	253	400	394	352	547			100							100											100
GCF_000708085.1	Aeromonas dhakensis	non-vAh	93.9	97.32	93.72	u10	~264	463	99	~240	~439	~576			93.7							100							100
GCF_003723975.1	Aeromonas dhakensis	non-vAh	93.93	97.37	93.78	559	403	387	160	401	440	438			93.73							100							100
GCF_006246145.1	Aeromonas dhakensis	non-vAh	93.92	97.41	93.81	590	269	427	458	388	489	482			100							100							100
GCF_006246345.1	Aeromonas dhakensis	non-vAh	93.92	97.41	93.78	590	269	427	458	388	489	482			100							100							100
GCF_000354635.1	Aeromonas dhakensis	non-vAh	93.93	97.38	93.69	522	385	374	388	379	419	412				100						100							100
GCF_000354695.1	Aeromonas dhakensis	non-vAh	93.88	97.37	93.76	540	258	107	388	266	100	282			100							100											81.83
GCF_002734165.1	Aeromonas dhakensis	non-vAh	93.93	97.34	93.83	u4	~376	143	318	~319	~421	~577			100							100						81.83
GCF_002734175.1	Aeromonas dhakensis	non-vAh	93.85	97.28	93.79	u4	~376	143	318	~319	~421	~577			100							100						81.83
GCF_000354715.1	Aeromonas dhakensis	non-vAh	93.9	97.3	93.79	524	387	312	390	380	421	285			93.73							100											100
GCF_000820305.1#	Aeromonas dhakensis	non-vAh	93.88	97.34	93.8	u28	153	256	161	161	166	161			100							100											100
GCF_001306015.1	Aeromonas dhakensis	non-vAh	93.95	97.31	93.81	u47	513	~250	~513	~388	410	~547			93.73							100											100
GCF_003989145.1	Aeromonas dhakensis	non-vAh	93.94	97.32	93.73	u33	262	257	~431	266	100	~487			93.73							100											100
TN45	Aeromonas dhakensis	non-vAh	94.04	97.22	93.85	656	415	164	160	267	457	160			93.73							100							100
TN50	Aeromonas dhakensis	non-vAh	94.03	97.12	93.9	656	415	164	160	267	457	160			93.73							100							100
TN4	Aeromonas dhakensis	non-vAh	94.06	97.2	93.89	656	415	164	160	267	457	160			93.73							100							100
TN3	Aeromonas dhakensis	non-vAh	94.11	97.21	93.92	656	415	164	160	267	457	160			93.73							100							100
TN5	Aeromonas dhakensis	non-vAh	94.08	97.17	93.86	656	415	164	160	267	457	160			93.73							100							100
TN10	Aeromonas dhakensis	non-vAh	94.09	97.17	93.87	656	415	164	160	267	457	160			93.73							100							100
TN11	Aeromonas dhakensis	non-vAh	94.09	97.16	93.86	656	415	164	160	267	457	160			93.73							100							100
TN14	Aeromonas dhakensis	non-vAh	94.08	97.17	93.87	656	415	164	160	267	457	160			93.73							100							100
TN49	Aeromonas dhakensis	non-vAh	94.08	97.24	93.89	656	415	164	160	267	457	160			93.73							100							100
GCF_000813465.1	Aeromonas dhakensis	non-vAh	93.96	97.46	93.81	u12	~384	164	261	300?	~552	~295			93.73							100							100
GCF_000586035.1	Aeromonas dhakensis	non-vAh	94.01	97.34	93.95	531	389	373	160	383	352	420			99.83							100							100
GCF_002285935.1	Aeromonas dhakensis	non-vAh	94.09	97.3	93.92	u13	~388	~237	~160	~396	~410	~436				100						100							100
GCF_003432465.1	Aeromonas dhakensis	non-vAh	94	97.34	93.86	557	241	294	88	400	105	436			93.73							100							81.83
GCF_000354675.1	Aeromonas dhakensis	non-vAh	93.97	97.42	93.83	521	384	107	160	378	418	411			93.73							100							100
GCF_000819705.1#	Aeromonas dhakensis	non-vAh	93.9	100	93.87	u40	376	325	~262	~396	291	~273			100							100						100
GCF_000350405.1	Aeromonas dhakensis	non-vAh	93.98	97.87	93.9	u2	239	~470	~497	~388	506	286			93.73							100											100
GCF_000354655.1	Aeromonas dhakensis	non-vAh	93.98	97.89	93.91	u2	239	~470	~497	~388	506	286			93.73							100											100
GCF_001673685.1	Aeromonas dhakensis	non-vAh	93.96	97.36	93.99	u30	241	250	238	245	255	253			100							100							100
GCF_000315195.1	Aeromonas dhakensis	non-vAh	93.98	97.4	93.84	534	132	143	236	386	428	242				100						100						81.83
GCF_000612075.2	Aeromonas dhakensis	non-vAh	94.03	97.42	93.88	768	239	143	236	388	253	242				100						100						81.83
GCA_002297625.1	Aeromonas hydrophila	non-vAh	96.74	93.81	96.81	u14	~402	~449	483	478?	~299	-										99.75							100																99.91
GCF_002897335.1	Aeromonas hydrophila	non-vAh	96.42	93.7	96.26	u34	272	246	~485	~346	370	365										100							100																99.83
GCF_003849735.1	Aeromonas hydrophila	non-vAh	96.85	93.9	96.76	u17	~434	~413	~273	~350	~73	~316																100																	99.91
GCF_000698205.1	Aeromonas hydrophila	non-vAh	96.96	93.91	96.83	u23	~512	~467	483	~357	~443	~292										100											100												99.91
GCF_000820325.1	Aeromonas hydrophila	non-vAh	96.81	93.88	100	u18	~434	~413	~360	~367	~299	~400								100																									99.91
GCF_000783255.1	Aeromonas hydrophila	non-vAh	96.86	93.88	96.77	u22	~512	~413	~482	~520	~523	~453										100							100																99.91
GCF_001756325.1	Aeromonas hydrophila	non-vAh	96.82	93.93	96.73	u6	~525	~486	~485	~123	~443	~453										100											100												99.91
GCF_000803185.1	Aeromonas hydrophila	non-vAh	96.87	93.89	96.72	u6	~525	~486	~485	~123	~443	~453										100											100												99.91
GCF_001756345.1	Aeromonas hydrophila	non-vAh	96.82	93.91	96.75	u6	~525	~486	~485	~123	~443	~453										100											100												99.91
GCF_003014775.1	Aeromonas hydrophila	non-vAh	96.83	93.94	96.65	u24	~515	~473	~282	~526	~477	~453										100							100																99.91
GCF_901212375.1	Aeromonas hydrophila	non-vAh	96.95	93.96	96.83	u20	~458	~482	~482	337	~443	~527										100											100												99.91
GCF_002918915.1	Aeromonas hydrophila	non-vAh	96.77	93.76	96.59	u9	~176	488	~485	~71	~483	~571										100					100						100												99.91			100
GCF_000315835.1	Aeromonas hydrophila	non-vAh	96.85	93.89	96.73	u44	458	266	~72	~529	~380	~453										100						100																	99.91
GCA_016067955.1	Aeromonas hydrophila vAh ST251	vAh	96.84	93.83	96.71	251	210	214	122	211	221	217										100											100													100
GCF_001687125.1	Aeromonas hydrophila	non-vAh	96.99	93.87	96.71	332	253	252	254	257	275	271						100				100					100	100															100			100		100	100
GCF_902388065.1	Aeromonas hydrophila	non-vAh	96.99	93.87	96.71	332	253	252	254	257	275	271						100				100					100	100															100			100		100	100
GCF_000940915.1	Aeromonas hydrophila	non-vAh	97.01	93.86	96.65	u11	~277	~366	~274	~526	306?	~292										100						100																		100
GCF_006243265.1	Aeromonas hydrophila	non-vAh	97.02	93.91	96.82	u8	~1	~266	~294	181	~73	~437								100													100													100
GCF_006246545.1	Aeromonas hydrophila	non-vAh	97.03	93.92	96.72	709	497	473	511	506	546	555								100								100																		100
GCF_001705905.1	Aeromonas hydrophila	non-vAh	97.09	93.85	96.76	u3	~150	~246	~531	~414	~515	~122										100							100																	100
GCF_001705915.1	Aeromonas hydrophila	non-vAh	97.1	93.83	96.73	u3	~150	~246	~531	~414	~515	~122										100							100																	100
GCF_001684445.1	Aeromonas hydrophila	non-vAh	97.04	93.92	96.76	u3	~150	~246	~531	~414	~515	~122										100							100																	100
GCF_000724965.1	Aeromonas hydrophila	non-vAh	97	93.88	96.72	u3	~150	~246	~531	~414	~515	~122										100							100																	100
T4	Aeromonas hydrophila	non-vAh	96.97	93.9	96.79	u3	~150	~246	~531	~414	~515	~122										100							100																	100
GCF_006246385.1	Aeromonas hydrophila	non-vAh	97.04	93.92	96.7	u3	~150	~246	~531	~414	~515	~122										100							100																	100
GCF_000708065.1	Aeromonas hydrophila	non-vAh	97.03	93.85	96.76	u41	381	370	538	~514	579	408										100											100													100
GCF_000708105.1	Aeromonas hydrophila	non-vAh	96.82	93.78	96.67	u37	277?	331	334	337	361	355								100									100																99.91
GCF_006243205.1	Aeromonas hydrophila	non-vAh	97.04	93.94	96.79	u45	471	~422	~479	~518	~73	~122										100						100																		99.48
GCF_006243275.1	Aeromonas hydrophila	non-vAh	97	93.91	96.64	u5	~402	~341	349	~518	377	~122										99.75											100													99.48
GCF_006243365.1	Aeromonas hydrophila	non-vAh	97	93.95	96.68	u5	~402	~341	349	~518	377	~122										99.75											100													99.48
GCF_006246455.1	Aeromonas hydrophila	non-vAh	96.97	93.88	96.65	u5	~402	~341	349	~518	377	~122										99.75											100													99.48
GCF_001982465.1	Aeromonas hydrophila	non-vAh	96.88	93.96	96.75	508	365	266	276	278	300	293	100	100						100													100												99.91
GCA_015892145.1	Aeromonas hydrophila vAh ST251	vAh	96.86	93.9	96.82	251	210	214	122	211	221	217										100								100															99.91
GCA_015892185.1	Aeromonas hydrophila vAh ST251	vAh	96.91	93.8	96.84	251	210	214	122	211	221	217										100								100															99.91
GCA_015892165.1	Aeromonas hydrophila vAh ST251	vAh	96.9	93.89	96.81	251	210	214	122	211	221	217										100								100															99.91
GCF_003491225.1	Aeromonas hydrophila vAh ST251	vAh	96.87	93.81	96.74	251	210	214	122	211	221	217										100								100															99.91
GCF_001455365.1	Aeromonas hydrophila vAh ST251	vAh	96.83	93.8	96.7	251	210	214	122	211	221	217										100								100															99.91
GCF_001518775.1	Aeromonas hydrophila vAh ST251	vAh	96.86	93.85	96.77	251	210	214	122	211	221	217										100								100															99.91
GCF_011602425.1	Aeromonas hydrophila vAh ST251	vAh	96.88	93.81	96.77	251	210	214	122	211	221	217										100								100															99.91
GCF_001717755.1	Aeromonas hydrophila vAh ST251	vAh	96.86	93.79	96.78	251	210	214	122	211	221	217										100								100															99.91
GCF_001937135.1	Aeromonas hydrophila vAh ST251	vAh	96.82	93.87	96.75	251	210	214	122	211	221	217										100								100															99.91
GCF_002093135.1	Aeromonas hydrophila vAh ST251	vAh	96.9	93.83	96.75	251	210	214	122	211	221	217										100								100															99.91
GCF_001939675.1	Aeromonas hydrophila vAh ST251	vAh	96.82	93.83	96.75	251	210	214	122	211	221	217										100								100															99.91
SAMN02404465*	Aeromonas hydrophila vAh ST251	vAh	96.88	93.88	96.77	251	210	214	122	211	221	217										100								100															99.91
GCA_015892205.1	Aeromonas hydrophila vAh ST251	vAh	96.85	93.81	96.69	251	210	214	122	211	221	217										100								100															99.91
GCA_015892215.1	Aeromonas hydrophila vAh ST251	vAh	96.82	93.77	96.72	251	210	214	122	211	221	217										100								100															99.91
GCA_016067735.1	Aeromonas hydrophila vAh ST251	vAh	96.83	93.89	96.74	251	210	214	122	211	221	217										100								100															99.91
GCA_016067775.1	Aeromonas hydrophila	non-vAh	97.01	93.9	96.72	u19	~434	~422	536	157	~587	527										100								100															99.91
GCA_016068215.1	Aeromonas hydrophila vAh ST251	vAh	96.91	93.85	96.79	251	210	214	122	211	221	217										100								100															99.91
SAMN05292361*	Aeromonas hydrophila vAh ST251	vAh	96.88	93.8	96.76	251	210	214	122	211	221	217										100								100															99.91
SAMN05223368*	Aeromonas hydrophila vAh ST251	vAh	96.89	93.89	96.78	251	210	214	122	211	221	217										100																							99.91
GCA_015892245.1	Aeromonas hydrophila vAh ST251	vAh	96.82	93.81	96.68	251	210	214	122	211	221	217										100								100															99.91
GCA_016067655.1	Aeromonas hydrophila vAh ST251	vAh	96.83	93.86	96.77	251	210	214	122	211	221	217										100								100															99.91
GCF_000401555.1	Aeromonas hydrophila vAh ST251	vAh	96.92	93.85	96.79	251	210	214	122	211	221	217										100								100															99.91
GCF_001604855.1	Aeromonas hydrophila vAh ST251	vAh	96.89	93.82	96.77	251	210	214	122	211	221	217										100								100															99.91
GCF_001705945.1	Aeromonas hydrophila vAh ST251	vAh	96.89	93.86	96.77	251	210	214	122	211	221	217										100								100															99.91
GCF_001604835.1	Aeromonas hydrophila vAh ST251	vAh	96.84	93.83	96.77	251	210	214	122	211	221	217										100								100															99.91
GCF_001604895.1	Aeromonas hydrophila vAh ST251	vAh	96.83	93.83	96.75	251	210	214	122	211	221	217										100								100															99.91
GCF_001604905.1	Aeromonas hydrophila vAh ST251	vAh	96.87	93.84	96.73	251	210	214	122	211	221	217										100								100															99.91
GCF_000633175.1	Aeromonas hydrophila vAh ST251	vAh	96.87	93.87	96.74	251	210	214	122	211	221	217										100								100															99.91
GCF_000635955.1	Aeromonas hydrophila vAh ST251	vAh	96.87	93.87	96.75	251	210	214	122	211	221	217										100								100															99.91
TN1	Aeromonas hydrophila vAh ST251	vAh	96.86	93.87	96.77	251	210	214	122	211	221	217										100								100															99.91
GCF_001683535.1	Aeromonas hydrophila vAh ST251	vAh	96.91	93.87	96.84	251	210	214	122	211	221	217										100								100															99.91
TN22	Aeromonas hydrophila vAh ST251	vAh	96.78	93.85	96.8	251	210	214	122	211	221	217										100								100															99.91
TN46	Aeromonas hydrophila vAh ST251	vAh	96.77	93.89	96.8	251	210	214	122	211	221	217										100								100															99.91
TN27	Aeromonas hydrophila vAh ST251	vAh	96.81	93.85	96.81	251	210	214	122	211	221	217										100								100															99.91
TN42	Aeromonas hydrophila vAh ST251	vAh	96.74	93.87	96.8	251	210	214	122	211	221	217										100								100															99.91
GCF_002114075.1	Aeromonas hydrophila vAh ST251	vAh	96.79	93.86	96.84	251	210	214	122	211	221	217										100								100															99.91
GCF_000819505.1	Aeromonas hydrophila vAh ST251	vAh	96.87	93.86	96.76	251	210	214	122	211	221	217										100								100															99.91
GCF_001019645.1	Aeromonas hydrophila vAh ST251	vAh	96.83	93.81	96.83	251	210	214	122	211	221	217										100								100															99.91
GCF_000626755.1	Aeromonas hydrophila	non-vAh	96.93	93.92	96.85	u15	~402	369	~349	~357	269	~453										100						100																	99.91
GCF_002115515.1	Aeromonas hydrophila	non-vAh	96.94	93.81	96.81	u16	~402	369	~383	529	269	~453										100						100																	99.83
GCF_000786315.1	Aeromonas hydrophila	non-vAh	96.89	93.78	96.79	u42	382?	369	~349	526?	269	~453										100											100
GCF_004684305.1	Aeromonas hydrophila	non-vAh	96.84	93.88	96.62	516	380	369	383	374	414	406	100									99.62										100			100							100			99.91
GCF_004684325.1	Aeromonas hydrophila	non-vAh	96.83	93.92	96.65	516	380	369	383	374	414	406	100									99.62										100			100							100			99.91
GCF_000586055.1	Aeromonas hydrophila	non-vAh	97.07	93.89	96.76	u27	~69	482?	477?	~181	~523	~157										100						100																		100
GCF_009791455.1	Aeromonas hydrophila	non-vAh	96.93	93.94	96.83	u21	~512	~130	~272	518?	~505	~453								99.75													81.83												99.91
GCF_002850695.3	Aeromonas hydrophila	non-vAh	97.01	93.88	96.71	363	274	265	274	276	296	290					100					99.75				100	100						100													100
GCF_004296435.1	Aeromonas hydrophila	non-vAh	97.06	93.85	96.74	558	402	386	406	284	443	437										100					100		100																	100
GCF_000014805.1#	Aeromonas hydrophila	non-vAh	100	93.93	96.82	1	1	1	1	1	1	1									100													99.61												100
GCA_011603095.1	Aeromonas hydrophila	non-vAh	97.16	93.9	96.75	380	284	276	283	285	307	267										100											100													100
GCF_003491245.1	Aeromonas hydrophila	non-vAh	97.11	93.88	96.83	u36	276	248	252	254	269	267	100							100					100			100								100						100				100
GCF_900155975.1	Aeromonas hydrophila	non-vAh	96.47	93.82	96.3	u31	251?	246	272	264	~370	~524										100						100																	99.91
GCF_001056955.1	Aeromonas hydrophila	non-vAh	97.1	93.99	96.72	u1	402	~265	~483	~367	~540	~302								100											100															100
GCF_001055195.1	Aeromonas hydrophila	non-vAh	97.05	93.95	96.7	u1	402	~265	~483	~367	~540	~302								100											100															100
GCF_001055245.1	Aeromonas hydrophila	non-vAh	97.04	94.01	96.68	u1	402	~265	~483	~367	~540	~302								100											100															100
GCF_001057275.1	Aeromonas hydrophila	non-vAh	97.06	93.96	96.71	u1	402	~265	~483	~367	~540	~302								100											100															100
GCF_001057115.1	Aeromonas hydrophila	non-vAh	97.1	94.01	96.74	u1	402	~265	~483	~367	~540	~302								100											100															100
GCF_001895965.1	Aeromonas hydrophila	non-vAh	97.05	93.93	96.73	u26	~69	~473	~531	276	~576	~453								100								100																100		100
GCF_000783635.1	Aeromonas hydrophila	non-vAh	97.05	93.91	96.72	u38	296	286	294	300	405	315								99.75									100																	100
GCF_000963645.1	Aeromonas hydrophila	non-vAh	97.04	93.89	96.68	u35	276?	~473	~1	474	~404	527										100							100																	100
GCF_001535585.1	Aeromonas hydrophila	non-vAh	97	93.81	96.65	u43	402?	~129	~406	~376	~409	~122								100											100															100
GCF_003323285.1	Aeromonas hydrophila	non-vAh	96.96	93.89	96.69	u39	373	365	375	366	404	400								99.75				100				100																		100
GCF_002834265.1	Aeromonas hydrophila	non-vAh	97.07	93.94	96.72	u46	512	~467	~379	~518	~546	~528										100							100																	100
GCF_000512185.1	Aeromonas spp.	non-vAh	88.69	88.44	88.51	u29	182?	~209	~199	~45	~378	~47							99.75																				95.05		98.96
GCF_900491695.1	Aeromonas spp.	non-vAh	88.95	89.08	88.86	u48	93	367	96	96	97	402											100																	100
GCF_900491645.1	Aeromonas spp.	non-vAh	88.97	89.14	88.97	u7	93	94	96	96	164	159											100															100									100
GCF_900491665.1	Aeromonas spp.	non-vAh	88.96	89.18	88.99	u7	93	94	96	96	164	159											100															100									100
[truncated: 42 more columns]
