# Supplementary material for: Aeromonas hydrophila ST251 and Aeromonas dhakensis are major emerging pathogens of striped catfish in Vietnam
Source: Front Microbiol. 2023 Jan 26;13:1067235. doi: 10.3389/fmicb.2022.1067235 (PMC9924233; doi:10.3389/fmicb.2022.1067235)
Supplement: Supplementary file 6 [file Data_Sheet_6.CSV]

# Supplementary Table S6 - Diagnostic primer sets for _A. dhakensis_ and _A. hydrophila_ vAh ST251.
Species/group	Gene/cluster	Forward	Reverse	Forward_Tm	Reverse_Tm	Entropy	Optimum_annealing_temperatures
A. dhakensis	yjcS	GCGAATTTACCATCCAGG	TACTCCATGTTCAGCTGG	54.2	54.4	1.380108757	62
A. hydrophila vAh ST251	intA_5	CTCCTCTGTTCCTAGTGG	TACCAAAGCAATTGAGGC	53.9	53.7	1.380108757	58
